# Supplementary material for: Naringenin Prevents Oxidative Stress and Inflammation in LPS-Induced Liver Injury through the Regulation of LncRNA-mRNA in Male Mice
Source: Molecules. 2022 Dec 26;28(1):198. doi: 10.3390/molecules28010198 (PMC9821796; doi:10.3390/molecules28010198)
Supplement: Supplementary file 1 [file molecules-28-00198-s001.zip › Supplementary Table S1.xlsx]

## Sheet: Sheet1
Table S1. Different expressed lncRNAs after naringenin treatment.
Transcript id	Gene name	Gene Description	CTRL1	CTRL2	CTRL3	LPS1	LPS2	LPS3	L_NAR1	L_NAR2	L_NAR3
ENSMUST00000181395	Gm4673	predicted gene 4673 [Source:MGI Symbol;Acc:MGI:3782854]	-0.0343507	0.155489	0.0501942	0.197664	0.194302	0.0390782	-0.151736	-0.18546	-0.265181
ENSMUST00000181960	1300002E11Rik	RIKEN cDNA 1300002E11 gene [Source:MGI Symbol;Acc:MGI:1919001]	0.366035	-0.160305	-0.160305	0.288402	0.0925483	0.0545391	-0.160305	-0.160305	-0.160305
NR_168554.1	Gm15889	predicted gene 15889 [Source:MGI Symbol;Acc:MGI:3802159]	0.0813501	0.110844	0.0342865	-0.0820179	-0.103036	-0.0619699	0.0547277	-0.00973032	-0.0244536
XR_001780234.2	Cdrt4os1	CMT1A duplicated region transcript 4, opposite strand 1 [Source:MGI Symbol;Acc:MGI:1922134]	-0.00361921	0.00473287	0.000576908	0.00473287	0.00473287	0.0209701	-0.0121351	-0.00785626	-0.0121351
XR_004938126.1	Gm48199	predicted gene, 48199 [Source:MGI Symbol;Acc:MGI:6097585]	-0.0342225	-0.0556912	-0.0956191	0.246072	0.281903	0.149711	-0.137817	-0.157767	-0.196569
XR_873221.4	Gm36500	predicted gene, 36500 [Source:MGI Symbol;Acc:MGI:5595659]	0.0122055	-0.000383618	0.00385344	-0.000383618	-0.00466242	0.0163221	-0.00898379	-0.00898379	-0.00898379
XR_874796.4	Gm49417	predicted gene, 49417 [Source:MGI Symbol;Acc:MGI:6155048]	-0.0104847	0.0393127	0.0968521	-0.0104847	0.0356785	-0.0312683	-0.0398685	-0.0398685	-0.0398685
chr10:82649082-82650323	Tdg	thymine DNA glycosylase [Source:MGI Symbol;Acc:MGI:108247]	-0.0839476	0.133536	0.00595749	-0.0839476	-0.0839476	-0.0839476	0.164026	0.0950293	-0.0627583
chr13:37950191-37951994	Rreb1	ras responsive element binding protein 1 [Source:MGI Symbol;Acc:MGI:2443664]	0.0965247	0.168698	0.228763	-0.0869905	-0.0442386	0.0915895	-0.151449	-0.151449	-0.151449
chr13:62336383-62357322	Gm19792	predicted gene, 19792 [Source:MGI Symbol;Acc:MGI:5011977]	0.0201534	0.0307036	0.0477369	-0.013128	0.0165789	0.0165789	-0.0409006	-0.0368227	-0.0409006
chr13:93705661-93719154	AW495222	expressed sequence AW495222 [Source:MGI Symbol;Acc:MGI:2145435]	0.121134	0.0664649	0.24782	-0.103056	0.161251	-0.0953005	-0.131346	-0.12719	-0.139779
chr15:28069883-28118288	Gm31458	predicted gene, 31458 [Source:MGI Symbol;Acc:MGI:5590617]	-0.0171202	-0.0171202	-0.0171202	-0.0171202	-0.0171202	-0.0129241	0.0382284	0.00746903	0.0528279
chr6:73436964-73471021	1700065L07Rik	RIKEN cDNA 1700065L07 gene [Source:MGI Symbol;Acc:MGI:1920658]	0.0588486	0.0710145	0.105592	-0.0499435	0.0805077	0.0437848	-0.111117	-0.0727207	-0.125966
chr7:83597048-83631843	Gm16638	predicted gene, 16638 [Source:MGI Symbol;Acc:MGI:4439562]	0.0020767	-0.00207926	0.00619327	0.0143112	0.0301054	-0.0105124	-0.0105124	-0.0147912	-0.0147912
chr8:12860357-12877344	Gm15347	predicted gene 15347 [Source:MGI Symbol;Acc:MGI:3705310]	-0.0822899	-0.0617034	-0.0617034	0.0721902	0.0952045	0.0952045	-0.0123418	0.00524339	-0.0498042
chr8:19163533-19188015	Gm39139	predicted gene, 39139 [Source:MGI Symbol;Acc:MGI:5622024]	0.0209563	0.0246524	0.0565741	-0.0178458	0.0172284	0.00584884	-0.0343924	-0.0343924	-0.0386294
chr9:119433230-119444831	4930516B21Rik	RIKEN cDNA 4930516B21 gene [Source:MGI Symbol;Acc:MGI:1922364]	0.127086	0.0638046	0.085939	-0.0274652	-0.00361557	-0.00694352	-0.0678084	-0.0794942	-0.0915031
chrX:159365811-159367839	Rps6ka3	ribosomal protein S6 kinase polypeptide 3 [Source:MGI Symbol;Acc:MGI:104557]	-0.0187213	0.105362	-0.015315	-0.050643	0.127895	0.184971	-0.101336	-0.109688	-0.122525
MSTRG.10125.2	Syt12	synaptotagmin XII [Source:MGI Symbol;Acc:MGI:2159601]	-0.615135	-0.573743	-0.581712	0.0351721	0.121261	0.288497	0.32984	0.516483	0.479336
MSTRG.10960.1			-0.421313	-0.557767	-0.413965	-0.0437036	0.0670257	0.0949943	0.495276	0.175153	0.6043
MSTRG.14718.2	Cep85	centrosomal protein 85 [Source:MGI Symbol;Acc:MGI:1917262]	-0.414215	-0.366694	-0.217112	-0.241613	0.00843515	0.198674	0.338454	0.314979	0.379094
MSTRG.20046.3	Mt2	metallothionein 2 [Source:MGI Symbol;Acc:MGI:97172]	-0.588224	-0.588224	-0.588224	0.0735883	0.113344	0.266082	0.504847	0.304427	0.502386
MSTRG.3494.1			-0.481625	-0.553022	-0.505363	-0.129443	0.0911722	0.30378	0.395433	0.496706	0.382362
XR_880870.3	6030443J06Rik	RIKEN cDNA 6030443J06 gene [Source:MGI Symbol;Acc:MGI:2444595]	-0.498383	-0.414606	-0.480285	-0.0621418	0.17912	0.159933	0.411203	0.347154	0.358007
chr15:74958667-74959333	Ly6e	lymphocyte antigen 6 complex, locus E [Source:MGI Symbol;Acc:MGI:106651]	-0.324032	-0.493579	-0.728366	0.13278	0.094839	0.137788	0.470525	0.299194	0.410851
MSTRG.15073.3			-0.304454	-0.32702	-0.285627	0.277926	0.346922	0.37195	-0.108659	-0.00068365	0.0296436
MSTRG.15216.3			-0.321723	-0.00467513	-0.55977	-0.366645	-0.329321	0.0777201	-0.283308	1.49258	0.295143
MSTRG.15747.1	Arhgap24	Rho GTPase activating protein 24 [Source:MGI Symbol;Acc:MGI:1922647]	-0.455483	-0.556324	-0.408086	-0.600986	-0.21615	0.105575	0.773213	0.550269	0.807971
MSTRG.16515.1			-0.153795	-0.153795	-0.153795	-0.108472	-0.053424	-0.0674347	0.329079	0.00757347	0.354061
MSTRG.16516.1			-0.0643551	-0.0643551	-0.0643551	-0.0474872	-0.0392927	-0.0352528	0.132721	0.0105047	0.171873
MSTRG.6431.3			-0.237715	-0.0445902	-0.0149983	-0.237715	-0.237715	-0.237715	-0.0947	0.324578	0.78057
chr13:114155322-114157022	Arl15	ADP-ribosylation factor-like 15 [Source:MGI Symbol;Acc:MGI:2442308]	-0.0853222	0.0760458	-0.0853222	-0.0853222	-0.0853222	-0.0853222	0.137394	-0.0853222	0.298493
MSTRG.19540.3			-0.752087	-0.705691	-0.656883	0.725743	0.639419	0.437695	0.141588	0.109717	0.0604989
MSTRG.6826.5	Selenop	selenoprotein P [Source:MGI Symbol;Acc:MGI:894288]	0.588509	0.579854	0.315797	-0.881965	-0.401236	-0.339258	0.0820784	0.0301996	0.0260218
MSTRG.7022.1			0.491125	-0.213766	0.526597	-0.0731466	0.120057	-0.209528	-0.213766	-0.209528	-0.218044
chr6:71508873-71510275	Rnf103	ring finger protein 103 [Source:MGI Symbol;Acc:MGI:109483]	-0.527553	-0.079231	-0.58876	-0.163967	0.0460707	0.0460707	0.599978	0.0311222	0.636269
