# Supplementary material for: Naringenin Prevents Oxidative Stress and Inflammation in LPS-Induced Liver Injury through the Regulation of LncRNA-mRNA in Male Mice
Source: Molecules. 2022 Dec 26;28(1):198. doi: 10.3390/molecules28010198 (PMC9821796; doi:10.3390/molecules28010198)
Supplement: Supplementary file 1 [file molecules-28-00198-s001.zip › Supplementary Table S2.xlsx]

## Sheet: Sheet1
Table S2. Different expressed mRNAs after naringenin treatment.
Gene id	Gene name	Gene description	FC(L_NAR/LPS)	Log2FC(L_NAR/LPS)	Pvalue	Padjust	Significant	Regulate
ENSMUSG00000025004	Cyp2c40	cytochrome P450, family 2, subfamily c, polypeptide 40 [Source:MGI Symbol;Acc:MGI:1306815]	65.322	6.02949	2.51526e-27	4.4554e-23	yes	up
ENSMUSG00000030378	Sult2a8	sulfotransferase family 2A, dehydroepiandrosterone (DHEA)-preferring, member 8 [Source:MGI Symbol;Acc:MGI:1924221]	10.235	3.35548	1.19062e-18	1.40601e-14	yes	up
ENSMUSG00000062624	Cyp2c67	cytochrome P450, family 2, subfamily c, polypeptide 67 [Source:MGI Symbol;Acc:MGI:3612288]	3.079	1.62233	3.54012e-18	3.13539e-14	yes	up
ENSMUSG00000025498	Irf7	interferon regulatory factor 7 [Source:MGI Symbol;Acc:MGI:1859212]	5.489	2.45657	1.32896e-17	9.41622e-14	yes	up
ENSMUSG00000042870	Tom1	target of myb1 trafficking protein [Source:MGI Symbol;Acc:MGI:1338026]	1351.18	10.4	1.39141e-16	8.21559e-13	yes	up
ENSMUSG00000045827	Serpinb9	serine (or cysteine) peptidase inhibitor, clade B, member 9 [Source:MGI Symbol;Acc:MGI:106603]	1309.96	10.3553	5.79774e-16	2.56746e-12	yes	up
ENSMUSG00000025647	Shisa5	shisa family member 5 [Source:MGI Symbol;Acc:MGI:1915044]	1027.06	10.0043	2.91853e-15	9.39952e-12	yes	up
ENSMUSG00000038145	Snrk	SNF related kinase [Source:MGI Symbol;Acc:MGI:108104]	1087.92	10.0874	6.24745e-14	1.58092e-10	yes	up
ENSMUSG00000062181	Ces3b	carboxylesterase 3B [Source:MGI Symbol;Acc:MGI:3644960]	7.007	2.80876	7.78119e-14	1.7229e-10	yes	up
ENSMUSG00000005547	Cyp2a5	cytochrome P450, family 2, subfamily a, polypeptide 5 [Source:MGI Symbol;Acc:MGI:88597]	2756.88	11.4288	7.30257e-14	1.7229e-10	yes	up
ENSMUSG00000015755	Tab2	TGF-beta activated kinase 1/MAP3K7 binding protein 2 [Source:MGI Symbol;Acc:MGI:1915902]	1346.56	10.3951	9.19474e-14	1.91613e-10	yes	up
ENSMUSG00000066363	Serpina3f	serine (or cysteine) peptidase inhibitor, clade A, member 3F [Source:MGI Symbol;Acc:MGI:2182838]	3.524	1.81723	2.41788e-13	4.50832e-10	yes	up
ENSMUSG00000112023	Lilr4b	leukocyte immunoglobulin-like receptor, subfamily B, member 4B [Source:MGI Symbol;Acc:MGI:102702]	658.019	9.36198	3.96977e-13	7.03184e-10	yes	up
ENSMUSG00000021109	Hif1a	hypoxia inducible factor 1, alpha subunit [Source:MGI Symbol;Acc:MGI:106918]	2.567	1.36007	4.8122e-13	8.11819e-10	yes	up
ENSMUSG00000024785	Rcl1	RNA terminal phosphate cyclase-like 1 [Source:MGI Symbol;Acc:MGI:1913275]	3.537	1.82261	8.6862e-13	1.28219e-09	yes	up
ENSMUSG00000028639	Ybx1	Y box protein 1 [Source:MGI Symbol;Acc:MGI:99146]	981.391	9.93868	1.51626e-12	2.14866e-09	yes	up
ENSMUSG00000004056	Akt2	thymoma viral proto-oncogene 2 [Source:MGI Symbol;Acc:MGI:104874]	627.523	9.29353	1.94777e-12	2.65399e-09	yes	up
ENSMUSG00000042502	Cd2bp2	CD2 cytoplasmic tail binding protein 2 [Source:MGI Symbol;Acc:MGI:1917483]	822.024	9.68304	2.16031e-12	2.83457e-09	yes	up
ENSMUSG00000035372	1810055G02Rik	RIKEN cDNA 1810055G02 gene [Source:MGI Symbol;Acc:MGI:1919306]	9.124	3.18965	2.45394e-12	3.10485e-09	yes	up
ENSMUSG00000054263	Lifr	LIF receptor alpha [Source:MGI Symbol;Acc:MGI:96788]	838.619	9.71187	3.12947e-12	3.82303e-09	yes	up
ENSMUSG00000031700	Gpt2	glutamic pyruvate transaminase (alanine aminotransferase) 2 [Source:MGI Symbol;Acc:MGI:1915391]	2.824	1.49767	3.88592e-12	4.58888e-09	yes	up
ENSMUSG00000058881	Zfp516	zinc finger protein 516 [Source:MGI Symbol;Acc:MGI:2443957]	629.779	9.2987	9.81786e-12	1.08693e-08	yes	up
ENSMUSG00000096145	Vkorc1	vitamin K epoxide reductase complex, subunit 1 [Source:MGI Symbol;Acc:MGI:106442]	797.223	9.63884	9.68601e-12	1.08693e-08	yes	up
ENSMUSG00000042079	Hnrnpf	heterogeneous nuclear ribonucleoprotein F [Source:MGI Symbol;Acc:MGI:2138741]	4.035	2.0124	1.14203e-11	1.22602e-08	yes	up
ENSMUSG00000010047	Hyal2	hyaluronoglucosaminidase 2 [Source:MGI Symbol;Acc:MGI:1196334]	652.687	9.35025	1.38139e-11	1.43936e-08	yes	up
ENSMUSG00000018501	Ncor1	nuclear receptor co-repressor 1 [Source:MGI Symbol;Acc:MGI:1349717]	1034.41	10.0146	1.43223e-11	1.44971e-08	yes	up
ENSMUSG00000062181	Ces3b	carboxylesterase 3B [Source:MGI Symbol;Acc:MGI:3644960]	7.465	2.90005	1.68308e-11	1.56911e-08	yes	up
ENSMUSG00000025017	Pik3ap1	phosphoinositide-3-kinase adaptor protein 1 [Source:MGI Symbol;Acc:MGI:1933177]	4.78	2.25714	1.6114e-11	1.56911e-08	yes	up
ENSMUSG00000041417	Pik3r1	phosphoinositide-3-kinase regulatory subunit 1 [Source:MGI Symbol;Acc:MGI:97583]	7.758	2.95564	1.67717e-11	1.56911e-08	yes	up
ENSMUSG00000028906	Epb41	erythrocyte membrane protein band 4.1 [Source:MGI Symbol;Acc:MGI:95401]	1217	10.2491	3.02191e-11	2.61115e-08	yes	up
ENSMUSG00000025004	Cyp2c40	cytochrome P450, family 2, subfamily c, polypeptide 40 [Source:MGI Symbol;Acc:MGI:1306815]	3.836	1.93971	3.44001e-11	2.90165e-08	yes	up
ENSMUSG00000002222	Rmnd5a	required for meiotic nuclear division 5 homolog A [Source:MGI Symbol;Acc:MGI:1915727]	2.563	1.35759	3.90934e-11	3.22084e-08	yes	up
ENSMUSG00000067225	Cyp2c54	cytochrome P450, family 2, subfamily c, polypeptide 54 [Source:MGI Symbol;Acc:MGI:3642960]	6.331	2.66238	6.63837e-11	5.34494e-08	yes	up
ENSMUSG00000058690	Ccser2	coiled-coil serine rich 2 [Source:MGI Symbol;Acc:MGI:101859]	644.938	9.33302	7.04488e-11	5.5462e-08	yes	up
ENSMUSG00000004317	Clcn5	chloride channel, voltage-sensitive 5 [Source:MGI Symbol;Acc:MGI:99486]	428.346	8.74263	1.07478e-10	8.27742e-08	yes	up
ENSMUSG00000059970	Hspa2	heat shock protein 2 [Source:MGI Symbol;Acc:MGI:96243]	4.285	2.09918	1.83967e-10	1.38668e-07	yes	up
ENSMUSG00000038594	Cep85l	centrosomal protein 85-like [Source:MGI Symbol;Acc:MGI:3642684]	5.921	2.56581	1.98498e-10	1.46504e-07	yes	up
ENSMUSG00000019577	Pdk4	pyruvate dehydrogenase kinase, isoenzyme 4 [Source:MGI Symbol;Acc:MGI:1351481]	6.13	2.61595	2.18891e-10	1.58258e-07	yes	up
ENSMUSG00000019179	Mdh2	malate dehydrogenase 2, NAD (mitochondrial) [Source:MGI Symbol;Acc:MGI:97050]	91.547	6.51644	2.33226e-10	1.6525e-07	yes	up
ENSMUSG00000022272	Myo10	myosin X [Source:MGI Symbol;Acc:MGI:107716]	5.584	2.4813	3.01383e-10	2.09355e-07	yes	up
ENSMUSG00000023952	Gtpbp2	GTP binding protein 2 [Source:MGI Symbol;Acc:MGI:1860138]	562.436	9.13555	4.3238e-10	2.89018e-07	yes	up
ENSMUSG00000034055	Phka1	phosphorylase kinase alpha 1 [Source:MGI Symbol;Acc:MGI:97576]	369.519	8.5295	4.97174e-10	3.26174e-07	yes	up
ENSMUSG00000032849	Abcc4	ATP-binding cassette, sub-family C (CFTR/MRP), member 4 [Source:MGI Symbol;Acc:MGI:2443111]	416.405	8.70184	5.18379e-10	3.33902e-07	yes	up
ENSMUSG00000026924	Sec16a	SEC16 homolog A, endoplasmic reticulum export factor [Source:MGI Symbol;Acc:MGI:2139207]	638.498	9.31854	6.54804e-10	4.06978e-07	yes	up
ENSMUSG00000056091	St3gal5	ST3 beta-galactoside alpha-2,3-sialyltransferase 5 [Source:MGI Symbol;Acc:MGI:1339963]	3.538	1.82305	7.41065e-10	4.5265e-07	yes	up
ENSMUSG00000025558	Dock9	dedicator of cytokinesis 9 [Source:MGI Symbol;Acc:MGI:106321]	408.25	8.67331	7.65529e-10	4.59668e-07	yes	up
ENSMUSG00000021068	Nin	ninein [Source:MGI Symbol;Acc:MGI:105108]	390.537	8.60931	1.64503e-09	9.71308e-07	yes	up
ENSMUSG00000032207	Lipc	lipase, hepatic [Source:MGI Symbol;Acc:MGI:96216]	3.75	1.90698	2.35916e-09	1.37013e-06	yes	up
ENSMUSG00000019302	Atp6v0a1	ATPase, H+ transporting, lysosomal V0 subunit A1 [Source:MGI Symbol;Acc:MGI:103286]	2.421	1.27577	2.51267e-09	1.43575e-06	yes	up
ENSMUSG00000059263	Usp47	ubiquitin specific peptidase 47 [Source:MGI Symbol;Acc:MGI:1922246]	833.145	9.70242	2.67854e-09	1.4827e-06	yes	up
ENSMUSG00000026393	Nek7	NIMA (never in mitosis gene a)-related expressed kinase 7 [Source:MGI Symbol;Acc:MGI:1890645]	2.746	1.45758	3.05472e-09	1.63969e-06	yes	up
ENSMUSG00000029512	Ulk1	unc-51 like kinase 1 [Source:MGI Symbol;Acc:MGI:1270126]	112.15	6.80929	3.22649e-09	1.70604e-06	yes	up
ENSMUSG00000020288	Ahsa2	AHA1, activator of heat shock protein ATPase 2 [Source:MGI Symbol;Acc:MGI:1916133]	369.327	8.52876	3.83542e-09	1.96924e-06	yes	up
ENSMUSG00000048000	Gigyf2	GRB10 interacting GYF protein 2 [Source:MGI Symbol;Acc:MGI:2138584]	300.195	8.22976	4.10222e-09	2.07614e-06	yes	up
ENSMUSG00000025277	Abhd6	abhydrolase domain containing 6 [Source:MGI Symbol;Acc:MGI:1913332]	306.366	8.25911	6.54451e-09	3.26552e-06	yes	up
ENSMUSG00000022637	Cblb	Casitas B-lineage lymphoma b [Source:MGI Symbol;Acc:MGI:2146430]	888.309	9.79492	7.44715e-09	3.56527e-06	yes	up
ENSMUSG00000038418	Egr1	early growth response 1 [Source:MGI Symbol;Acc:MGI:95295]	2.642	1.40165	9.40034e-09	4.32501e-06	yes	up
ENSMUSG00000063952	Brpf3	bromodomain and PHD finger containing, 3 [Source:MGI Symbol;Acc:MGI:2146836]	2.389	1.25638	1.0678e-08	4.8226e-06	yes	up
ENSMUSG00000020893	Per1	period circadian clock 1 [Source:MGI Symbol;Acc:MGI:1098283]	348.119	8.44344	1.25515e-08	5.42273e-06	yes	up
ENSMUSG00000034485	Uaca	uveal autoantigen with coiled-coil domains and ankyrin repeats [Source:MGI Symbol;Acc:MGI:1919815]	276.653	8.11193	1.39677e-08	5.96184e-06	yes	up
ENSMUSG00000039997	Ifi203	interferon activated gene 203 [Source:MGI Symbol;Acc:MGI:96428]	539.253	9.07482	1.55508e-08	6.55853e-06	yes	up
ENSMUSG00000004221	Ikbkg	inhibitor of kappaB kinase gamma [Source:MGI Symbol;Acc:MGI:1338074]	444.295	8.79538	1.61629e-08	6.7365e-06	yes	up
ENSMUSG00000021111	Papola	poly (A) polymerase alpha [Source:MGI Symbol;Acc:MGI:109301]	264.275	8.0459	1.64204e-08	6.76426e-06	yes	up
ENSMUSG00000064373	Selenop	selenoprotein P [Source:MGI Symbol;Acc:MGI:894288]	6.294	2.6539	2.08516e-08	8.39444e-06	yes	up
ENSMUSG00000074254	Cyp2a4	cytochrome P450, family 2, subfamily a, polypeptide 4 [Source:MGI Symbol;Acc:MGI:88596]	4.846	2.27681	2.16482e-08	8.6172e-06	yes	up
ENSMUSG00000024074	Crim1	cysteine rich transmembrane BMP regulator 1 (chordin like) [Source:MGI Symbol;Acc:MGI:1354756]	264.263	8.04583	2.79566e-08	1.07654e-05	yes	up
ENSMUSG00000028776	Tinagl1	tubulointerstitial nephritis antigen-like 1 [Source:MGI Symbol;Acc:MGI:2137617]	3.637	1.86286	3.08293e-08	1.1619e-05	yes	up
ENSMUSG00000039367	Sec24c	Sec24 related gene family, member C (S. cerevisiae) [Source:MGI Symbol;Acc:MGI:1919746]	5.261	2.39521	3.44834e-08	1.28594e-05	yes	up
ENSMUSG00000047492	Inhbe	inhibin beta-E [Source:MGI Symbol;Acc:MGI:109269]	13.111	3.71273	4.55188e-08	1.66247e-05	yes	up
ENSMUSG00000052656	Rnf103	ring finger protein 103 [Source:MGI Symbol;Acc:MGI:109483]	3.948	1.9811	8.19412e-08	2.84601e-05	yes	up
ENSMUSG00000031700	Gpt2	glutamic pyruvate transaminase (alanine aminotransferase) 2 [Source:MGI Symbol;Acc:MGI:1915391]	3.849	1.94451	9.37541e-08	3.22469e-05	yes	up
ENSMUSG00000032786	Alas1	aminolevulinic acid synthase 1 [Source:MGI Symbol;Acc:MGI:87989]	3.113	1.63846	1.01036e-07	3.44175e-05	yes	up
ENSMUSG00000018387	Shroom1	shroom family member 1 [Source:MGI Symbol;Acc:MGI:1919024]	5.984	2.5811	1.24059e-07	4.06948e-05	yes	up
ENSMUSG00000032803	Cdv3	carnitine deficiency-associated gene expressed in ventricle 3 [Source:MGI Symbol;Acc:MGI:2448759]	341.929	8.41755	1.32373e-07	4.30235e-05	yes	up
ENSMUSG00000002320	Tm9sf1	transmembrane 9 superfamily member 1 [Source:MGI Symbol;Acc:MGI:1921390]	281.7	8.13802	1.36969e-07	4.41126e-05	yes	up
ENSMUSG00000027177	Hipk3	homeodomain interacting protein kinase 3 [Source:MGI Symbol;Acc:MGI:1314882]	2.811	1.49095	1.4001e-07	4.4287e-05	yes	up
ENSMUSG00000037608	Bclaf1	BCL2-associated transcription factor 1 [Source:MGI Symbol;Acc:MGI:1917580]	2.14	1.09794	1.39852e-07	4.4287e-05	yes	up
ENSMUSG00000039852	Rere	arginine glutamic acid dipeptide (RE) repeats [Source:MGI Symbol;Acc:MGI:2683486]	3.026	1.59749	1.42958e-07	4.48191e-05	yes	up
ENSMUSG00000042502	Cd2bp2	CD2 cytoplasmic tail binding protein 2 [Source:MGI Symbol;Acc:MGI:1917483]	237.66	7.89275	1.52018e-07	4.72415e-05	yes	up
ENSMUSG00000032125	Robo4	roundabout guidance receptor 4 [Source:MGI Symbol;Acc:MGI:1921394]	2.582	1.36859	1.65671e-07	5.10271e-05	yes	up
ENSMUSG00000019577	Pdk4	pyruvate dehydrogenase kinase, isoenzyme 4 [Source:MGI Symbol;Acc:MGI:1351481]	5.343	2.41775	1.68765e-07	5.11011e-05	yes	up
ENSMUSG00000032076	Cadm1	cell adhesion molecule 1 [Source:MGI Symbol;Acc:MGI:1889272]	74.92	6.22728	1.85632e-07	5.57322e-05	yes	up
ENSMUSG00000042453	Reln	reelin [Source:MGI Symbol;Acc:MGI:103022]	2.859	1.5153	1.98097e-07	5.89746e-05	yes	up
ENSMUSG00000030216	Wbp11	WW domain binding protein 11 [Source:MGI Symbol;Acc:MGI:1891823]	209.487	7.71072	2.03167e-07	5.99801e-05	yes	up
MSTRG.20119	-	-	6.41	2.6803	2.10508e-07	6.16337e-05	yes	up
ENSMUSG00000055991	Zkscan5	zinc finger with KRAB and SCAN domains 5 [Source:MGI Symbol;Acc:MGI:107533]	116.917	6.86935	2.81734e-07	8.04918e-05	yes	up
ENSMUSG00000005681	Apoa2	apolipoprotein A-II [Source:MGI Symbol;Acc:MGI:88050]	2.426	1.27867	2.85031e-07	8.07823e-05	yes	up
ENSMUSG00000021585	Cast	calpastatin [Source:MGI Symbol;Acc:MGI:1098236]	254.319	7.99049	3.04306e-07	8.55606e-05	yes	up
ENSMUSG00000067225	Cyp2c54	cytochrome P450, family 2, subfamily c, polypeptide 54 [Source:MGI Symbol;Acc:MGI:3642960]	5.108	2.35279	4.31788e-07	0.000117669	yes	up
ENSMUSG00000060477	Irak2	interleukin-1 receptor-associated kinase 2 [Source:MGI Symbol;Acc:MGI:2429603]	3.384	1.75871	4.3985e-07	0.000118951	yes	up
ENSMUSG00000040118	Cacna2d1	calcium channel, voltage-dependent, alpha2/delta subunit 1 [Source:MGI Symbol;Acc:MGI:88295]	193.37	7.59522	4.6289e-07	0.000122444	yes	up
ENSMUSG00000056091	St3gal5	ST3 beta-galactoside alpha-2,3-sialyltransferase 5 [Source:MGI Symbol;Acc:MGI:1339963]	9.606	3.26389	4.64469e-07	0.000122444	yes	up
ENSMUSG00000032803	Cdv3	carnitine deficiency-associated gene expressed in ventricle 3 [Source:MGI Symbol;Acc:MGI:2448759]	262.875	8.03824	4.66593e-07	0.000122444	yes	up
ENSMUSG00000036002	Fam214b	family with sequence similarity 214, member B [Source:MGI Symbol;Acc:MGI:2441854]	209.163	7.70849	4.89112e-07	0.00012741	yes	up
ENSMUSG00000027074	Slc43a3	solute carrier family 43, member 3 [Source:MGI Symbol;Acc:MGI:1931054]	2.121	1.08496	4.99336e-07	0.000129124	yes	up
ENSMUSG00000033671	Cep350	centrosomal protein 350 [Source:MGI Symbol;Acc:MGI:1921331]	2.173	1.11973	5.48549e-07	0.00013786	yes	up
ENSMUSG00000031844	Hsd17b2	hydroxysteroid (17-beta) dehydrogenase 2 [Source:MGI Symbol;Acc:MGI:1096386]	3.568	1.8351	5.95099e-07	0.000147431	yes	up
ENSMUSG00000029478	Ncor2	nuclear receptor co-repressor 2 [Source:MGI Symbol;Acc:MGI:1337080]	4.964	2.31137	6.3399e-07	0.000155975	yes	up
ENSMUSG00000025139	Tollip	toll interacting protein [Source:MGI Symbol;Acc:MGI:1891808]	2.056	1.03949	6.90699e-07	0.000166459	yes	up
ENSMUSG00000092008	Cyp2c69	cytochrome P450, family 2, subfamily c, polypeptide 69 [Source:MGI Symbol;Acc:MGI:3721049]	7.777	2.95927	8.03204e-07	0.000190974	yes	up
ENSMUSG00000032624	Eml4	echinoderm microtubule associated protein like 4 [Source:MGI Symbol;Acc:MGI:1926048]	215.63	7.75242	8.19902e-07	0.000193644	yes	up
ENSMUSG00000036323	Srp72	signal recognition particle 72 [Source:MGI Symbol;Acc:MGI:1333795]	16.291	4.02596	9.40863e-07	0.000217856	yes	up
ENSMUSG00000047492	Inhbe	inhibin beta-E [Source:MGI Symbol;Acc:MGI:109269]	11.985	3.58321	1.01845e-06	0.000232779	yes	up
ENSMUSG00000037017	Zscan21	zinc finger and SCAN domain containing 21 [Source:MGI Symbol;Acc:MGI:99182]	5.886	2.55722	1.05421e-06	0.000236376	yes	up
ENSMUSG00000040447	Spns2	spinster homolog 2 [Source:MGI Symbol;Acc:MGI:2384936]	289.571	8.17777	1.18724e-06	0.000261274	yes	up
ENSMUSG00000022957	Itsn1	intersectin 1 (SH3 domain protein 1A) [Source:MGI Symbol;Acc:MGI:1338069]	2.756	1.46269	1.18737e-06	0.000261274	yes	up
ENSMUSG00000049303	Syt12	synaptotagmin XII [Source:MGI Symbol;Acc:MGI:2159601]	3.023	1.59608	1.20646e-06	0.000263835	yes	up
ENSMUSG00000035969	Rusc2	RUN and SH3 domain containing 2 [Source:MGI Symbol;Acc:MGI:2140371]	280.204	8.13033	1.38453e-06	0.000297271	yes	up
ENSMUSG00000030341	Tnfrsf1a	tumor necrosis factor receptor superfamily, member 1a [Source:MGI Symbol;Acc:MGI:1314884]	8.647	3.11226	1.45457e-06	0.000306732	yes	up
ENSMUSG00000069668	Sult3a1	sulfotransferase family 3A, member 1 [Source:MGI Symbol;Acc:MGI:1931469]	4.159	2.05629	1.48127e-06	0.000310514	yes	up
ENSMUSG00000027067	Ssrp1	structure specific recognition protein 1 [Source:MGI Symbol;Acc:MGI:107912]	5.062	2.33978	1.52664e-06	0.000318144	yes	up
ENSMUSG00000037936	Scarb1	scavenger receptor class B, member 1 [Source:MGI Symbol;Acc:MGI:893578]	2.351	1.23299	1.55035e-06	0.000321195	yes	up
ENSMUSG00000030759	Far1	fatty acyl CoA reductase 1 [Source:MGI Symbol;Acc:MGI:1914670]	228.816	7.83804	1.56108e-06	0.000321537	yes	up
ENSMUSG00000053931	Cnn3	calponin 3, acidic [Source:MGI Symbol;Acc:MGI:1919244]	2.015	1.01052	1.70992e-06	0.000350158	yes	up
ENSMUSG00000027514	Zbp1	Z-DNA binding protein 1 [Source:MGI Symbol;Acc:MGI:1927449]	2.038	1.02719	1.81852e-06	0.000370258	yes	up
ENSMUSG00000039956	Mrap	melanocortin 2 receptor accessory protein [Source:MGI Symbol;Acc:MGI:1924287]	2.625	1.39252	1.83429e-06	0.000371334	yes	up
ENSMUSG00000027474	Ccm2l	cerebral cavernous malformation 2-like [Source:MGI Symbol;Acc:MGI:2385159]	186.804	7.54538	1.94676e-06	0.000389648	yes	up
ENSMUSG00000034450	Gulo	gulonolactone (L-) oxidase [Source:MGI Symbol;Acc:MGI:1353434]	2.159	1.11026	1.98318e-06	0.000394708	yes	up
ENSMUSG00000027750	Postn	periostin, osteoblast specific factor [Source:MGI Symbol;Acc:MGI:1926321]	188.512	7.55852	1.99667e-06	0.000395173	yes	up
ENSMUSG00000075254	Heg1	heart development protein with EGF-like domains 1 [Source:MGI Symbol;Acc:MGI:1924696]	3.19	1.67346	2.03829e-06	0.000401169	yes	up
ENSMUSG00000003762	Coq8b	coenzyme Q8B [Source:MGI Symbol;Acc:MGI:1924139]	2.562	1.35752	2.30947e-06	0.000452031	yes	up
ENSMUSG00000110136	Gm45785	predicted gene 45785 [Source:MGI Symbol;Acc:MGI:5804900]	49.023	5.6154	2.32836e-06	0.000453225	yes	up
ENSMUSG00000028953	Abcf2	ATP-binding cassette, sub-family F (GCN20), member 2 [Source:MGI Symbol;Acc:MGI:1351657]	4.427	2.14638	2.96874e-06	0.000556473	yes	up
ENSMUSG00000041515	Irf8	interferon regulatory factor 8 [Source:MGI Symbol;Acc:MGI:96395]	2.713	1.44	3.55874e-06	0.000643242	yes	up
ENSMUSG00000029705	Cux1	cut-like homeobox 1 [Source:MGI Symbol;Acc:MGI:88568]	182.666	7.51306	3.54302e-06	0.000643242	yes	up
ENSMUSG00000025969	Nrp2	neuropilin 2 [Source:MGI Symbol;Acc:MGI:1100492]	2.584	1.36985	3.65481e-06	0.000653935	yes	up
ENSMUSG00000033788	Dysf	dysferlin [Source:MGI Symbol;Acc:MGI:1349385]	194.854	7.60625	3.76683e-06	0.000670591	yes	up
ENSMUSG00000034947	Tmem106a	transmembrane protein 106A [Source:MGI Symbol;Acc:MGI:1922056]	106.45	6.73403	3.92172e-06	0.000694675	yes	up
ENSMUSG00000021135	Slc10a1	solute carrier family 10 (sodium/bile acid cotransporter family), member 1 [Source:MGI Symbol;Acc:MGI:97379]	3.339	1.73922	3.96853e-06	0.000699469	yes	up
ENSMUSG00000021910	Nisch	nischarin [Source:MGI Symbol;Acc:MGI:1928323]	2.397	1.26118	4.05518e-06	0.00070423	yes	up
ENSMUSG00000028906	Epb41	erythrocyte membrane protein band 4.1 [Source:MGI Symbol;Acc:MGI:95401]	3.038	1.60308	4.02346e-06	0.00070423	yes	up
ENSMUSG00000039220	Ppp1r10	protein phosphatase 1, regulatory subunit 10 [Source:MGI Symbol;Acc:MGI:1289273]	428.784	8.74411	4.31808e-06	0.000737086	yes	up
ENSMUSG00000034403	Pja1	praja ring finger ubiquitin ligase 1 [Source:MGI Symbol;Acc:MGI:1101765]	2.021	1.01499	4.3276e-06	0.000737086	yes	up
ENSMUSG00000034254	Agpat1	1-acylglycerol-3-phosphate O-acyltransferase 1 (lysophosphatidic acid acyltransferase, alpha) [Source:MGI Symbol;Acc:MGI:1932075]	175.057	7.45168	4.29969e-06	0.000737086	yes	up
ENSMUSG00000020307	Cdc34	cell division cycle 34 [Source:MGI Symbol;Acc:MGI:102657]	3.573	1.83709	4.47997e-06	0.000755771	yes	up
ENSMUSG00000022556	Hsf1	heat shock factor 1 [Source:MGI Symbol;Acc:MGI:96238]	158.342	7.3069	4.46871e-06	0.000755771	yes	up
ENSMUSG00000019577	Pdk4	pyruvate dehydrogenase kinase, isoenzyme 4 [Source:MGI Symbol;Acc:MGI:1351481]	9.055	3.17877	4.57795e-06	0.000768639	yes	up
ENSMUSG00000054263	Lifr	LIF receptor alpha [Source:MGI Symbol;Acc:MGI:96788]	6.466	2.6929	4.6985e-06	0.000777821	yes	up
ENSMUSG00000002020	Ltbp2	latent transforming growth factor beta binding protein 2 [Source:MGI Symbol;Acc:MGI:99502]	160.407	7.32559	4.76404e-06	0.000785003	yes	up
ENSMUSG00000021929	Kpna3	karyopherin (importin) alpha 3 [Source:MGI Symbol;Acc:MGI:1100863]	99.598	6.63805	5.08693e-06	0.000822898	yes	up
ENSMUSG00000026672	Optn	optineurin [Source:MGI Symbol;Acc:MGI:1918898]	4.331	2.11457	5.30129e-06	0.000842493	yes	up
ENSMUSG00000035325	Sec31a	Sec31 homolog A (S. cerevisiae) [Source:MGI Symbol;Acc:MGI:1916412]	2.96	1.56577	5.25332e-06	0.000842493	yes	up
ENSMUSG00000020265	Sumo3	small ubiquitin-like modifier 3 [Source:MGI Symbol;Acc:MGI:1336201]	2.814	1.49243	6.00921e-06	0.000937834	yes	up
ENSMUSG00000037210	Fam193a	family with sequence homology 193, member A [Source:MGI Symbol;Acc:MGI:2447768]	2.561	1.35693	6.08224e-06	0.000945067	yes	up
ENSMUSG00000004677	Myo9b	myosin IXb [Source:MGI Symbol;Acc:MGI:106624]	208.262	7.70226	6.49581e-06	0.00100055	yes	up
ENSMUSG00000019997	Ccn2	cellular communication network factor 2 [Source:MGI Symbol;Acc:MGI:95537]	3.583	1.84132	6.85754e-06	0.00104716	yes	up
ENSMUSG00000025396	Hsd17b6	hydroxysteroid (17-beta) dehydrogenase 6 [Source:MGI Symbol;Acc:MGI:1351670]	4.405	2.13915	7.49292e-06	0.00113928	yes	up
ENSMUSG00000018401	Mtmr4	myotubularin related protein 4 [Source:MGI Symbol;Acc:MGI:2180699]	59.423	5.89294	7.72712e-06	0.00116987	yes	up
ENSMUSG00000019487	Trip10	thyroid hormone receptor interactor 10 [Source:MGI Symbol;Acc:MGI:2146901]	5.273	2.39855	8.15581e-06	0.00122951	yes	up
ENSMUSG00000036908	Unc93b1	unc-93 homolog B1, TLR signaling regulator [Source:MGI Symbol;Acc:MGI:1859307]	15.831	3.98466	8.19967e-06	0.00123042	yes	up
ENSMUSG00000028383	Hsdl2	hydroxysteroid dehydrogenase like 2 [Source:MGI Symbol;Acc:MGI:1919729]	3.316	1.72929	8.9861e-06	0.00132646	yes	up
ENSMUSG00000028906	Epb41	erythrocyte membrane protein band 4.1 [Source:MGI Symbol;Acc:MGI:95401]	2.419	1.2746	9.89938e-06	0.00143732	yes	up
ENSMUSG00000047407	Tgif1	TGFB-induced factor homeobox 1 [Source:MGI Symbol;Acc:MGI:1194497]	232.953	7.8639	9.87759e-06	0.00143732	yes	up
ENSMUSG00000002504	Slc9a3r2	solute carrier family 9 (sodium/hydrogen exchanger), member 3 regulator 2 [Source:MGI Symbol;Acc:MGI:1890662]	153.586	7.2629	1.09307e-05	0.00155519	yes	up
ENSMUSG00000032754	Slc8b1	solute carrier family 8 (sodium/lithium/calcium exchanger), member B1 [Source:MGI Symbol;Acc:MGI:2180781]	151.268	7.24096	1.13962e-05	0.00161493	yes	up
ENSMUSG00000090231	Cfb	complement factor B [Source:MGI Symbol;Acc:MGI:105975]	105.02	6.71452	1.15217e-05	0.00162621	yes	up
ENSMUSG00000038346	Zfp384	zinc finger protein 384 [Source:MGI Symbol;Acc:MGI:2443203]	4.367	2.12657	1.22183e-05	0.00171089	yes	up
ENSMUSG00000074071	Fam169b	family with sequence similarity 169, member B [Source:MGI Symbol;Acc:MGI:3644026]	4.34	2.11782	1.23728e-05	0.00171894	yes	up
ENSMUSG00000069922	Ces3a	carboxylesterase 3A [Source:MGI Symbol;Acc:MGI:102773]	3.807	1.92869	1.28216e-05	0.00177434	yes	up
ENSMUSG00000047638	Nr1h4	nuclear receptor subfamily 1, group H, member 4 [Source:MGI Symbol;Acc:MGI:1352464]	2.235	1.16043	1.3196e-05	0.00181905	yes	up
ENSMUSG00000030643	Rab30	RAB30, member RAS oncogene family [Source:MGI Symbol;Acc:MGI:1923235]	3.817	1.93235	1.34657e-05	0.00184902	yes	up
ENSMUSG00000029461	Fam168a	family with sequence similarity 168, member A [Source:MGI Symbol;Acc:MGI:2442372]	84.943	6.40842	1.40305e-05	0.00191825	yes	up
ENSMUSG00000072949	Acot1	acyl-CoA thioesterase 1 [Source:MGI Symbol;Acc:MGI:1349396]	5.053	2.33713	1.45959e-05	0.00197362	yes	up
ENSMUSG00000035372	1810055G02Rik	RIKEN cDNA 1810055G02 gene [Source:MGI Symbol;Acc:MGI:1919306]	2.848	1.50996	1.51115e-05	0.00201372	yes	up
ENSMUSG00000042520	Ubap2l	ubiquitin-associated protein 2-like [Source:MGI Symbol;Acc:MGI:1921633]	2.353	1.23476	1.56466e-05	0.00206833	yes	up
ENSMUSG00000007476	Lrrc8a	leucine rich repeat containing 8A VRAC subunit A [Source:MGI Symbol;Acc:MGI:2652847]	3.693	1.88473	1.58518e-05	0.00208767	yes	up
ENSMUSG00000053553	3110082I17Rik	RIKEN cDNA 3110082I17 gene [Source:MGI Symbol;Acc:MGI:1920462]	235.784	7.88132	1.61378e-05	0.00211746	yes	up
ENSMUSG00000054827	Cyp2c50	cytochrome P450, family 2, subfamily c, polypeptide 50 [Source:MGI Symbol;Acc:MGI:2147497]	3.307	1.72541	1.651e-05	0.00215831	yes	up
ENSMUSG00000024480	Ap3s1	adaptor-related protein complex 3, sigma 1 subunit [Source:MGI Symbol;Acc:MGI:1337062]	183.907	7.52283	1.67973e-05	0.00218778	yes	up
ENSMUSG00000049791	Fzd4	frizzled class receptor 4 [Source:MGI Symbol;Acc:MGI:108520]	2.144	1.1006	1.69992e-05	0.00219793	yes	up
ENSMUSG00000043079	Synpo	synaptopodin [Source:MGI Symbol;Acc:MGI:1099446]	5.483	2.45509	1.69791e-05	0.00219793	yes	up
ENSMUSG00000035242	Oaz1	ornithine decarboxylase antizyme 1 [Source:MGI Symbol;Acc:MGI:109433]	2.013	1.00947	1.74307e-05	0.00224551	yes	up
ENSMUSG00000042390	Gatad2b	GATA zinc finger domain containing 2B [Source:MGI Symbol;Acc:MGI:2443225]	2.459	1.29807	1.76435e-05	0.00226264	yes	up
ENSMUSG00000068587	Mgam	maltase-glucoamylase [Source:MGI Symbol;Acc:MGI:1203495]	2.542	1.34586	1.7759e-05	0.00226313	yes	up
ENSMUSG00000050445	Cyp8b1	cytochrome P450, family 8, subfamily b, polypeptide 1 [Source:MGI Symbol;Acc:MGI:1338044]	15.773	3.97943	1.81611e-05	0.00230606	yes	up
ENSMUSG00000041268	Dmxl2	Dmx-like 2 [Source:MGI Symbol;Acc:MGI:2444630]	160.666	7.32792	1.84687e-05	0.00233676	yes	up
ENSMUSG00000037503	Fam168b	family with sequence similarity 168, member B [Source:MGI Symbol;Acc:MGI:2448487]	3.824	1.93491	1.95105e-05	0.00244164	yes	up
ENSMUSG00000031904	Slc7a6	solute carrier family 7 (cationic amino acid transporter, y+ system), member 6 [Source:MGI Symbol;Acc:MGI:2142598]	180.665	7.49717	1.9526e-05	0.00244164	yes	up
ENSMUSG00000037624	Kcnk2	potassium channel, subfamily K, member 2 [Source:MGI Symbol;Acc:MGI:109366]	177.756	7.47376	2.00664e-05	0.00248564	yes	up
ENSMUSG00000041481	Serpina3g	serine (or cysteine) peptidase inhibitor, clade A, member 3G [Source:MGI Symbol;Acc:MGI:105046]	2.612	1.38525	2.056e-05	0.00253791	yes	up
ENSMUSG00000027750	Postn	periostin, osteoblast specific factor [Source:MGI Symbol;Acc:MGI:1926321]	3.271	1.70974	2.07926e-05	0.00254886	yes	up
ENSMUSG00000026473	Glul	glutamate-ammonia ligase (glutamine synthetase) [Source:MGI Symbol;Acc:MGI:95739]	2.22	1.15039	2.16825e-05	0.00263968	yes	up
ENSMUSG00000048911	Rnf24	ring finger protein 24 [Source:MGI Symbol;Acc:MGI:1261771]	5.73	2.51846	2.27011e-05	0.00273549	yes	up
ENSMUSG00000033960	Jcad	junctional cadherin 5 associated [Source:MGI Symbol;Acc:MGI:2685174]	3.088	1.62685	2.39752e-05	0.00285024	yes	up
ENSMUSG00000069922	Ces3a	carboxylesterase 3A [Source:MGI Symbol;Acc:MGI:102773]	3.597	1.84695	2.38619e-05	0.00285024	yes	up
ENSMUSG00000030172	Erc1	ELKS/RAB6-interacting/CAST family member 1 [Source:MGI Symbol;Acc:MGI:2151013]	2.574	1.36423	2.38969e-05	0.00285024	yes	up
ENSMUSG00000073599	Ecscr	endothelial cell surface expressed chemotaxis and apoptosis regulator [Source:MGI Symbol;Acc:MGI:1915795]	3.167	1.66334	2.47985e-05	0.00292845	yes	up
ENSMUSG00000020044	Timp3	tissue inhibitor of metalloproteinase 3 [Source:MGI Symbol;Acc:MGI:98754]	3.51	1.81148	2.67842e-05	0.00313164	yes	up
ENSMUSG00000041417	Pik3r1	phosphoinositide-3-kinase regulatory subunit 1 [Source:MGI Symbol;Acc:MGI:97583]	11.241	3.4907	2.69803e-05	0.00314166	yes	up
ENSMUSG00000009079	Ewsr1	Ewing sarcoma breakpoint region 1 [Source:MGI Symbol;Acc:MGI:99960]	2.252	1.1715	2.70473e-05	0.00314166	yes	up
ENSMUSG00000048371	Pdp2	pyruvate dehyrogenase phosphatase catalytic subunit 2 [Source:MGI Symbol;Acc:MGI:1918878]	3.043	1.60544	2.86631e-05	0.00329691	yes	up
ENSMUSG00000025082	Vwa2	von Willebrand factor A domain containing 2 [Source:MGI Symbol;Acc:MGI:2684334]	16.042	4.00376	2.90522e-05	0.00332725	yes	up
ENSMUSG00000029672	Fam3c	family with sequence similarity 3, member C [Source:MGI Symbol;Acc:MGI:107892]	156.75	7.29232	2.91147e-05	0.00332725	yes	up
ENSMUSG00000031256	Cstf2	cleavage stimulation factor, 3' pre-RNA subunit 2 [Source:MGI Symbol;Acc:MGI:1343054]	124.928	6.96495	3.0404e-05	0.00344097	yes	up
ENSMUSG00000072941	Sod3	superoxide dismutase 3, extracellular [Source:MGI Symbol;Acc:MGI:103181]	2.126	1.08793	3.34368e-05	0.00372505	yes	up
ENSMUSG00000022346	Myc	myelocytomatosis oncogene [Source:MGI Symbol;Acc:MGI:97250]	47.556	5.57155	3.44039e-05	0.00382078	yes	up
ENSMUSG00000017950	Hnf4a	hepatic nuclear factor 4, alpha [Source:MGI Symbol;Acc:MGI:109128]	9.65	3.27049	3.48897e-05	0.00385059	yes	up
ENSMUSG00000054422	Fabp1	fatty acid binding protein 1, liver [Source:MGI Symbol;Acc:MGI:95479]	2.393	1.25892	3.4851e-05	0.00385059	yes	up
ENSMUSG00000057425	Ugt2b37	UDP glucuronosyltransferase 2 family, polypeptide B37 [Source:MGI Symbol;Acc:MGI:2148239]	7.726	2.94976	3.74746e-05	0.00411025	yes	up
ENSMUSG00000028437	Ubap1	ubiquitin-associated protein 1 [Source:MGI Symbol;Acc:MGI:2149543]	12.174	3.60571	3.78217e-05	0.00413552	yes	up
ENSMUSG00000030822	Prr14	proline rich 14 [Source:MGI Symbol;Acc:MGI:2384565]	2.845	1.50837	3.82403e-05	0.00416842	yes	up
MSTRG.1159	-	-	145.735	7.1872	3.85268e-05	0.00418678	yes	up
ENSMUSG00000029125	Stx18	syntaxin 18 [Source:MGI Symbol;Acc:MGI:1918366]	2.149	1.1037	3.92837e-05	0.00425598	yes	up
ENSMUSG00000032083	Apoa1	apolipoprotein A-I [Source:MGI Symbol;Acc:MGI:88049]	3.064	1.61548	4.13432e-05	0.00442497	yes	up
ENSMUSG00000029344	Tpst2	protein-tyrosine sulfotransferase 2 [Source:MGI Symbol;Acc:MGI:1309516]	4.954	2.30868	4.50745e-05	0.00473191	yes	up
ENSMUSG00000006526	Stimate	STIM activating enhancer [Source:MGI Symbol;Acc:MGI:1921500]	2.539	1.34443	4.5146e-05	0.00473191	yes	up
ENSMUSG00000062822	4833420G17Rik	RIKEN cDNA 4833420G17 gene [Source:MGI Symbol;Acc:MGI:1914642]	2.473	1.30651	4.98323e-05	0.00517715	yes	up
ENSMUSG00000043284	Tmem11	transmembrane protein 11 [Source:MGI Symbol;Acc:MGI:2144726]	2.78	1.47513	5.14841e-05	0.00530212	yes	up
ENSMUSG00000025279	Dnase1l3	deoxyribonuclease 1-like 3 [Source:MGI Symbol;Acc:MGI:1314633]	2.917	1.54425	5.29966e-05	0.00542633	yes	up
ENSMUSG00000032028	Nxpe2	neurexophilin and PC-esterase domain family, member 2 [Source:MGI Symbol;Acc:MGI:1925502]	2.231	1.15743	5.28848e-05	0.00542633	yes	up
ENSMUSG00000038811	Gngt2	guanine nucleotide binding protein (G protein), gamma transducing activity polypeptide 2 [Source:MGI Symbol;Acc:MGI:893584]	121.428	6.92396	5.64515e-05	0.00569774	yes	up
ENSMUSG00000026526	Fh1	fumarate hydratase 1 [Source:MGI Symbol;Acc:MGI:95530]	3.144	1.65272	5.77481e-05	0.00581205	yes	up
ENSMUSG00000038301	Snx10	sorting nexin 10 [Source:MGI Symbol;Acc:MGI:1919232]	34.438	5.10594	5.81056e-05	0.00581499	yes	up
ENSMUSG00000024785	Rcl1	RNA terminal phosphate cyclase-like 1 [Source:MGI Symbol;Acc:MGI:1913275]	2.849	1.51021	5.94136e-05	0.00592914	yes	up
ENSMUSG00000054823	Nsd3	nuclear receptor binding SET domain protein 3 [Source:MGI Symbol;Acc:MGI:2142581]	267.528	8.06355	5.98087e-05	0.00595181	yes	up
ENSMUSG00000036545	Adamts2	a disintegrin-like and metallopeptidase (reprolysin type) with thrombospondin type 1 motif, 2 [Source:MGI Symbol;Acc:MGI:1347356]	2.817	1.49434	5.99851e-05	0.00595264	yes	up
ENSMUSG00000066361	Serpina3c	serine (or cysteine) peptidase inhibitor, clade A, member 3C [Source:MGI Symbol;Acc:MGI:102848]	3.526	1.81783	6.03357e-05	0.00597071	yes	up
ENSMUSG00000030827	Fgf21	fibroblast growth factor 21 [Source:MGI Symbol;Acc:MGI:1861377]	8.762	3.13121	6.11244e-05	0.00601515	yes	up
ENSMUSG00000041481	Serpina3g	serine (or cysteine) peptidase inhibitor, clade A, member 3G [Source:MGI Symbol;Acc:MGI:105046]	2.942	1.55694	6.17253e-05	0.00605746	yes	up
ENSMUSG00000020863	Luc7l3	LUC7-like 3 (S. cerevisiae) [Source:MGI Symbol;Acc:MGI:1914934]	124.885	6.96445	6.20504e-05	0.00607254	yes	up
ENSMUSG00000030643	Rab30	RAB30, member RAS oncogene family [Source:MGI Symbol;Acc:MGI:1923235]	5.164	2.36841	7.1689e-05	0.00680891	yes	up
ENSMUSG00000039219	Arid4b	AT rich interactive domain 4B (RBP1-like) [Source:MGI Symbol;Acc:MGI:2137512]	2.324	1.21641	8.07125e-05	0.00758462	yes	up
ENSMUSG00000045302	Preb	prolactin regulatory element binding [Source:MGI Symbol;Acc:MGI:1355326]	2.843	1.50732	8.11576e-05	0.00758593	yes	up
ENSMUSG00000032786	Alas1	aminolevulinic acid synthase 1 [Source:MGI Symbol;Acc:MGI:87989]	2.133	1.09292	8.20875e-05	0.00763284	yes	up
ENSMUSG00000005547	Cyp2a5	cytochrome P450, family 2, subfamily a, polypeptide 5 [Source:MGI Symbol;Acc:MGI:88597]	4.916	2.29737	8.4631e-05	0.00778759	yes	up
ENSMUSG00000015149	Sirt2	sirtuin 2 [Source:MGI Symbol;Acc:MGI:1927664]	5.771	2.52872	8.98647e-05	0.00818415	yes	up
ENSMUSG00000029833	Trim24	tripartite motif-containing 24 [Source:MGI Symbol;Acc:MGI:109275]	271.887	8.08686	9.32977e-05	0.0084355	yes	up
ENSMUSG00000033955	Tnks1bp1	tankyrase 1 binding protein 1 [Source:MGI Symbol;Acc:MGI:2446193]	2.254	1.17275	9.44739e-05	0.00851635	yes	up
ENSMUSG00000025647	Shisa5	shisa family member 5 [Source:MGI Symbol;Acc:MGI:1915044]	3.432	1.77893	9.62403e-05	0.00863166	yes	up
ENSMUSG00000039323	Igfbp2	insulin-like growth factor binding protein 2 [Source:MGI Symbol;Acc:MGI:96437]	2.251	1.17068	0.000102969	0.00914254	yes	up
ENSMUSG00000059908	Mug1	murinoglobulin 1 [Source:MGI Symbol;Acc:MGI:99837]	4.203	2.07137	0.000104223	0.00918047	yes	up
ENSMUSG00000031824	6430548M08Rik	RIKEN cDNA 6430548M08 gene [Source:MGI Symbol;Acc:MGI:2443793]	119.524	6.90116	0.000109738	0.00955209	yes	up
ENSMUSG00000026131	Dst	dystonin [Source:MGI Symbol;Acc:MGI:104627]	4.175	2.06175	0.000116571	0.0100972	yes	up
ENSMUSG00000027936	Crtc2	CREB regulated transcription coactivator 2 [Source:MGI Symbol;Acc:MGI:1921593]	2.897	1.53452	0.000120583	0.0103939	yes	up
ENSMUSG00000091736	Yy2	Yy2 transcription factor [Source:MGI Symbol;Acc:MGI:3837947]	102.445	6.67871	0.000124448	0.0106493	yes	up
ENSMUSG00000022371	Col14a1	collagen, type XIV, alpha 1 [Source:MGI Symbol;Acc:MGI:1341272]	2.839	1.50556	0.000125888	0.0107443	yes	up
ENSMUSG00000028108	Ecm1	extracellular matrix protein 1 [Source:MGI Symbol;Acc:MGI:103060]	5.57	2.47769	0.000126549	0.0107512	yes	up
ENSMUSG00000026922	Agpat2	1-acylglycerol-3-phosphate O-acyltransferase 2 (lysophosphatidic acid acyltransferase, beta) [Source:MGI Symbol;Acc:MGI:1914762]	2.544	1.34723	0.000128384	0.010855	yes	up
ENSMUSG00000048856	Slc25a47	solute carrier family 25, member 47 [Source:MGI Symbol;Acc:MGI:2144766]	2.238	1.16236	0.000130653	0.0109683	yes	up
ENSMUSG00000022159	Rab2b	RAB2B, member RAS oncogene family [Source:MGI Symbol;Acc:MGI:1923588]	101.184	6.66083	0.000131444	0.0110086	yes	up
ENSMUSG00000059842	Zfp341	zinc finger protein 341 [Source:MGI Symbol;Acc:MGI:2682937]	3.623	1.85724	0.00013573	0.0112317	yes	up
ENSMUSG00000041481	Serpina3g	serine (or cysteine) peptidase inhibitor, clade A, member 3G [Source:MGI Symbol;Acc:MGI:105046]	3.691	1.8841	0.000135659	0.0112317	yes	up
ENSMUSG00000037236	Matr3	matrin 3 [Source:MGI Symbol;Acc:MGI:1298379]	108.066	6.75577	0.000136009	0.0112317	yes	up
ENSMUSG00000054404	Slfn5	schlafen 5 [Source:MGI Symbol;Acc:MGI:1329004]	3.623	1.8573	0.000138284	0.0113673	yes	up
ENSMUSG00000029860	Zyx	zyxin [Source:MGI Symbol;Acc:MGI:103072]	2.114	1.07991	0.00013991	0.0114471	yes	up
ENSMUSG00000020027	Socs2	suppressor of cytokine signaling 2 [Source:MGI Symbol;Acc:MGI:1201787]	2.187	1.12916	0.000141288	0.0115332	yes	up
ENSMUSG00000036854	Hspb6	heat shock protein, alpha-crystallin-related, B6 [Source:MGI Symbol;Acc:MGI:2685325]	3.487	1.80185	0.000142718	0.0116232	yes	up
ENSMUSG00000041698	Slco1a1	solute carrier organic anion transporter family, member 1a1 [Source:MGI Symbol;Acc:MGI:1351891]	14.846	3.89203	0.000144135	0.0117116	yes	up
ENSMUSG00000038418	Egr1	early growth response 1 [Source:MGI Symbol;Acc:MGI:95295]	2.305	1.20476	0.000148133	0.0119358	yes	up
MSTRG.11428	-	-	4.353	2.12209	0.000148241	0.0119358	yes	up
ENSMUSG00000032280	Tle3	transducin-like enhancer of split 3 [Source:MGI Symbol;Acc:MGI:104634]	104.049	6.70112	0.000149103	0.011978	yes	up
MSTRG.6339	-	-	2.307	1.20583	0.000151618	0.012125	yes	up
ENSMUSG00000075602	Ly6a	lymphocyte antigen 6 complex, locus A [Source:MGI Symbol;Acc:MGI:107527]	2.375	1.24819	0.000153751	0.0122403	yes	up
ENSMUSG00000019505	Ubb	ubiquitin B [Source:MGI Symbol;Acc:MGI:98888]	2.147	1.10212	0.000154286	0.0122553	yes	up
ENSMUSG00000024335	Brd2	bromodomain containing 2 [Source:MGI Symbol;Acc:MGI:99495]	2.165	1.1141	0.000156457	0.0123834	yes	up
ENSMUSG00000027630	Tbl1xr1	transducin (beta)-like 1X-linked receptor 1 [Source:MGI Symbol;Acc:MGI:2441730]	2.22	1.1507	0.000160771	0.0126569	yes	up
ENSMUSG00000057110	Cntrl	centriolin [Source:MGI Symbol;Acc:MGI:1889576]	5.223	2.38501	0.00016238	0.0127553	yes	up
ENSMUSG00000056851	Pcbp2	poly(rC) binding protein 2 [Source:MGI Symbol;Acc:MGI:108202]	100.926	6.65716	0.000178516	0.013869	yes	up
ENSMUSG00000020078	Vps26a	VPS26 retromer complex component A [Source:MGI Symbol;Acc:MGI:1353654]	4.04	2.0145	0.000179697	0.0139302	yes	up
ENSMUSG00000070644	Etnk2	ethanolamine kinase 2 [Source:MGI Symbol;Acc:MGI:2443760]	2.99	1.58012	0.000183902	0.0141632	yes	up
ENSMUSG00000033352	Map2k4	mitogen-activated protein kinase kinase 4 [Source:MGI Symbol;Acc:MGI:1346869]	3.542	1.82441	0.000191513	0.0146236	yes	up
ENSMUSG00000025195	Dnmbp	dynamin binding protein [Source:MGI Symbol;Acc:MGI:1917352]	2.451	1.29332	0.000190949	0.0146236	yes	up
ENSMUSG00000028977	Casz1	castor zinc finger 1 [Source:MGI Symbol;Acc:MGI:1196251]	2.187	1.12889	0.000194499	0.0147865	yes	up
ENSMUSG00000030852	Tacc2	transforming, acidic coiled-coil containing protein 2 [Source:MGI Symbol;Acc:MGI:1928899]	3.427	1.77685	0.000209784	0.0157577	yes	up
ENSMUSG00000021091	Serpina3n	serine (or cysteine) peptidase inhibitor, clade A, member 3N [Source:MGI Symbol;Acc:MGI:105045]	2.85	1.51088	0.000209943	0.0157577	yes	up
ENSMUSG00000047638	Nr1h4	nuclear receptor subfamily 1, group H, member 4 [Source:MGI Symbol;Acc:MGI:1352464]	2.164	1.11345	0.0002112	0.0158186	yes	up
ENSMUSG00000089824	Rbm12	RNA binding motif protein 12 [Source:MGI Symbol;Acc:MGI:1922960]	2.178	1.12301	0.00021386	0.015984	yes	up
ENSMUSG00000072664	Ugt3a1	UDP glycosyltransferases 3 family, polypeptide A1 [Source:MGI Symbol;Acc:MGI:2146055]	2.168	1.11662	0.000219874	0.0163644	yes	up
ENSMUSG00000032578	Cish	cytokine inducible SH2-containing protein [Source:MGI Symbol;Acc:MGI:103159]	3.497	1.80616	0.000226272	0.0166656	yes	up
ENSMUSG00000053318	Slamf8	SLAM family member 8 [Source:MGI Symbol;Acc:MGI:1921998]	3.81	1.92986	0.000239086	0.0173548	yes	up
ENSMUSG00000055546	Timd4	T cell immunoglobulin and mucin domain containing 4 [Source:MGI Symbol;Acc:MGI:2445125]	2.185	1.12778	0.000242509	0.0175334	yes	up
ENSMUSG00000026254	Eif4e2	eukaryotic translation initiation factor 4E member 2 [Source:MGI Symbol;Acc:MGI:1914440]	3.49	1.80326	0.0002435	0.0175692	yes	up
ENSMUSG00000026341	Actr3	ARP3 actin-related protein 3 [Source:MGI Symbol;Acc:MGI:1921367]	396.788	8.63222	0.000255702	0.0183005	yes	up
ENSMUSG00000027425	Kat14	lysine acetyltransferase 14 [Source:MGI Symbol;Acc:MGI:1917264]	2.18	1.12426	0.000258831	0.0184499	yes	up
ENSMUSG00000021228	Acot3	acyl-CoA thioesterase 3 [Source:MGI Symbol;Acc:MGI:2159619]	110.003	6.7814	0.000264709	0.0187183	yes	up
ENSMUSG00000039220	Ppp1r10	protein phosphatase 1, regulatory subunit 10 [Source:MGI Symbol;Acc:MGI:1289273]	2.014	1.00992	0.000263855	0.0187183	yes	up
ENSMUSG00000019952	Poc1b	POC1 centriolar protein B [Source:MGI Symbol;Acc:MGI:1918511]	94.849	6.56757	0.000287503	0.0200347	yes	up
ENSMUSG00000066900	Suds3	suppressor of defective silencing 3 homolog (S. cerevisiae) [Source:MGI Symbol;Acc:MGI:1919204]	4.474	2.16149	0.000296794	0.0205764	yes	up
ENSMUSG00000016128	Stard13	StAR-related lipid transfer (START) domain containing 13 [Source:MGI Symbol;Acc:MGI:2385331]	2.311	1.20856	0.000299309	0.0207102	yes	up
ENSMUSG00000020184	Mdm2	transformed mouse 3T3 cell double minute 2 [Source:MGI Symbol;Acc:MGI:96952]	2.516	1.33135	0.000306583	0.0211309	yes	up
ENSMUSG00000022721	Trmt2a	TRM2 tRNA methyltransferase 2A [Source:MGI Symbol;Acc:MGI:96270]	3.471	1.79535	0.000309954	0.0212805	yes	up
ENSMUSG00000042570	Mier2	MIER family member 2 [Source:MGI Symbol;Acc:MGI:1917677]	368.255	8.52456	0.000312924	0.0213457	yes	up
ENSMUSG00000025279	Dnase1l3	deoxyribonuclease 1-like 3 [Source:MGI Symbol;Acc:MGI:1314633]	2.508	1.32665	0.000318916	0.0216442	yes	up
ENSMUSG00000025817	Nudt5	nudix (nucleoside diphosphate linked moiety X)-type motif 5 [Source:MGI Symbol;Acc:MGI:1858232]	4.055	2.0196	0.000329802	0.0220867	yes	up
ENSMUSG00000035299	Mid1	midline 1 [Source:MGI Symbol;Acc:MGI:1100537]	17.233	4.10707	0.00033422	0.0221379	yes	up
ENSMUSG00000037503	Fam168b	family with sequence similarity 168, member B [Source:MGI Symbol;Acc:MGI:2448487]	168.37	7.39549	0.000333422	0.0221379	yes	up
ENSMUSG00000062203	Gspt1	G1 to S phase transition 1 [Source:MGI Symbol;Acc:MGI:1316728]	211.175	7.7223	0.000335721	0.0221482	yes	up
ENSMUSG00000020091	Eif4ebp2	eukaryotic translation initiation factor 4E binding protein 2 [Source:MGI Symbol;Acc:MGI:109198]	2.173	1.11968	0.000347737	0.0226874	yes	up
ENSMUSG00000050445	Cyp8b1	cytochrome P450, family 8, subfamily b, polypeptide 1 [Source:MGI Symbol;Acc:MGI:1338044]	9.221	3.205	0.000351558	0.0228946	yes	up
ENSMUSG00000026608	Kctd3	potassium channel tetramerisation domain containing 3 [Source:MGI Symbol;Acc:MGI:2444629]	2.227	1.15542	0.0003543	0.0229886	yes	up
ENSMUSG00000091867	Cyp2a22	cytochrome P450, family 2, subfamily a, polypeptide 22 [Source:MGI Symbol;Acc:MGI:3648316]	5.911	2.56352	0.000353835	0.0229886	yes	up
ENSMUSG00000040264	Gbp2b	guanylate binding protein 2b [Source:MGI Symbol;Acc:MGI:95666]	196.723	7.62002	0.000363505	0.0234144	yes	up
ENSMUSG00000072949	Acot1	acyl-CoA thioesterase 1 [Source:MGI Symbol;Acc:MGI:1349396]	19.675	4.29826	0.000369798	0.0236477	yes	up
ENSMUSG00000028649	Macf1	microtubule-actin crosslinking factor 1 [Source:MGI Symbol;Acc:MGI:108559]	2.488	1.31504	0.000381756	0.0242374	yes	up
ENSMUSG00000069601	Ank3	ankyrin 3, epithelial [Source:MGI Symbol;Acc:MGI:88026]	101.483	6.66509	0.000384807	0.0243453	yes	up
ENSMUSG00000030278	Cidec	cell death-inducing DFFA-like effector c [Source:MGI Symbol;Acc:MGI:95585]	7.814	2.966	0.000394918	0.0248063	yes	up
ENSMUSG00000005936	Kctd20	potassium channel tetramerisation domain containing 20 [Source:MGI Symbol;Acc:MGI:1914239]	345.784	8.43373	0.000394539	0.0248063	yes	up
ENSMUSG00000030895	Hpx	hemopexin [Source:MGI Symbol;Acc:MGI:105112]	36.365	5.18449	0.000407126	0.0254828	yes	up
ENSMUSG00000030663	1110004F10Rik	RIKEN cDNA 1110004F10 gene [Source:MGI Symbol;Acc:MGI:1929274]	3.441	1.783	0.000422331	0.0263414	yes	up
ENSMUSG00000054823	Nsd3	nuclear receptor binding SET domain protein 3 [Source:MGI Symbol;Acc:MGI:2142581]	2.377	1.24924	0.000425305	0.0264338	yes	up
ENSMUSG00000048782	Insc	INSC spindle orientation adaptor protein [Source:MGI Symbol;Acc:MGI:1917942]	4	1.99983	0.000431442	0.0266284	yes	up
ENSMUSG00000019734	Tmc4	transmembrane channel-like gene family 4 [Source:MGI Symbol;Acc:MGI:2669035]	91.885	6.52176	0.000436413	0.0268429	yes	up
ENSMUSG00000036403	Cep135	centrosomal protein 135 [Source:MGI Symbol;Acc:MGI:2681869]	338.347	8.40236	0.000441587	0.0268832	yes	up
ENSMUSG00000031805	Jak3	Janus kinase 3 [Source:MGI Symbol;Acc:MGI:99928]	386.81	8.59548	0.000441642	0.0268832	yes	up
ENSMUSG00000074886	Grk6	G protein-coupled receptor kinase 6 [Source:MGI Symbol;Acc:MGI:1347078]	89.995	6.49178	0.000444798	0.0270289	yes	up
ENSMUSG00000001323	Srr	serine racemase [Source:MGI Symbol;Acc:MGI:1351636]	132.815	7.05327	0.000446576	0.0270905	yes	up
ENSMUSG00000009470	Tnpo1	transportin 1 [Source:MGI Symbol;Acc:MGI:2681523]	374.974	8.55065	0.00045316	0.0274429	yes	up
ENSMUSG00000040435	Ppp1r15a	protein phosphatase 1, regulatory subunit 15A [Source:MGI Symbol;Acc:MGI:1927072]	2.596	1.37657	0.000455477	0.0274892	yes	up
ENSMUSG00000022383	Ppara	peroxisome proliferator activated receptor alpha [Source:MGI Symbol;Acc:MGI:104740]	2.77	1.46994	0.00047195	0.0282906	yes	up
MSTRG.14955	-	-	2.436	1.28441	0.000476864	0.0284888	yes	up
ENSMUSG00000038664	Herc1	HECT and RLD domain containing E3 ubiquitin protein ligase family member 1 [Source:MGI Symbol;Acc:MGI:2384589]	2.531	1.33973	0.000483486	0.028739	yes	up
ENSMUSG00000022853	Ehhadh	enoyl-Coenzyme A, hydratase/3-hydroxyacyl Coenzyme A dehydrogenase [Source:MGI Symbol;Acc:MGI:1277964]	7.772	2.95834	0.00048558	0.028767	yes	up
ENSMUSG00000053754	Chd8	chromodomain helicase DNA binding protein 8 [Source:MGI Symbol;Acc:MGI:1915022]	315.432	8.30119	0.000489804	0.0289204	yes	up
ENSMUSG00000066363	Serpina3f	serine (or cysteine) peptidase inhibitor, clade A, member 3F [Source:MGI Symbol;Acc:MGI:2182838]	4.073	2.02624	0.000504173	0.02967	yes	up
ENSMUSG00000049404	Rarres1	retinoic acid receptor responder (tazarotene induced) 1 [Source:MGI Symbol;Acc:MGI:1924461]	3.947	1.98062	0.000513176	0.0300047	yes	up
ENSMUSG00000019899	Lama2	laminin, alpha 2 [Source:MGI Symbol;Acc:MGI:99912]	3.24	1.69578	0.000514096	0.0300047	yes	up
ENSMUSG00000045636	Mtus1	mitochondrial tumor suppressor 1 [Source:MGI Symbol;Acc:MGI:2142572]	7.927	2.98679	0.000530951	0.0308361	yes	up
ENSMUSG00000037071	Scd1	stearoyl-Coenzyme A desaturase 1 [Source:MGI Symbol;Acc:MGI:98239]	2.744	1.45614	0.000532975	0.0308525	yes	up
ENSMUSG00000022623	Shank3	SH3 and multiple ankyrin repeat domains 3 [Source:MGI Symbol;Acc:MGI:1930016]	2.402	1.26436	0.00053502	0.0309176	yes	up
ENSMUSG00000093989	Rnasek	ribonuclease, RNase K [Source:MGI Symbol;Acc:MGI:106369]	2.946	1.55871	0.000538962	0.0309964	yes	up
ENSMUSG00000022952	Runx1	runt related transcription factor 1 [Source:MGI Symbol;Acc:MGI:99852]	2.556	1.35369	0.000543888	0.031229	yes	up
ENSMUSG00000050234	Gja4	gap junction protein, alpha 4 [Source:MGI Symbol;Acc:MGI:95715]	2.658	1.41045	0.000563533	0.0319941	yes	up
ENSMUSG00000037750	Fam222b	family with sequence similarity 222, member B [Source:MGI Symbol;Acc:MGI:2384939]	2.213	1.14596	0.000563487	0.0319941	yes	up
ENSMUSG00000026417	Pigr	polymeric immunoglobulin receptor [Source:MGI Symbol;Acc:MGI:103080]	106.462	6.73419	0.000567294	0.0321047	yes	up
ENSMUSG00000068762	Gstm6	glutathione S-transferase, mu 6 [Source:MGI Symbol;Acc:MGI:1309467]	3.124	1.64327	0.000570679	0.0322447	yes	up
ENSMUSG00000032512	Wdr48	WD repeat domain 48 [Source:MGI Symbol;Acc:MGI:1914811]	98.981	6.62908	0.000574542	0.0324113	yes	up
ENSMUSG00000111726	Gm40513	predicted gene, 40513 [Source:MGI Symbol;Acc:MGI:5623398]	2.188	1.1295	0.0005809	0.0326142	yes	up
ENSMUSG00000036256	Igfbp7	insulin-like growth factor binding protein 7 [Source:MGI Symbol;Acc:MGI:1352480]	94.612	6.56395	0.000596344	0.0333755	yes	up
MSTRG.1675	-	-	31.535	4.97887	0.000608727	0.0340148	yes	up
ENSMUSG00000053641	Dennd4a	DENN/MADD domain containing 4A [Source:MGI Symbol;Acc:MGI:2142979]	2.636	1.39821	0.000612546	0.034067	yes	up
ENSMUSG00000071005	Ccl19	chemokine (C-C motif) ligand 19 [Source:MGI Symbol;Acc:MGI:1346316]	3.241	1.69639	0.000633727	0.0350797	yes	up
ENSMUSG00000044167	Foxo1	forkhead box O1 [Source:MGI Symbol;Acc:MGI:1890077]	4.062	2.02213	0.000660264	0.0363782	yes	up
ENSMUSG00000005973	Rcn1	reticulocalbin 1 [Source:MGI Symbol;Acc:MGI:104559]	2.332	1.22159	0.000662278	0.0364072	yes	up
ENSMUSG00000029050	Ski	ski sarcoma viral oncogene homolog (avian) [Source:MGI Symbol;Acc:MGI:98310]	2.154	1.10716	0.000666176	0.0364072	yes	up
ENSMUSG00000020180	Snrpd3	small nuclear ribonucleoprotein D3 [Source:MGI Symbol;Acc:MGI:1914582]	2.001	1.00047	0.000666178	0.0364072	yes	up
ENSMUSG00000061607	Mdc1	mediator of DNA damage checkpoint 1 [Source:MGI Symbol;Acc:MGI:3525201]	2.798	1.48447	0.000666957	0.0364072	yes	up
ENSMUSG00000028713	Cyp4b1	cytochrome P450, family 4, subfamily b, polypeptide 1 [Source:MGI Symbol;Acc:MGI:103225]	2.199	1.13691	0.000677097	0.0367343	yes	up
ENSMUSG00000032041	Tirap	toll-interleukin 1 receptor (TIR) domain-containing adaptor protein [Source:MGI Symbol;Acc:MGI:2152213]	2.719	1.44317	0.000693239	0.0373811	yes	up
ENSMUSG00000055436	Srsf11	serine and arginine-rich splicing factor 11 [Source:MGI Symbol;Acc:MGI:1916457]	2.124	1.08679	0.000695861	0.0374654	yes	up
ENSMUSG00000028542	Slc6a9	solute carrier family 6 (neurotransmitter transporter, glycine), member 9 [Source:MGI Symbol;Acc:MGI:95760]	2.321	1.21505	0.000710488	0.0378503	yes	up
ENSMUSG00000021843	Ktn1	kinectin 1 [Source:MGI Symbol;Acc:MGI:109153]	79.77	6.31777	0.000709801	0.0378503	yes	up
ENSMUSG00000022003	Slc25a30	solute carrier family 25, member 30 [Source:MGI Symbol;Acc:MGI:1914804]	3.035	1.60158	0.000748372	0.0391619	yes	up
ENSMUSG00000035186	Ubd	ubiquitin D [Source:MGI Symbol;Acc:MGI:1344410]	5.915	2.56437	0.000761749	0.039686	yes	up
ENSMUSG00000029625	Cpsf4	cleavage and polyadenylation specific factor 4 [Source:MGI Symbol;Acc:MGI:1861602]	81.767	6.35345	0.000770768	0.0400969	yes	up
ENSMUSG00000060073	Psma3	proteasome subunit alpha 3 [Source:MGI Symbol;Acc:MGI:104883]	285.864	8.15919	0.000775288	0.0402139	yes	up
ENSMUSG00000032207	Lipc	lipase, hepatic [Source:MGI Symbol;Acc:MGI:96216]	2.603	1.38026	0.000785599	0.0406298	yes	up
ENSMUSG00000029190	D5Ertd579e	DNA segment, Chr 5, ERATO Doi 579, expressed [Source:MGI Symbol;Acc:MGI:1261849]	2.36	1.23873	0.000809667	0.0415109	yes	up
ENSMUSG00000018042	Cyb5r3	cytochrome b5 reductase 3 [Source:MGI Symbol;Acc:MGI:94893]	2.021	1.0151	0.000812381	0.0415344	yes	up
ENSMUSG00000024538	Ppic	peptidylprolyl isomerase C [Source:MGI Symbol;Acc:MGI:97751]	2.724	1.44556	0.000827385	0.0420927	yes	up
ENSMUSG00000039952	Dag1	dystroglycan 1 [Source:MGI Symbol;Acc:MGI:101864]	2.095	1.06698	0.000841515	0.0425626	yes	up
ENSMUSG00000022285	Ywhaz	tyrosine 3-monooxygenase/tryptophan 5-monooxygenase activation protein, zeta polypeptide [Source:MGI Symbol;Acc:MGI:109484]	2.948	1.55952	0.000847289	0.0427591	yes	up
ENSMUSG00000021000	Mia2	MIA SH3 domain ER export factor 2 [Source:MGI Symbol;Acc:MGI:2159614]	290.046	8.18014	0.000856272	0.043151	yes	up
ENSMUSG00000018412	Kansl1	KAT8 regulatory NSL complex subunit 1 [Source:MGI Symbol;Acc:MGI:1923969]	2.508	1.32642	0.00085931	0.0432426	yes	up
ENSMUSG00000032384	Csnk1g1	casein kinase 1, gamma 1 [Source:MGI Symbol;Acc:MGI:2660884]	3.569	1.83568	0.000863174	0.0433754	yes	up
ENSMUSG00000035673	Sbno2	strawberry notch 2 [Source:MGI Symbol;Acc:MGI:2448490]	2.034	1.02465	0.000875294	0.04386	yes	up
ENSMUSG00000021591	Glrx	glutaredoxin [Source:MGI Symbol;Acc:MGI:2135625]	2.286	1.19296	0.000887172	0.0443298	yes	up
ENSMUSG00000041219	Arhgap11a	Rho GTPase activating protein 11A [Source:MGI Symbol;Acc:MGI:2444300]	107.658	6.75031	0.000890859	0.0444513	yes	up
ENSMUSG00000047867	Gimap6	GTPase, IMAP family member 6 [Source:MGI Symbol;Acc:MGI:1918876]	2.156	1.10823	0.000961529	0.0473112	yes	up
ENSMUSG00000063160	Numbl	numb-like [Source:MGI Symbol;Acc:MGI:894702]	3.754	1.9086	0.000964599	0.0473603	yes	up
ENSMUSG00000040562	Gstm2	glutathione S-transferase, mu 2 [Source:MGI Symbol;Acc:MGI:95861]	2.216	1.14788	0.000980754	0.0478672	yes	up
ENSMUSG00000022800	Fyttd1	forty-two-three domain containing 1 [Source:MGI Symbol;Acc:MGI:1917955]	2.264	1.179	0.000984473	0.0478672	yes	up
ENSMUSG00000032737	Inppl1	inositol polyphosphate phosphatase-like 1 [Source:MGI Symbol;Acc:MGI:1333787]	302.526	8.24092	0.000983846	0.0478672	yes	up
ENSMUSG00000026655	Fam107b	family with sequence similarity 107, member B [Source:MGI Symbol;Acc:MGI:1913790]	3.555	1.82966	0.000981753	0.0478672	yes	up
ENSMUSG00000038279	Nop2	NOP2 nucleolar protein [Source:MGI Symbol;Acc:MGI:107891]	3.893	1.96081	0.000981306	0.0478672	yes	up
ENSMUSG00000038127	Ccdc50	coiled-coil domain containing 50 [Source:MGI Symbol;Acc:MGI:1914751]	2.228	1.15575	0.00100004	0.0482675	yes	up
ENSMUSG00000040606	Kazn	kazrin, periplakin interacting protein [Source:MGI Symbol;Acc:MGI:1918779]	75.104	6.23082	0.00102099	0.0489986	yes	up
ENSMUSG00000025027	Xpnpep1	X-prolyl aminopeptidase (aminopeptidase P) 1, soluble [Source:MGI Symbol;Acc:MGI:2180003]	2.285	1.19213	0.0010218	0.0489986	yes	up
MSTRG.11427	-	-	22.118	4.46714	0.0010221	0.0489986	yes	up
ENSMUSG00000032310	Cyp1a2	cytochrome P450, family 1, subfamily a, polypeptide 2 [Source:MGI Symbol;Acc:MGI:88589]	3.195	1.67561	0.00103018	0.0492524	yes	up
ENSMUSG00000024975	Pdcd4	programmed cell death 4 [Source:MGI Symbol;Acc:MGI:107490]	2.467	1.30293	0.00104615	0.0497474	yes	up
ENSMUSG00000025509	Pnpla2	patatin-like phospholipase domain containing 2 [Source:MGI Symbol;Acc:MGI:1914103]	76.361	6.25476	0.00104996	0.0498617	yes	up
ENSMUSG00000027519	Rab22a	RAB22A, member RAS oncogene family [Source:MGI Symbol;Acc:MGI:105072]	3.462	1.79171	0.00105401	0.0499716	yes	up
ENSMUSG00000006522	Itih3	inter-alpha trypsin inhibitor, heavy chain 3 [Source:MGI Symbol;Acc:MGI:96620]	2.417	1.27337	0.00105656	0.0499743	yes	up
ENSMUSG00000032554	Trf	transferrin [Source:MGI Symbol;Acc:MGI:98821]	0.039	-4.66832	6.46189e-72	2.28925e-67	yes	down
ENSMUSG00000028639	Ybx1	Y box protein 1 [Source:MGI Symbol;Acc:MGI:99146]	0.001	-10.1584	3.85428e-16	1.95065e-12	yes	down
ENSMUSG00000015755	Tab2	TGF-beta activated kinase 1/MAP3K7 binding protein 2 [Source:MGI Symbol;Acc:MGI:1915902]	0.001	-10.3571	2.24874e-15	8.85178e-12	yes	down
ENSMUSG00000029390	Tmed2	transmembrane p24 trafficking protein 2 [Source:MGI Symbol;Acc:MGI:1929269]	0.001	-10.3484	2.81172e-15	9.39952e-12	yes	down
ENSMUSG00000030706	Mrpl48	mitochondrial ribosomal protein L48 [Source:MGI Symbol;Acc:MGI:1289321]	0.001	-10.1464	3.09915e-14	9.14947e-11	yes	down
ENSMUSG00000040225	Prrc2c	proline-rich coiled-coil 2C [Source:MGI Symbol;Acc:MGI:1913754]	0	-11.2121	5.92882e-14	1.58092e-10	yes	down
ENSMUSG00000033685	Ucp2	uncoupling protein 2 (mitochondrial, proton carrier) [Source:MGI Symbol;Acc:MGI:109354]	0.001	-10.0073	1.43325e-13	2.82087e-10	yes	down
ENSMUSG00000021111	Papola	poly (A) polymerase alpha [Source:MGI Symbol;Acc:MGI:109301]	0.001	-9.53947	5.12898e-13	8.2593e-10	yes	down
ENSMUSG00000022620	Arsa	arylsulfatase A [Source:MGI Symbol;Acc:MGI:88077]	0.002	-9.3515	7.19931e-13	1.10891e-09	yes	down
ENSMUSG00000027180	Fbxo3	F-box protein 3 [Source:MGI Symbol;Acc:MGI:1929084]	0.002	-8.86093	1.89468e-11	1.7211e-08	yes	down
ENSMUSG00000017119	Nbr1	NBR1, autophagy cargo receptor [Source:MGI Symbol;Acc:MGI:108498]	0.002	-9.03643	2.81384e-11	2.49215e-08	yes	down
ENSMUSG00000008730	Hipk1	homeodomain interacting protein kinase 1 [Source:MGI Symbol;Acc:MGI:1314873]	0.002	-8.72509	4.05106e-10	2.75994e-07	yes	down
ENSMUSG00000033943	Mga	MAX gene associated [Source:MGI Symbol;Acc:MGI:1352483]	0.006	-7.48491	5.97491e-10	3.77988e-07	yes	down
ENSMUSG00000040883	Tmem205	transmembrane protein 205 [Source:MGI Symbol;Acc:MGI:3045495]	0.223	-2.16809	2.58992e-09	1.4564e-06	yes	down
ENSMUSG00000037600	Kdf1	keratinocyte differentiation factor 1 [Source:MGI Symbol;Acc:MGI:1916323]	0.003	-8.36855	3.3296e-09	1.73467e-06	yes	down
ENSMUSG00000030603	Psmc4	proteasome (prosome, macropain) 26S subunit, ATPase, 4 [Source:MGI Symbol;Acc:MGI:1346093]	0.003	-8.36911	6.94355e-09	3.36971e-06	yes	down
ENSMUSG00000030237	Slco1a4	solute carrier organic anion transporter family, member 1a4 [Source:MGI Symbol;Acc:MGI:1351896]	0.003	-8.38166	8.68159e-09	4.10084e-06	yes	down
ENSMUSG00000024335	Brd2	bromodomain containing 2 [Source:MGI Symbol;Acc:MGI:99495]	0.002	-8.71827	9.30798e-09	4.32501e-06	yes	down
ENSMUSG00000026918	Brd3	bromodomain containing 3 [Source:MGI Symbol;Acc:MGI:1914632]	0.001	-9.78291	1.09685e-08	4.85725e-06	yes	down
ENSMUSG00000034254	Agpat1	1-acylglycerol-3-phosphate O-acyltransferase 1 (lysophosphatidic acid acyltransferase, alpha) [Source:MGI Symbol;Acc:MGI:1932075]	0.003	-8.30025	2.18932e-08	8.61788e-06	yes	down
ENSMUSG00000037270	4932438A13Rik	RIKEN cDNA 4932438A13 gene [Source:MGI Symbol;Acc:MGI:2444631]	0.228	-2.13107	2.3734e-08	9.23985e-06	yes	down
ENSMUSG00000026466	Tor1aip1	torsin A interacting protein 1 [Source:MGI Symbol;Acc:MGI:3582693]	0.146	-2.77106	2.91284e-08	1.1096e-05	yes	down
ENSMUSG00000026872	Zeb2	zinc finger E-box binding homeobox 2 [Source:MGI Symbol;Acc:MGI:1344407]	0.005	-7.50909	3.69372e-08	1.3631e-05	yes	down
ENSMUSG00000117415	Gm41625	predicted gene, 41625 [Source:MGI Symbol;Acc:MGI:5624510]	0.004	-8.00363	4.86895e-08	1.76013e-05	yes	down
ENSMUSG00000031626	Sorbs2	sorbin and SH3 domain containing 2 [Source:MGI Symbol;Acc:MGI:1924574]	0.152	-2.71759	5.67096e-08	2.02935e-05	yes	down
ENSMUSG00000025558	Dock9	dedicator of cytokinesis 9 [Source:MGI Symbol;Acc:MGI:106321]	0.005	-7.79426	8.02297e-08	2.81416e-05	yes	down
ENSMUSG00000056071	S100a9	S100 calcium binding protein A9 (calgranulin B) [Source:MGI Symbol;Acc:MGI:1338947]	0.283	-1.82074	1.08835e-07	3.67209e-05	yes	down
ENSMUSG00000039997	Ifi203	interferon activated gene 203 [Source:MGI Symbol;Acc:MGI:96428]	0.012	-6.42587	1.11637e-07	3.73109e-05	yes	down
ENSMUSG00000037172	Dennd11	DENN domain containing 11 [Source:MGI Symbol;Acc:MGI:2444256]	0.31	-1.68792	1.23177e-07	4.06948e-05	yes	down
ENSMUSG00000031626	Sorbs2	sorbin and SH3 domain containing 2 [Source:MGI Symbol;Acc:MGI:1924574]	0.169	-2.56626	1.6708e-07	5.10271e-05	yes	down
ENSMUSG00000041225	Arhgap12	Rho GTPase activating protein 12 [Source:MGI Symbol;Acc:MGI:1922665]	0.292	-1.77602	2.47114e-07	7.17581e-05	yes	down
ENSMUSG00000036817	Sun1	Sad1 and UNC84 domain containing 1 [Source:MGI Symbol;Acc:MGI:1924303]	0.003	-8.42501	2.69314e-07	7.75691e-05	yes	down
ENSMUSG00000024866	Acy3	aspartoacylase (aminoacylase) 3 [Source:MGI Symbol;Acc:MGI:1918920]	0.004	-8.04939	3.28091e-07	9.15219e-05	yes	down
ENSMUSG00000028944	Prkag2	protein kinase, AMP-activated, gamma 2 non-catalytic subunit [Source:MGI Symbol;Acc:MGI:1336153]	0.004	-7.84976	3.61524e-07	0.00010006	yes	down
ENSMUSG00000048796	Cyb561d1	cytochrome b-561 domain containing 1 [Source:MGI Symbol;Acc:MGI:1919273]	0.005	-7.71628	4.48779e-07	0.000120446	yes	down
ENSMUSG00000026981	Il1rn	interleukin 1 receptor antagonist [Source:MGI Symbol;Acc:MGI:96547]	0.173	-2.53433	5.26938e-07	0.000134301	yes	down
ENSMUSG00000038346	Zfp384	zinc finger protein 384 [Source:MGI Symbol;Acc:MGI:2443203]	0.003	-8.41432	5.48684e-07	0.00013786	yes	down
ENSMUSG00000040687	Madd	MAP-kinase activating death domain [Source:MGI Symbol;Acc:MGI:2444672]	0.005	-7.53652	5.87269e-07	0.000146515	yes	down
ENSMUSG00000026618	Iars2	isoleucine-tRNA synthetase 2, mitochondrial [Source:MGI Symbol;Acc:MGI:1919586]	0.294	-1.76415	6.5592e-07	0.000160257	yes	down
ENSMUSG00000024526	Cidea	cell death-inducing DNA fragmentation factor, alpha subunit-like effector A [Source:MGI Symbol;Acc:MGI:1270845]	0.013	-6.21863	6.89555e-07	0.000166459	yes	down
ENSMUSG00000022558	Mroh1	maestro heat-like repeat family member 1 [Source:MGI Symbol;Acc:MGI:2442558]	0.004	-8.01309	7.49526e-07	0.000179415	yes	down
ENSMUSG00000039232	Stx11	syntaxin 11 [Source:MGI Symbol;Acc:MGI:1921982]	0.002	-8.9437	8.54029e-07	0.000200369	yes	down
ENSMUSG00000110353	Gm33543	predicted gene, 33543 [Source:MGI Symbol;Acc:MGI:5592702]	0.005	-7.77159	9.38463e-07	0.000217856	yes	down
ENSMUSG00000037280	Galnt6	polypeptide N-acetylgalactosaminyltransferase 6 [Source:MGI Symbol;Acc:MGI:1891640]	0.004	-7.82223	9.87322e-07	0.000227129	yes	down
ENSMUSG00000020604	Arsg	arylsulfatase G [Source:MGI Symbol;Acc:MGI:1921258]	0.005	-7.7209	1.03389e-06	0.000234792	yes	down
ENSMUSG00000031732	Phlpp2	PH domain and leucine rich repeat protein phosphatase 2 [Source:MGI Symbol;Acc:MGI:2444928]	0.002	-9.14908	1.07555e-06	0.000239644	yes	down
ENSMUSG00000030688	Stard10	START domain containing 10 [Source:MGI Symbol;Acc:MGI:1860093]	0.387	-1.36835	1.42947e-06	0.000303244	yes	down
ENSMUSG00000036473	Tbc1d24	TBC1 domain family, member 24 [Source:MGI Symbol;Acc:MGI:2443456]	0.004	-7.91783	1.87359e-06	0.000377134	yes	down
ENSMUSG00000000127	Fer	fer (fms/fps related) protein kinase [Source:MGI Symbol;Acc:MGI:105917]	0.006	-7.42613	2.51713e-06	0.000484643	yes	down
ENSMUSG00000040809	Chil3	chitinase-like 3 [Source:MGI Symbol;Acc:MGI:1330860]	0.23	-2.11866	2.5445e-06	0.000487266	yes	down
ENSMUSG00000001482	Def8	differentially expressed in FDCP 8 [Source:MGI Symbol;Acc:MGI:1346331]	0.005	-7.57977	2.85902e-06	0.000538759	yes	down
ENSMUSG00000017774	Myo1c	myosin IC [Source:MGI Symbol;Acc:MGI:106612]	0.006	-7.45011	3.14863e-06	0.000580971	yes	down
ENSMUSG00000026632	Tatdn3	TatD DNase domain containing 3 [Source:MGI Symbol;Acc:MGI:1916222]	0.007	-7.25186	3.21647e-06	0.00058737	yes	down
ENSMUSG00000029227	Fip1l1	FIP1 like 1 (S. cerevisiae) [Source:MGI Symbol;Acc:MGI:1914149]	0.002	-8.76504	3.20235e-06	0.00058737	yes	down
ENSMUSG00000026405	C4bp	complement component 4 binding protein [Source:MGI Symbol;Acc:MGI:88229]	0.299	-1.73942	3.62677e-06	0.00065221	yes	down
ENSMUSG00000038425	Poli	polymerase (DNA directed), iota [Source:MGI Symbol;Acc:MGI:1347081]	0.006	-7.49006	4.60381e-06	0.000769335	yes	down
ENSMUSG00000027111	Itga6	integrin alpha 6 [Source:MGI Symbol;Acc:MGI:96605]	0.293	-1.7692	4.88436e-06	0.000793753	yes	down
ENSMUSG00000033799	Tasor2	transcription activation suppressor family member 2 [Source:MGI Symbol;Acc:MGI:2145274]	0.132	-2.92043	5.28024e-06	0.000842493	yes	down
ENSMUSG00000021978	Extl3	exostosin-like glycosyltransferase 3 [Source:MGI Symbol;Acc:MGI:1860765]	0.047	-4.40439	5.30318e-06	0.000842493	yes	down
ENSMUSG00000015290	Ubl4a	ubiquitin-like 4A [Source:MGI Symbol;Acc:MGI:95049]	0.004	-7.84274	5.81515e-06	0.000915614	yes	down
ENSMUSG00000032038	St3gal4	ST3 beta-galactoside alpha-2,3-sialyltransferase 4 [Source:MGI Symbol;Acc:MGI:1316743]	0.19	-2.39595	6.66447e-06	0.00102209	yes	down
ENSMUSG00000002831	Plin4	perilipin 4 [Source:MGI Symbol;Acc:MGI:1929709]	0.013	-6.23831	8.33447e-06	0.00124061	yes	down
ENSMUSG00000022750	Klhl22	kelch-like 22 [Source:MGI Symbol;Acc:MGI:1337995]	0.102	-3.28717	8.73968e-06	0.00129548	yes	down
ENSMUSG00000020064	Herc4	hect domain and RLD 4 [Source:MGI Symbol;Acc:MGI:1914595]	0.256	-1.96572	9.21689e-06	0.00135488	yes	down
ENSMUSG00000091586	Cyp4f17	cytochrome P450, family 4, subfamily f, polypeptide 17 [Source:MGI Symbol;Acc:MGI:3646233]	0.006	-7.29219	9.86164e-06	0.00143732	yes	down
ENSMUSG00000029657	Hsph1	heat shock 105kDa/110kDa protein 1 [Source:MGI Symbol;Acc:MGI:105053]	0.003	-8.22531	1.02485e-05	0.00148194	yes	down
ENSMUSG00000026872	Zeb2	zinc finger E-box binding homeobox 2 [Source:MGI Symbol;Acc:MGI:1344407]	0.007	-7.24225	1.08965e-05	0.00155519	yes	down
ENSMUSG00000022091	Sorbs3	sorbin and SH3 domain containing 3 [Source:MGI Symbol;Acc:MGI:700013]	0.097	-3.37294	1.0905e-05	0.00155519	yes	down
ENSMUSG00000054676	1600014C10Rik	RIKEN cDNA 1600014C10 gene [Source:MGI Symbol;Acc:MGI:1919494]	0.336	-1.57419	1.21637e-05	0.00171001	yes	down
ENSMUSG00000024862	Klc2	kinesin light chain 2 [Source:MGI Symbol;Acc:MGI:107953]	0.007	-7.20946	1.23495e-05	0.00171894	yes	down
ENSMUSG00000027424	Mgme1	mitochondrial genome maintenance exonuclease 1 [Source:MGI Symbol;Acc:MGI:1921778]	0.006	-7.36292	1.44745e-05	0.00196471	yes	down
ENSMUSG00000022629	Kif21a	kinesin family member 21A [Source:MGI Symbol;Acc:MGI:109188]	0.186	-2.42788	1.47857e-05	0.0019886	yes	down
ENSMUSG00000055065	Ddx17	DEAD (Asp-Glu-Ala-Asp) box polypeptide 17 [Source:MGI Symbol;Acc:MGI:1914290]	0.232	-2.10564	1.51198e-05	0.00201372	yes	down
ENSMUSG00000042557	Sin3a	transcriptional regulator, SIN3A (yeast) [Source:MGI Symbol;Acc:MGI:107157]	0.287	-1.79842	1.5357e-05	0.00203765	yes	down
ENSMUSG00000039853	Trim14	tripartite motif-containing 14 [Source:MGI Symbol;Acc:MGI:1921985]	0.385	-1.37529	1.91202e-05	0.00241057	yes	down
ENSMUSG00000075704	Txnrd2	thioredoxin reductase 2 [Source:MGI Symbol;Acc:MGI:1347023]	0.474	-1.07663	1.95734e-05	0.00244164	yes	down
ENSMUSG00000040054	Baz2a	bromodomain adjacent to zinc finger domain, 2A [Source:MGI Symbol;Acc:MGI:2151152]	0.004	-8.15476	1.98781e-05	0.00247095	yes	down
ENSMUSG00000024388	Myo7b	myosin VIIB [Source:MGI Symbol;Acc:MGI:107709]	0.01	-6.66107	2.15123e-05	0.00262799	yes	down
ENSMUSG00000068036	Afdn	afadin, adherens junction formation factor [Source:MGI Symbol;Acc:MGI:1314653]	0.019	-5.72646	2.1914e-05	0.00265872	yes	down
ENSMUSG00000098557	Kctd12	potassium channel tetramerisation domain containing 12 [Source:MGI Symbol;Acc:MGI:2145823]	0.115	-3.11781	2.2574e-05	0.00272945	yes	down
ENSMUSG00000028028	Alpk1	alpha-kinase 1 [Source:MGI Symbol;Acc:MGI:1918731]	0.417	-1.26113	2.81185e-05	0.0032448	yes	down
ENSMUSG00000048826	Dact2	dishevelled-binding antagonist of beta-catenin 2 [Source:MGI Symbol;Acc:MGI:1920347]	0.216	-2.21079	3.04983e-05	0.00344097	yes	down
ENSMUSG00000022636	Alcam	activated leukocyte cell adhesion molecule [Source:MGI Symbol;Acc:MGI:1313266]	0.38	-1.39441	3.03202e-05	0.00344097	yes	down
ENSMUSG00000060206	Zfp462	zinc finger protein 462 [Source:MGI Symbol;Acc:MGI:107690]	0.006	-7.4927	3.13369e-05	0.00352436	yes	down
ENSMUSG00000035104	Eva1a	eva-1 homolog A (C. elegans) [Source:MGI Symbol;Acc:MGI:2385247]	0.109	-3.20039	3.2117e-05	0.00360066	yes	down
ENSMUSG00000112449	Srp54b	signal recognition particle 54B [Source:MGI Symbol;Acc:MGI:3714357]	0.171	-2.54419	3.2972e-05	0.00368485	yes	down
ENSMUSG00000030499	Kctd15	potassium channel tetramerisation domain containing 15 [Source:MGI Symbol;Acc:MGI:2385276]	0.006	-7.38447	3.51852e-05	0.00387114	yes	down
ENSMUSG00000032092	Mpzl2	myelin protein zero-like 2 [Source:MGI Symbol;Acc:MGI:1289160]	0.15	-2.73404	3.95381e-05	0.00427048	yes	down
ENSMUSG00000040687	Madd	MAP-kinase activating death domain [Source:MGI Symbol;Acc:MGI:2444672]	0.007	-7.16153	4.01405e-05	0.00431352	yes	down
ENSMUSG00000030067	Foxp1	forkhead box P1 [Source:MGI Symbol;Acc:MGI:1914004]	0.008	-6.94882	4.01802e-05	0.00431352	yes	down
ENSMUSG00000112023	Lilr4b	leukocyte immunoglobulin-like receptor, subfamily B, member 4B [Source:MGI Symbol;Acc:MGI:102702]	0.022	-5.48808	4.24889e-05	0.00452028	yes	down
ENSMUSG00000020140	Lgr5	leucine rich repeat containing G protein coupled receptor 5 [Source:MGI Symbol;Acc:MGI:1341817]	0.111	-3.16949	4.27764e-05	0.00453725	yes	down
ENSMUSG00000022361	Zhx1	zinc fingers and homeoboxes 1 [Source:MGI Symbol;Acc:MGI:109271]	0.297	-1.74965	4.32721e-05	0.00457612	yes	down
ENSMUSG00000039735	Fnbp1l	formin binding protein 1-like [Source:MGI Symbol;Acc:MGI:1925642]	0.471	-1.08655	4.38652e-05	0.00462503	yes	down
ENSMUSG00000026811	St6galnac6	ST6 (alpha-N-acetyl-neuraminyl-2,3-beta-galactosyl-1,3)-N-acetylgalactosaminide alpha-2,6-sialyltransferase 6 [Source:MGI Symbol;Acc:MGI:1355316]	0.235	-2.08989	4.65998e-05	0.00486988	yes	down
ENSMUSG00000003617	Cp	ceruloplasmin [Source:MGI Symbol;Acc:MGI:88476]	0.448	-1.15933	5.07483e-05	0.0052569	yes	down
ENSMUSG00000020265	Sumo3	small ubiquitin-like modifier 3 [Source:MGI Symbol;Acc:MGI:1336201]	0.271	-1.88551	5.13705e-05	0.00530212	yes	down
ENSMUSG00000036764	Dnajc12	DnaJ heat shock protein family (Hsp40) member C12 [Source:MGI Symbol;Acc:MGI:1353428]	0.343	-1.54166	5.40451e-05	0.00551774	yes	down
ENSMUSG00000042118	Bhmt2	betaine-homocysteine methyltransferase 2 [Source:MGI Symbol;Acc:MGI:1891379]	0.074	-3.7492	5.43121e-05	0.00552906	yes	down
ENSMUSG00000046668	Cxxc5	CXXC finger 5 [Source:MGI Symbol;Acc:MGI:1914643]	0.358	-1.4823	5.64447e-05	0.00569774	yes	down
ENSMUSG00000024392	Bag6	BCL2-associated athanogene 6 [Source:MGI Symbol;Acc:MGI:1919439]	0.004	-7.92728	6.33214e-05	0.00616288	yes	down
ENSMUSG00000090357	Gm17077	predicted gene 17077 [Source:MGI Symbol;Acc:MGI:4937904]	0.164	-2.60794	6.37328e-05	0.00618593	yes	down
ENSMUSG00000029313	Aff1	AF4/FMR2 family, member 1 [Source:MGI Symbol;Acc:MGI:1100819]	0.008	-7.01688	6.5483e-05	0.00633844	yes	down
ENSMUSG00000069520	Tmem19	transmembrane protein 19 [Source:MGI Symbol;Acc:MGI:1914476]	0.308	-1.69795	6.58515e-05	0.00635674	yes	down
ENSMUSG00000032688	Malt1	MALT1 paracaspase [Source:MGI Symbol;Acc:MGI:2445027]	0.009	-6.8618	6.75308e-05	0.00646599	yes	down
ENSMUSG00000001672	Marveld3	MARVEL (membrane-associating) domain containing 3 [Source:MGI Symbol;Acc:MGI:1920858]	0.118	-3.08714	6.93498e-05	0.00660445	yes	down
ENSMUSG00000053646	Plxnb1	plexin B1 [Source:MGI Symbol;Acc:MGI:2154238]	0.383	-1.38629	7.30618e-05	0.00692075	yes	down
ENSMUSG00000032652	Crebl2	cAMP responsive element binding protein-like 2 [Source:MGI Symbol;Acc:MGI:1889385]	0.333	-1.58837	8.13688e-05	0.00758593	yes	down
ENSMUSG00000010476	Ebf3	early B cell factor 3 [Source:MGI Symbol;Acc:MGI:894289]	0.025	-5.34458	8.29094e-05	0.00766901	yes	down
ENSMUSG00000004771	Rab11a	RAB11A, member RAS oncogene family [Source:MGI Symbol;Acc:MGI:1858202]	0.009	-6.79478	8.41683e-05	0.00776518	yes	down
ENSMUSG00000027875	Hmgcs2	3-hydroxy-3-methylglutaryl-Coenzyme A synthase 2 [Source:MGI Symbol;Acc:MGI:101939]	0.213	-2.22949	8.66582e-05	0.00795347	yes	down
ENSMUSG00000031958	Ldhd	lactate dehydrogenase D [Source:MGI Symbol;Acc:MGI:106428]	0.317	-1.65905	8.72584e-05	0.00798787	yes	down
ENSMUSG00000033717	Adra2a	adrenergic receptor, alpha 2a [Source:MGI Symbol;Acc:MGI:87934]	0.029	-5.1212	9.24226e-05	0.00839553	yes	down
ENSMUSG00000024969	Mark2	MAP/microtubule affinity regulating kinase 2 [Source:MGI Symbol;Acc:MGI:99638]	0.009	-6.76598	9.52268e-05	0.00856244	yes	down
ENSMUSG00000034574	Daam1	dishevelled associated activator of morphogenesis 1 [Source:MGI Symbol;Acc:MGI:1914596]	0.373	-1.42101	0.00010327	0.00914635	yes	down
ENSMUSG00000040713	Creg1	cellular repressor of E1A-stimulated genes 1 [Source:MGI Symbol;Acc:MGI:1344382]	0.029	-5.11501	0.000104057	0.00918047	yes	down
ENSMUSG00000000204	Slfn4	schlafen 4 [Source:MGI Symbol;Acc:MGI:1329010]	0.394	-1.34528	0.000104433	0.00918047	yes	down
ENSMUSG00000063897	CAAA01118383.1	dehydrogenase/reductase (SDR family) X chromosome [Source:NCBI gene;Acc:236082]	0.359	-1.47906	0.000107317	0.00941069	yes	down
ENSMUSG00000026409	Pfkfb2	6-phosphofructo-2-kinase/fructose-2,6-biphosphatase 2 [Source:MGI Symbol;Acc:MGI:107815]	0.008	-7.05695	0.000109108	0.00953002	yes	down
ENSMUSG00000020530	Ggnbp2	gametogenetin binding protein 2 [Source:MGI Symbol;Acc:MGI:2387356]	0.013	-6.30064	0.000109216	0.00953002	yes	down
ENSMUSG00000040549	Ckap5	cytoskeleton associated protein 5 [Source:MGI Symbol;Acc:MGI:1923036]	0.166	-2.59199	0.000119271	0.0103059	yes	down
ENSMUSG00000051043	Gprc5c	G protein-coupled receptor, family C, group 5, member C [Source:MGI Symbol;Acc:MGI:1917605]	0.101	-3.31307	0.00012417	0.0106493	yes	down
ENSMUSG00000045576	St7l	suppression of tumorigenicity 7-like [Source:MGI Symbol;Acc:MGI:2386964]	0.009	-6.85685	0.000127586	0.0108134	yes	down
ENSMUSG00000036473	Tbc1d24	TBC1 domain family, member 24 [Source:MGI Symbol;Acc:MGI:2443456]	0.008	-7.05513	0.000128741	0.0108593	yes	down
ENSMUSG00000009035	Tmem184b	transmembrane protein 184b [Source:MGI Symbol;Acc:MGI:2445179]	0.355	-1.49354	0.000132778	0.011068	yes	down
ENSMUSG00000089774	Slc5a3	solute carrier family 5 (inositol transporters), member 3 [Source:MGI Symbol;Acc:MGI:1858226]	0.345	-1.53461	0.000138293	0.0113673	yes	down
ENSMUSG00000046480	Scn4b	sodium channel, type IV, beta [Source:MGI Symbol;Acc:MGI:2687406]	0.036	-4.79118	0.000147101	0.0119163	yes	down
ENSMUSG00000006522	Itih3	inter-alpha trypsin inhibitor, heavy chain 3 [Source:MGI Symbol;Acc:MGI:96620]	0.456	-1.13252	0.000150846	0.0120905	yes	down
ENSMUSG00000045962	Wnk1	WNK lysine deficient protein kinase 1 [Source:MGI Symbol;Acc:MGI:2442092]	0.345	-1.5358	0.000156597	0.0123834	yes	down
ENSMUSG00000058325	Dock1	dedicator of cytokinesis 1 [Source:MGI Symbol;Acc:MGI:2429765]	0.171	-2.54399	0.000169569	0.0132906	yes	down
ENSMUSG00000056999	Ide	insulin degrading enzyme [Source:MGI Symbol;Acc:MGI:96412]	0.374	-1.41903	0.000171271	0.0133943	yes	down
ENSMUSG00000032621	Srek1	splicing regulatory glutamine/lysine-rich protein 1 [Source:MGI Symbol;Acc:MGI:2145245]	0.365	-1.45482	0.000173714	0.0135554	yes	down
ENSMUSG00000051043	Gprc5c	G protein-coupled receptor, family C, group 5, member C [Source:MGI Symbol;Acc:MGI:1917605]	0.263	-1.92703	0.000177151	0.0137933	yes	down
ENSMUSG00000074923	Pak6	p21 (RAC1) activated kinase 6 [Source:MGI Symbol;Acc:MGI:2679420]	0.048	-4.38962	0.00018263	0.0140959	yes	down
ENSMUSG00000029167	Ppargc1a	peroxisome proliferative activated receptor, gamma, coactivator 1 alpha [Source:MGI Symbol;Acc:MGI:1342774]	0.132	-2.91731	0.000182311	0.0140959	yes	down
ENSMUSG00000008035	Mid1ip1	Mid1 interacting protein 1 (gastrulation specific G12-like (zebrafish)) [Source:MGI Symbol;Acc:MGI:1915291]	0.389	-1.36194	0.000191943	0.0146236	yes	down
ENSMUSG00000023025	Larp4	La ribonucleoprotein domain family, member 4 [Source:MGI Symbol;Acc:MGI:2443114]	0.363	-1.46252	0.000214932	0.0160303	yes	down
ENSMUSG00000036591	Arhgap21	Rho GTPase activating protein 21 [Source:MGI Symbol;Acc:MGI:1918685]	0.007	-7.09439	0.000222406	0.0164881	yes	down
ENSMUSG00000021699	Pde4d	phosphodiesterase 4D, cAMP specific [Source:MGI Symbol;Acc:MGI:99555]	0.007	-7.23187	0.000224148	0.016578	yes	down
ENSMUSG00000001025	S100a6	S100 calcium binding protein A6 (calcyclin) [Source:MGI Symbol;Acc:MGI:1339467]	0.222	-2.17084	0.000227736	0.0166694	yes	down
ENSMUSG00000023367	Tmem176a	transmembrane protein 176A [Source:MGI Symbol;Acc:MGI:1913308]	0.089	-3.48487	0.000232929	0.0169793	yes	down
ENSMUSG00000022871	Fetub	fetuin beta [Source:MGI Symbol;Acc:MGI:1890221]	0.312	-1.68076	0.000236993	0.0172401	yes	down
ENSMUSG00000055660	Mettl4	methyltransferase like 4 [Source:MGI Symbol;Acc:MGI:1924031]	0.498	-1.00709	0.000239549	0.0173548	yes	down
ENSMUSG00000035258	Abi3bp	ABI gene family, member 3 (NESH) binding protein [Source:MGI Symbol;Acc:MGI:2444583]	0.009	-6.73132	0.000248326	0.017881	yes	down
ENSMUSG00000033684	Qsox1	quiescin Q6 sulfhydryl oxidase 1 [Source:MGI Symbol;Acc:MGI:1330818]	0.5	-1.00072	0.000263403	0.0187183	yes	down
ENSMUSG00000068452	Duox2	dual oxidase 2 [Source:MGI Symbol;Acc:MGI:3036280]	0.112	-3.16429	0.000264189	0.0187183	yes	down
ENSMUSG00000022613	Miox	myo-inositol oxygenase [Source:MGI Symbol;Acc:MGI:1891725]	0.044	-4.51274	0.00026926	0.0190021	yes	down
ENSMUSG00000009741	Ubp1	upstream binding protein 1 [Source:MGI Symbol;Acc:MGI:104889]	0.223	-2.16509	0.00027593	0.0194341	yes	down
ENSMUSG00000063428	Ddo	D-aspartate oxidase [Source:MGI Symbol;Acc:MGI:1925528]	0.334	-1.58385	0.000284782	0.0199387	yes	down
ENSMUSG00000036819	Jmjd4	jumonji domain containing 4 [Source:MGI Symbol;Acc:MGI:2144404]	0.003	-8.54458	0.00028671	0.0200341	yes	down
ENSMUSG00000022185	Acin1	apoptotic chromatin condensation inducer 1 [Source:MGI Symbol;Acc:MGI:1891824]	0.003	-8.54601	0.00030137	0.0208122	yes	down
ENSMUSG00000038260	Trpm4	transient receptor potential cation channel, subfamily M, member 4 [Source:MGI Symbol;Acc:MGI:1915917]	0.134	-2.89633	0.000312019	0.0213396	yes	down
ENSMUSG00000025558	Dock9	dedicator of cytokinesis 9 [Source:MGI Symbol;Acc:MGI:106321]	0.036	-4.78843	0.000313314	0.0213457	yes	down
ENSMUSG00000052566	Hook2	hook microtubule tethering protein 2 [Source:MGI Symbol;Acc:MGI:2181664]	0.137	-2.86311	0.000314188	0.0213642	yes	down
ENSMUSG00000056204	Pgpep1	pyroglutamyl-peptidase I [Source:MGI Symbol;Acc:MGI:1913772]	0.185	-2.43326	0.000321021	0.0217162	yes	down
ENSMUSG00000025006	Sorbs1	sorbin and SH3 domain containing 1 [Source:MGI Symbol;Acc:MGI:700014]	0.02	-5.63808	0.00032493	0.0219212	yes	down
MSTRG.19540	-	-	0.375	-1.4135	0.000326324	0.0219368	yes	down
ENSMUSG00000061718	Ppp1r1b	protein phosphatase 1, regulatory inhibitor subunit 1B [Source:MGI Symbol;Acc:MGI:94860]	0.099	-3.32974	0.000328404	0.0220348	yes	down
ENSMUSG00000019806	Aig1	androgen-induced 1 [Source:MGI Symbol;Acc:MGI:1913503]	0.032	-4.98226	0.000332709	0.0221379	yes	down
ENSMUSG00000005936	Kctd20	potassium channel tetramerisation domain containing 20 [Source:MGI Symbol;Acc:MGI:1914239]	0.003	-8.48647	0.000345543	0.0225859	yes	down
ENSMUSG00000029071	Dvl1	dishevelled segment polarity protein 1 [Source:MGI Symbol;Acc:MGI:94941]	0.425	-1.23558	0.000363383	0.0234144	yes	down
ENSMUSG00000027933	Ints3	integrator complex subunit 3 [Source:MGI Symbol;Acc:MGI:2140050]	0.237	-2.07985	0.000366398	0.0235152	yes	down
ENSMUSG00000036327	Qsox2	quiescin Q6 sulfhydryl oxidase 2 [Source:MGI Symbol;Acc:MGI:2387194]	0.003	-8.39745	0.000366075	0.0235152	yes	down
ENSMUSG00000009145	Dqx1	DEAQ RNA-dependent ATPase [Source:MGI Symbol;Acc:MGI:2136388]	0.152	-2.71747	0.000369173	0.0236477	yes	down
ENSMUSG00000033508	Asprv1	aspartic peptidase, retroviral-like 1 [Source:MGI Symbol;Acc:MGI:1915105]	0.286	-1.80356	0.000374372	0.023897	yes	down
ENSMUSG00000015143	Actn1	actinin, alpha 1 [Source:MGI Symbol;Acc:MGI:2137706]	0.313	-1.67403	0.000378372	0.024109	yes	down
ENSMUSG00000032479	Map4	microtubule-associated protein 4 [Source:MGI Symbol;Acc:MGI:97178]	0.009	-6.80463	0.000379868	0.0241609	yes	down
ENSMUSG00000043279	Trim56	tripartite motif-containing 56 [Source:MGI Symbol;Acc:MGI:2685298]	0.414	-1.27163	0.000386251	0.0243916	yes	down
ENSMUSG00000027981	Rnpc3	RNA-binding region (RNP1, RRM) containing 3 [Source:MGI Symbol;Acc:MGI:1914475]	0.01	-6.64118	0.000392848	0.0247641	yes	down
ENSMUSG00000063889	Crem	cAMP responsive element modulator [Source:MGI Symbol;Acc:MGI:88495]	0.017	-5.88855	0.000401785	0.025193	yes	down
ENSMUSG00000003923	Tfam	transcription factor A, mitochondrial [Source:MGI Symbol;Acc:MGI:107810]	0.012	-6.4388	0.000426554	0.026465	yes	down
ENSMUSG00000030096	Slc6a6	solute carrier family 6 (neurotransmitter transporter, taurine), member 6 [Source:MGI Symbol;Acc:MGI:98488]	0.474	-1.07803	0.000430965	0.0266284	yes	down
ENSMUSG00000056054	S100a8	S100 calcium binding protein A8 (calgranulin A) [Source:MGI Symbol;Acc:MGI:88244]	0.392	-1.3518	0.000431401	0.0266284	yes	down
ENSMUSG00000019139	Isyna1	myo-inositol 1-phosphate synthase A1 [Source:MGI Symbol;Acc:MGI:1919030]	0.28	-1.83735	0.000438706	0.0268429	yes	down
ENSMUSG00000079509	Zfx	zinc finger protein X-linked [Source:MGI Symbol;Acc:MGI:99211]	0.231	-2.11246	0.00043654	0.0268429	yes	down
ENSMUSG00000025533	Asl	argininosuccinate lyase [Source:MGI Symbol;Acc:MGI:88084]	0.291	-1.78218	0.000438414	0.0268429	yes	down
MSTRG.22091	-	-	0.231	-2.11448	0.000437993	0.0268429	yes	down
ENSMUSG00000052593	Adam17	a disintegrin and metallopeptidase domain 17 [Source:MGI Symbol;Acc:MGI:1096335]	0.003	-8.3287	0.000440345	0.0268832	yes	down
ENSMUSG00000010476	Ebf3	early B cell factor 3 [Source:MGI Symbol;Acc:MGI:894289]	0.061	-4.02352	0.000461561	0.0277618	yes	down
ENSMUSG00000024131	Slc3a1	solute carrier family 3, member 1 [Source:MGI Symbol;Acc:MGI:1195264]	0.475	-1.07521	0.000468361	0.0281231	yes	down
ENSMUSG00000024965	Fermt3	fermitin family member 3 [Source:MGI Symbol;Acc:MGI:2147790]	0.012	-6.4055	0.000474793	0.028413	yes	down
ENSMUSG00000023349	Clec4n	C-type lectin domain family 4, member n [Source:MGI Symbol;Acc:MGI:1861231]	0.011	-6.44557	0.000478147	0.0285091	yes	down
ENSMUSG00000056071	S100a9	S100 calcium binding protein A9 (calgranulin B) [Source:MGI Symbol;Acc:MGI:1338947]	0.387	-1.36842	0.0004854	0.028767	yes	down
ENSMUSG00000034903	Cobll1	Cobl-like 1 [Source:MGI Symbol;Acc:MGI:2442894]	0.003	-8.32355	0.000498414	0.0293799	yes	down
ENSMUSG00000047213	Ythdf3	YTH N6-methyladenosine RNA binding protein 3 [Source:MGI Symbol;Acc:MGI:1918850]	0.479	-1.06087	0.000505025	0.0296708	yes	down
ENSMUSG00000030972	Acsm5	acyl-CoA synthetase medium-chain family member 5 [Source:MGI Symbol;Acc:MGI:2444086]	0.193	-2.37251	0.000508969	0.0298531	yes	down
ENSMUSG00000055320	Tead1	TEA domain family member 1 [Source:MGI Symbol;Acc:MGI:101876]	0.036	-4.80324	0.000527507	0.0307368	yes	down
ENSMUSG00000031596	Slc7a2	solute carrier family 7 (cationic amino acid transporter, y+ system), member 2 [Source:MGI Symbol;Acc:MGI:99828]	0.442	-1.17846	0.000531914	0.0308414	yes	down
ENSMUSG00000028454	Pigo	phosphatidylinositol glycan anchor biosynthesis, class O [Source:MGI Symbol;Acc:MGI:1861452]	0.083	-3.58721	0.000545849	0.0312909	yes	down
ENSMUSG00000037157	Il22ra1	interleukin 22 receptor, alpha 1 [Source:MGI Symbol;Acc:MGI:2663588]	0.444	-1.17186	0.000558696	0.0318214	yes	down
ENSMUSG00000021360	Gcnt2	glucosaminyl (N-acetyl) transferase 2, I-branching enzyme [Source:MGI Symbol;Acc:MGI:1100870]	0.436	-1.19691	0.00056482	0.0320158	yes	down
ENSMUSG00000054008	Ndst1	N-deacetylase/N-sulfotransferase (heparan glucosaminyl) 1 [Source:MGI Symbol;Acc:MGI:104719]	0.446	-1.16448	0.000577744	0.0325401	yes	down
ENSMUSG00000017119	Nbr1	NBR1, autophagy cargo receptor [Source:MGI Symbol;Acc:MGI:108498]	0.391	-1.35649	0.00058077	0.0326142	yes	down
ENSMUSG00000060519	Tor3a	torsin family 3, member A [Source:MGI Symbol;Acc:MGI:1353652]	0.152	-2.71343	0.000610344	0.0340514	yes	down
ENSMUSG00000050931	Sgms2	sphingomyelin synthase 2 [Source:MGI Symbol;Acc:MGI:1921692]	0.003	-8.22921	0.000617021	0.0342621	yes	down
ENSMUSG00000002233	Rhoc	ras homolog family member C [Source:MGI Symbol;Acc:MGI:106028]	0.013	-6.30658	0.00063255	0.0350694	yes	down
ENSMUSG00000074923	Pak6	p21 (RAC1) activated kinase 6 [Source:MGI Symbol;Acc:MGI:2679420]	0.086	-3.53354	0.000643607	0.0355711	yes	down
ENSMUSG00000030207	Fam234b	family with sequence similarity 234, member B [Source:MGI Symbol;Acc:MGI:1921775]	0.482	-1.05391	0.000668211	0.0364196	yes	down
ENSMUSG00000029664	Tfpi2	tissue factor pathway inhibitor 2 [Source:MGI Symbol;Acc:MGI:108543]	0.227	-2.13735	0.000679644	0.0367599	yes	down
ENSMUSG00000049265	Kcnk3	potassium channel, subfamily K, member 3 [Source:MGI Symbol;Acc:MGI:1100509]	0.058	-4.10766	0.000702108	0.0376384	yes	down
ENSMUSG00000018677	Slc25a39	solute carrier family 25, member 39 [Source:MGI Symbol;Acc:MGI:1196386]	0.004	-8.12849	0.000701705	0.0376384	yes	down
MSTRG.13788	-	-	0.441	-1.18158	0.000707592	0.0378098	yes	down
ENSMUSG00000038121	Fam210a	family with sequence similarity 210, member A [Source:MGI Symbol;Acc:MGI:1914000]	0.389	-1.363	0.000712171	0.037883	yes	down
ENSMUSG00000058881	Zfp516	zinc finger protein 516 [Source:MGI Symbol;Acc:MGI:2443957]	0.341	-1.5513	0.000718836	0.0381802	yes	down
ENSMUSG00000028416	Bag1	BCL2-associated athanogene 1 [Source:MGI Symbol;Acc:MGI:108047]	0.004	-8.15638	0.0007326	0.038795	yes	down
ENSMUSG00000060063	Alox5ap	arachidonate 5-lipoxygenase activating protein [Source:MGI Symbol;Acc:MGI:107505]	0.405	-1.30409	0.00073461	0.0388241	yes	down
ENSMUSG00000068551	Zfp467	zinc finger protein 467 [Source:MGI Symbol;Acc:MGI:1916160]	0.01	-6.6942	0.000735343	0.0388241	yes	down
ENSMUSG00000038618	Rassf7	Ras association (RalGDS/AF-6) domain family (N-terminal) member 7 [Source:MGI Symbol;Acc:MGI:1914235]	0.011	-6.53078	0.000739325	0.0389184	yes	down
ENSMUSG00000031667	Aktip	thymoma viral proto-oncogene 1 interacting protein [Source:MGI Symbol;Acc:MGI:3693832]	0.012	-6.35441	0.00074385	0.0390406	yes	down
ENSMUSG00000034903	Cobll1	Cobl-like 1 [Source:MGI Symbol;Acc:MGI:2442894]	0.338	-1.56287	0.000775279	0.0402139	yes	down
ENSMUSG00000021257	Angel1	angel homolog 1 [Source:MGI Symbol;Acc:MGI:1915987]	0.422	-1.24566	0.000789462	0.040762	yes	down
ENSMUSG00000027983	Cyp2u1	cytochrome P450, family 2, subfamily u, polypeptide 1 [Source:MGI Symbol;Acc:MGI:1918769]	0.238	-2.06853	0.000802517	0.0412638	yes	down
ENSMUSG00000021156	Zmynd11	zinc finger, MYND domain containing 11 [Source:MGI Symbol;Acc:MGI:1913755]	0.004	-8.10966	0.000807615	0.0414658	yes	down
ENSMUSG00000039879	Heca	hdc homolog, cell cycle regulator [Source:MGI Symbol;Acc:MGI:2685715]	0.373	-1.42363	0.000824564	0.0420314	yes	down
ENSMUSG00000020638	Cmpk2	cytidine monophosphate (UMP-CMP) kinase 2, mitochondrial [Source:MGI Symbol;Acc:MGI:99830]	0.235	-2.09038	0.000828142	0.0420927	yes	down
ENSMUSG00000022769	Sdf2l1	stromal cell-derived factor 2-like 1 [Source:MGI Symbol;Acc:MGI:2149842]	0.299	-1.74025	0.000832612	0.0422593	yes	down
ENSMUSG00000024758	Rtn3	reticulon 3 [Source:MGI Symbol;Acc:MGI:1339970]	0.025	-5.29887	0.000834845	0.0423119	yes	down
ENSMUSG00000094786	Gm14403	predicted gene 14403 [Source:MGI Symbol;Acc:MGI:3649813]	0.374	-1.41711	0.000876538	0.0438603	yes	down
ENSMUSG00000029657	Hsph1	heat shock 105kDa/110kDa protein 1 [Source:MGI Symbol;Acc:MGI:105053]	0.337	-1.56912	0.000898664	0.0447304	yes	down
ENSMUSG00000021245	Mlh3	mutL homolog 3 [Source:MGI Symbol;Acc:MGI:1353455]	0.01	-6.70983	0.000898977	0.0447304	yes	down
ENSMUSG00000047638	Nr1h4	nuclear receptor subfamily 1, group H, member 4 [Source:MGI Symbol;Acc:MGI:1352464]	0.004	-8.10513	0.000902235	0.0448296	yes	down
ENSMUSG00000058022	Adtrp	androgen dependent TFPI regulating protein [Source:MGI Symbol;Acc:MGI:1924596]	0.003	-8.23249	0.000914682	0.0453844	yes	down
ENSMUSG00000069793	Slfn9	schlafen 9 [Source:MGI Symbol;Acc:MGI:2445121]	0.471	-1.08695	0.000920096	0.0455255	yes	down
ENSMUSG00000063229	Ldha	lactate dehydrogenase A [Source:MGI Symbol;Acc:MGI:96759]	0.012	-6.40557	0.000920062	0.0455255	yes	down
ENSMUSG00000105504	Gbp5	guanylate binding protein 5 [Source:MGI Symbol;Acc:MGI:2429943]	0.003	-8.1669	0.000937614	0.046263	yes	down
ENSMUSG00000039952	Dag1	dystroglycan 1 [Source:MGI Symbol;Acc:MGI:101864]	0.004	-8.0914	0.000965199	0.0473603	yes	down
ENSMUSG00000031274	Col4a5	collagen, type IV, alpha 5 [Source:MGI Symbol;Acc:MGI:88456]	0.026	-5.27051	0.00103922	0.0496178	yes	down
ENSMUSG00000009108	Gnat2	guanine nucleotide binding protein, alpha transducing 2 [Source:MGI Symbol;Acc:MGI:95779]	0.106	-3.233	0.0010408	0.0496263	yes	down
ENSMUSG00000002957	Ap2a2	adaptor-related protein complex 2, alpha 2 subunit [Source:MGI Symbol;Acc:MGI:101920]	0.4	-1.32217	0.00104598	0.0497474	yes	down
ENSMUSG00000031309	Rps6ka3	ribosomal protein S6 kinase polypeptide 3 [Source:MGI Symbol;Acc:MGI:104557]	0.004	-8.00161	0.00105509	0.0499716	yes	down
