# Supplementary material for: Naringenin Prevents Oxidative Stress and Inflammation in LPS-Induced Liver Injury through the Regulation of LncRNA-mRNA in Male Mice
Source: Molecules. 2022 Dec 26;28(1):198. doi: 10.3390/molecules28010198 (PMC9821796; doi:10.3390/molecules28010198)
Supplement: Supplementary file 1 [file molecules-28-00198-s001.zip › Supplementary Table S3.xlsx]

## Sheet: Sheet1
Table S3. Hierarchical clustering of DEmRNAs.
Gene name	CTRL1	CTRL2	CTRL3	LPS1	LPS2	LPS3	L_NAR1	L_NAR2	L_NAR3
Dvl1	0.18647	0.294129	0.204568	-0.040197	0.141054	0.0570589	-0.286056	-0.275518	-0.281508
Hook2	0.132322	0.378033	0.246169	-0.0695512	0.230482	0.0360371	-0.325222	-0.378624	-0.249645
Ldhd	-0.0278427	0.309791	0.196316	-0.0137357	0.339306	0.196316	-0.25292	-0.355892	-0.391339
Tmed2	0.61884	-0.30496	0.519524	0.0900943	0.163446	0.364868	-0.483937	-0.483937	-0.483937
C4bp	-0.12057	0.230707	0.156547	0.177141	0.267598	0.301118	-0.157435	-0.344033	-0.511074
Tfpi2	-0.0983901	0.240381	0.155611	0.0792223	0.140052	0.426313	-0.185413	-0.283722	-0.474054
Tmem205	0.28312	0.429825	0.162152	0.114149	0.190822	0.252131	-0.528598	-0.348006	-0.555594
Sorbs3	0.26334	0.377747	0.191216	-0.033017	0.0171014	0.442774	-0.45766	-0.307015	-0.494486
Tmem184b	-0.390111	0.0767105	-0.216287	0.276466	0.281554	0.303396	-0.0158781	-0.230149	-0.085701
Kif21a	0.0938987	0.0470431	0.11497	0.183342	0.236665	0.414529	-0.178486	-0.448323	-0.463639
Hnf4a	0.0813649	0.19043	-0.463062	-0.424646	-0.063618	-0.486264	0.145229	0.741215	0.27935
Fgf21	-0.015529	-0.200187	-0.050857	-0.0800323	-0.236248	-0.476009	0.189015	0.237728	0.632119
Gpt2	-0.0520772	0.0334373	0.088727	-0.172997	-0.293965	-0.111237	0.138665	0.196198	0.173249
Cyp1a2	0.566591	0.29149	-0.035746	-0.0649567	-0.745058	-0.297828	0.011921	0.124435	0.149151
Serpina3g	-0.572146	-0.10065	-0.319865	0.183788	-0.206933	0.0162879	0.373155	0.363346	0.263018
Cyp2c54	0.573952	-0.1119	-0.184079	-0.207787	-0.568102	-0.22136	0.0359802	0.38704	0.296256
Inhbe	0.137004	-0.0865868	0.114247	-0.308072	-0.271497	-0.596565	0.412865	0.0739526	0.524651
Ces3b	0.448592	-0.275358	-0.327492	-0.311298	-0.231644	-0.478956	0.224666	0.530708	0.420781
Snx10	-0.0393899	0.381036	0.14979	-0.35536	-0.35536	-0.25845	0.114462	0.312093	0.05118
Ecm1	-0.0142483	0.02825	0.129554	-0.252117	-0.141901	-0.618342	0.189999	0.403332	0.275474
Cyp2c69	0.508513	-0.0955666	-0.0574889	-0.134261	-0.789247	-0.439101	0.486973	0.476749	0.0434297
Serpina3g	-0.363742	0.0238572	-0.129925	-0.0144073	-0.128065	-0.120704	0.0870503	0.398142	0.247794
Vkorc1	-0.379762	-0.11969	0.298757	-0.379762	-0.379762	-0.379762	0.177745	0.573515	0.588721
Lifr	0.575493	-0.388762	-0.161822	-0.0374912	-0.408673	-0.591247	0.190428	0.498552	0.323522
Scd1	-0.555491	0.499506	0.17727	-0.191332	-0.113862	-0.2595	0.148587	0.382485	-0.0876626
Unc93b1	-0.364358	0.379971	-0.0307162	-0.243422	-0.401784	-0.21994	0.307486	0.350264	0.222498
	-0.0360093	0.500658	-0.0960072	-0.305522	-0.305522	-0.305522	0.421205	0.129047	-0.00232618
Mug1	0.266675	0.0556836	-0.214388	-0.0225022	-0.309446	-0.470999	-0.0275424	0.396673	0.325845
Lipc	0.233242	0.0401878	0.104552	-0.16295	-0.323621	-0.305085	0.0477692	0.197106	0.168798
Inhbe	-0.00436084	-0.210676	-0.0864716	-0.185038	-0.182281	-0.335615	0.39938	0.121489	0.483573
Coq8b	-0.660814	-0.584573	-0.623471	0.294616	0.0865816	0.0777379	0.497538	0.390882	0.521502
Pdk4	-0.262112	-0.331069	-0.627889	-0.340332	0.0941284	-0.452496	0.264868	0.816128	0.838774
Pik3r1	-0.45054	-0.440632	-0.467573	-0.344375	0.130122	-0.38264	0.469744	0.630586	0.855307
Mrap	-0.684379	-0.528857	-0.484154	0.0772109	0.15447	0.124011	0.370395	0.450937	0.520368
Ubd	-0.496792	-0.282497	-0.264585	0.0242105	-0.447307	0.0802239	0.312651	0.473378	0.600716
Syt12	-0.902538	-0.676962	-0.64685	0.323706	0.10156	0.136123	0.710519	0.429377	0.525065
Serpina3c	-0.772732	-0.772732	-0.74496	0.288322	-0.162554	0.324178	0.705344	0.595713	0.539421
Zbp1	-0.54419	-0.468754	-0.5081	0.171931	0.109587	0.158023	0.31506	0.426246	0.340196
Serpina3f	-0.966482	-0.600375	-0.709219	0.499057	-0.260066	-0.00237519	0.679376	0.60881	0.751276
Irf7	-0.831615	-0.418698	-0.643007	0.143292	-0.0534637	-0.0663517	0.613361	0.690005	0.566477
Tnfrsf1a	-0.439823	-0.206827	-0.315971	0.0584876	-0.332613	-0.189403	0.457254	0.510542	0.458354
Egr1	-0.559181	-0.498521	-0.40867	0.237691	-0.0627922	0.157085	0.283093	0.427688	0.423607
Serpina3f	-0.68254	-0.474692	-0.843908	0.198274	0.0408876	0.125042	0.505952	0.52882	0.602163
Runx1	-0.431512	-0.400354	-0.380758	0.217291	0.0491837	-0.060979	0.299284	0.328935	0.378909
Cyp2a5	-0.477171	-0.257063	-0.477171	-0.477171	-0.477171	-0.477171	0.421005	0.834159	1.38776
St3gal5	-0.0787648	-0.146531	-0.979678	-0.107522	-0.0322441	-0.558074	0.418088	0.799197	0.685528
Shisa5	-0.355143	-0.164811	-0.355143	-0.355143	-0.355143	-0.355143	0.601506	0.721498	0.617523
Mdh2	-0.411431	0.168352	-0.411431	-0.411431	-0.284326	-0.411431	0.550464	0.672788	0.538447
Itih3	-0.255322	-0.454937	-0.721511	0.139689	-0.132148	0.254893	0.501426	0.294104	0.373806
1810055G02Rik	-0.587717	0.0468894	-0.2935	-0.0240608	-0.41219	-0.370285	0.436279	0.584186	0.620398
Rcl1	-0.313566	-0.307442	-0.398224	-0.0023169	-0.189172	0.0244808	0.342499	0.442379	0.401361
	-0.532628	0.199766	0.0176003	-0.532628	-0.188236	-0.532628	0.833608	0.355551	0.379594
Gm40513	-0.415537	-0.432249	-0.446331	0.269557	-0.107465	0.0569455	0.412381	0.298713	0.363984
Cyp2a5	0.855521	0.659675	0.369363	-0.675315	-0.70355	-0.372484	-0.226551	-0.183211	0.276552
Hsd17b6	0.497844	0.265375	0.381866	-0.172721	-0.634226	-0.58962	0.135536	0.0222763	0.0936706
Pdp2	0.236455	0.212322	0.195185	-0.427527	-0.283013	-0.151453	0.00612864	0.148979	0.0629241
Cyp8b1	0.561574	0.736762	0.686434	-0.322582	-0.769687	-0.883854	-0.760854	0.458745	0.293461
Fabp1	0.222897	0.192703	0.457137	-0.408302	-0.221976	-0.269187	-0.0266451	0.0277263	0.0256468
Cyp2c50	0.334066	0.30103	0.0794759	-0.326044	-0.583601	-0.123664	0.0708647	0.19685	0.0510217
Alas1	0.281617	0.384332	0.3732	-0.236538	-0.473184	-0.18154	-0.0296562	-0.0844861	-0.033743
Selenop	0.299806	0.299225	0.285715	-0.533104	-0.572399	-0.332322	-0.0958025	0.317379	0.331502
Ces3a	0.25221	0.286162	0.20109	-0.318348	-0.292917	-0.444389	-0.134854	0.320984	0.130062
Ces3a	0.215741	0.215946	0.213593	-0.307989	-0.231886	-0.428631	-0.0703408	0.313406	0.0801605
Mtus1	0.03988	0.174244	0.26253	-0.13571	-0.381764	-0.392488	-0.358562	0.302117	0.489752
Cyp2a4	0.676639	0.489434	0.234736	-0.305548	-0.590614	-0.718436	0.0284888	0.0195155	0.165785
Snrk	0.343222	0.685793	0.482783	-0.383505	-0.383505	-0.383505	-0.187605	0.000310633	-0.17399
Cfb	0.771594	0.693659	0.985196	-0.593716	-0.614905	-0.597872	-0.2666	-0.606305	0.22895
Cyp2c40	0.714978	0.198914	0.396069	-0.889167	-1.02045	-0.751601	0.489242	0.542197	0.319815
Tom1	0.352596	0.394237	0.3296	-0.547771	-0.54345	-0.547771	0.34097	0.145076	0.0765112
Acot1	0.509904	0.194738	0.378717	-0.348723	-0.317348	-0.602866	-0.0330881	0.0584543	0.160212
Sult2a8	0.750371	0.110191	0.284278	-0.584884	-0.607433	-0.538352	0.00637946	0.311367	0.268082
Alas1	0.0922971	0.404617	0.237844	-0.258672	-0.464415	-0.248131	0.00830582	0.0581882	0.169966
Slc10a1	0.83967	0.496579	0.450236	-0.398386	-0.411801	-0.544184	-0.0940657	-0.165129	-0.172919
Cyp2c54	0.27409	0.148553	-0.0201789	-0.323333	-0.503703	-0.236182	0.143738	0.309872	0.207143
St3gal5	0.191381	0.160363	0.165989	-0.229277	-0.324574	-0.377021	0.0185802	0.226104	0.168455
	0.281674	0.374158	-0.0164938	-0.445644	-0.50388	-0.241524	0.0292003	0.26276	0.25975
Hyal2	0.488749	0.584404	0.386851	-0.431375	-0.431375	-0.431375	-0.176102	0.0613857	-0.0511634
Cyp8b1	0.2378	0.447911	0.250078	-0.306891	-0.722082	-0.530197	-0.490133	0.651815	0.461699
Ppara	0.337958	0.429035	0.403171	-0.457712	-0.505668	-0.143717	-0.0974167	0.0633867	-0.0290371
Ehhadh	0.314055	0.454781	0.388705	-0.837134	-0.206003	-0.638618	-0.235632	0.356561	0.403287
Cmpk2	-0.736219	-0.503949	-0.68095	0.235256	0.680897	0.943857	-0.0977298	0.213171	-0.0543321
S100a8	-0.855566	-0.659946	-0.385294	0.4007	0.468883	0.762072	0.0740343	0.0935668	0.10155
S100a9	-0.74211	-0.597896	-0.286212	0.336402	0.447099	0.713039	0.079655	0.0116494	0.0383731
Trf	-0.730857	-0.622726	-0.379032	1.14796	0.965402	0.947009	-0.416886	-0.503256	-0.407618
S100a9	-0.659202	-0.445863	-0.366351	0.428802	0.526505	0.614576	-0.026639	-0.0258843	-0.0459441
	-0.555206	-0.501885	-0.543624	0.322715	0.63714	0.511741	0.121693	0.0468539	-0.0394277
Miox	-0.594155	0.842906	0.858232	-0.554482	0.306094	0.721359	-0.590395	-0.376099	-0.61346
Cidea	-0.73655	1.29056	1.44636	-0.662364	0.167604	0.596087	-0.684452	-0.680692	-0.73655
Tmem176a	-0.413635	0.457991	0.358553	-0.263297	0.191866	0.887	-0.372242	-0.283301	-0.562933
Kctd12	-0.27153	0.469832	0.377049	-0.176146	0.255897	0.750103	-0.571714	-0.333287	-0.500204
Mpzl2	0.379804	0.48624	0.471111	-0.274293	0.0207186	0.265772	-0.469735	-0.387441	-0.492176
Creg1	0.519931	0.252174	0.755176	0.230909	0.338119	0.32484	-0.907393	-0.907393	-0.606363
Fam210a	0.354225	0.53964	0.47533	-0.22364	-0.0554649	-0.0583797	-0.355045	-0.321621	-0.355045
Eva1a	0.345836	0.517982	0.472194	-0.340719	0.214485	0.300935	-0.468298	-0.452693	-0.58972
Gprc5c	0.368295	0.539758	0.452436	-0.214259	0.0203125	0.110329	-0.411393	-0.353113	-0.512365
Hmgcs2	0.407169	0.505743	0.574043	-0.0581665	0.367061	-0.0174007	-0.366361	-0.608524	-0.803564
Gprc5c	0.329217	0.264564	0.538882	-0.19774	0.0721547	0.0354319	-0.330951	-0.353814	-0.357744
Ucp2	0.237903	0.620308	0.756052	-0.0512431	0.252014	0.108544	-0.641193	-0.641193	-0.641193
Gm41625	0.494171	0.170313	0.427437	0.535819	0.349268	0.231058	-0.736022	-0.736022	-0.736022
Cidec	-0.78148	0.558596	0.575353	-0.481571	-0.0879166	-0.742946	0.0469935	0.279995	0.632976
Hpx	-0.704972	-0.86634	-0.86634	-0.548277	0.24927	-0.376382	0.0936546	1.51569	1.50369
Serpina3n	-0.669333	-1.1332	-1.94141	0.617817	0.441456	0.257991	0.677978	0.81937	0.929324
