# Supplementary material for: Naringenin Prevents Oxidative Stress and Inflammation in LPS-Induced Liver Injury through the Regulation of LncRNA-mRNA in Male Mice
Source: Molecules. 2022 Dec 26;28(1):198. doi: 10.3390/molecules28010198 (PMC9821796; doi:10.3390/molecules28010198)
Supplement: Supplementary file 1 [file molecules-28-00198-s001.zip › Supplementary Table S4.xlsx]

## Sheet: Sheet1
Table S4. Target gene prediction after naringenin treatment.
lncRNA id	lncRNA gene id	Type	Target gene id	Target gene name	Gene description	corr	pvalue	padjust	GO id	GO description	KO id	KO name	Pathways id	Pathways description
chr6:71508873-71510275	ENSMUSG00000052656	known	ENSMUSG00000031807	Pgls	6-phosphogluconolactonase [Source:MGI Symbol;Acc:MGI:1913421]	-0.928878	0.000294526	0.000491609	GO:0005975;;GO:0006098;;GO:0009051;;GO:0005737;;GO:0016787;;GO:0017057;;GO:0048029	BP:carbohydrate metabolic process;;BP:pentose-phosphate shunt;;BP:pentose-phosphate shunt, oxidative branch;;CC:cytoplasm;;MF:hydrolase activity;;MF:6-phosphogluconolactonase activity;;MF:monosaccharide binding;;	K01057	PGLS, pgl, devB	map00030	Pentose phosphate pathway
chr6:71508873-71510275	ENSMUSG00000052656	known	ENSMUSG00000033862	Cdk10	cyclin-dependent kinase 10 [Source:MGI Symbol;Acc:MGI:2448549]	-0.953983	6.57887e-05	0.000307081	GO:0018107;;GO:0006468;;GO:0030030;;GO:0043410;;GO:1902018;;GO:0032956;;GO:0005737;;GO:0005634;;GO:0036064;;GO:0004674;;GO:0097472;;GO:0004693;;GO:0005524	BP:peptidyl-threonine phosphorylation;;BP:protein phosphorylation;;BP:cell projection organization;;BP:positive regulation of MAPK cascade;;BP:negative regulation of cilium assembly;;BP:regulation of actin cytoskeleton organization;;CC:cytoplasm;;CC:nucleus;;CC:ciliary basal body;;MF:protein serine/threonine kinase activity;;MF:cyclin-dependent protein kinase activity;;MF:cyclin-dependent protein…	K02449	CDK10
chr6:71508873-71510275	ENSMUSG00000052656	known	ENSMUSG00000020986	Sec23a	SEC23 homolog A, COPII coat complex component [Source:MGI Symbol;Acc:MGI:1349635]	-0.97072	1.37442e-05	0.000153517	GO:0090114;;GO:0090110;;GO:0006886;;GO:0072659;;GO:0070971;;GO:0005829;;GO:0019898;;GO:0005789;;GO:0030134;;GO:0012507;;GO:0048471;;GO:0030127;;GO:0000139;;GO:0005096;;GO:0008270	BP:COPII-coated vesicle budding;;BP:cargo loading into COPII-coated vesicle;;BP:intracellular protein transport;;BP:protein localization to plasma membrane;;CC:endoplasmic reticulum exit site;;CC:cytosol;;CC:extrinsic component of membrane;;CC:endoplasmic reticulum membrane;;CC:ER to Golgi transport vesicle;;CC:ER to Golgi transport vesicle membrane;;CC:perinuclear region of cytoplasm;;CC:COPII v…	K14006	SEC23	map04141	Protein processing in endoplasmic reticulum
chr6:71508873-71510275	ENSMUSG00000052656	known	ENSMUSG00000030089	Slc41a3	solute carrier family 41, member 3 [Source:MGI Symbol;Acc:MGI:1918949]	-0.937247	0.000191631	0.000440991	GO:0006812;;GO:0098655;;GO:0016021;;GO:0016020;;GO:0005886;;GO:0008324	BP:cation transport;;BP:cation transmembrane transport;;CC:integral component of membrane;;CC:membrane;;CC:plasma membrane;;MF:cation transmembrane transporter activity;;	K15122	SLC41A
chr6:71508873-71510275	ENSMUSG00000052656	known	ENSMUSG00000038658	Ric1	RAB6A GEF complex partner 1 [Source:MGI Symbol;Acc:MGI:1924893]	-0.928878	0.000294526	0.000491609	GO:0042147;;GO:1903363;;GO:0003330;;GO:1904888;;GO:0006886;;GO:0043547;;GO:0016021;;GO:0032991;;GO:0005829;;GO:0016020;;GO:0000139;;GO:0034066;;GO:0017137;;GO:0017112;;GO:0005515	BP:retrograde transport, endosome to Golgi;;BP:negative regulation of cellular protein catabolic process;;BP:regulation of extracellular matrix constituent secretion;;BP:cranial skeletal system development;;BP:intracellular protein transport;;BP:positive regulation of GTPase activity;;CC:integral component of membrane;;CC:macromolecular complex;;CC:cytosol;;CC:membrane;;CC:Golgi membrane;;CC:RIC1…	K20476	RIC1
chr6:71508873-71510275	ENSMUSG00000052656	known	ENSMUSG00000062075	Lmnb2	lamin B2 [Source:MGI Symbol;Acc:MGI:96796]	-0.903774	0.000827411	0.000830328	GO:0005635;;GO:0005638;;GO:0005637;;GO:0005634;;GO:0016020;;GO:0031965;;GO:0005882;;GO:0005198;;GO:0042802	CC:nuclear envelope;;CC:lamin filament;;CC:nuclear inner membrane;;CC:nucleus;;CC:membrane;;CC:nuclear membrane;;CC:intermediate filament;;MF:structural molecule activity;;MF:identical protein binding;;	K07611	LMNB	map04210;;map04214	Apoptosis;;Apoptosis - fly
chr6:71508873-71510275	ENSMUSG00000052656	known	ENSMUSG00000030335	Mrpl51	mitochondrial ribosomal protein L51 [Source:MGI Symbol;Acc:MGI:1913743]	-0.928878	0.000294526	0.000491609	GO:0032543;;GO:0006412;;GO:0005840;;GO:0005739;;GO:0005761;;GO:0005762;;GO:0003735	BP:mitochondrial translation;;BP:translation;;CC:ribosome;;CC:mitochondrion;;CC:mitochondrial ribosome;;CC:mitochondrial large ribosomal subunit;;MF:structural constituent of ribosome;;	K17432	MRPL51
chr6:71508873-71510275	ENSMUSG00000052656	known	ENSMUSG00000002781	Tmem143	transmembrane protein 143 [Source:MGI Symbol;Acc:MGI:1917459]	-0.928878	0.000294526	0.000491609	GO:0002244;;GO:0016021;;GO:0016020;;GO:0005739	BP:hematopoietic progenitor cell differentiation;;CC:integral component of membrane;;CC:membrane;;CC:mitochondrion;;
chr6:71508873-71510275	ENSMUSG00000052656	known	ENSMUSG00000030037	Mrpl53	mitochondrial ribosomal protein L53 [Source:MGI Symbol;Acc:MGI:1915749]	-0.953983	6.57887e-05	0.000307081	GO:0008150;;GO:0005762;;GO:0005739;;GO:0005840;;GO:0003674	BP:biological_process;;CC:mitochondrial large ribosomal subunit;;CC:mitochondrion;;CC:ribosome;;MF:molecular_function;;	K17434	MRPL53
chr6:71508873-71510275	ENSMUSG00000052656	known	ENSMUSG00000025583	Rptor	regulatory associated protein of MTOR, complex 1 [Source:MGI Symbol;Acc:MGI:1921620]	-0.937247	0.000191631	0.000440991	GO:0033138;;GO:0030307;;GO:0010800;;GO:0046676;;GO:0071902;;GO:0038202;;GO:1900087;;GO:0042325;;GO:0071230;;GO:0071233;;GO:0031929;;GO:0008361;;GO:0001558;;GO:0009267;;GO:0031669;;GO:0010506;;GO:0001938;;GO:0045945;;GO:0032008;;GO:0001932;;GO:0031931;;GO:0030425;;GO:0005737;;GO:0005654;;GO:0043025;;GO:0010494;;GO:0005829;;GO:0005764;;GO:0001030;;GO:0001031;;GO:0001032;;GO:0044877;;GO:0071889;;GO:…	BP:positive regulation of peptidyl-serine phosphorylation;;BP:positive regulation of cell growth;;BP:positive regulation of peptidyl-threonine phosphorylation;;BP:negative regulation of insulin secretion;;BP:positive regulation of protein serine/threonine kinase activity;;BP:TORC1 signaling;;BP:positive regulation of G1/S transition of mitotic cell cycle;;BP:regulation of phosphorylation;;BP:cell…	K07204	RAPTOR	map04136;;map05206;;map04910;;map05131;;map04213;;map04211;;map04150;;map04151;;map04152;;map04140	Autophagy - other;;MicroRNAs in cancer;;Insulin signaling pathway;;Shigellosis;;Longevity regulating pathway - multiple species;;Longevity regulating pathway;;mTOR signaling pathway;;PI3K-Akt signaling pathway;;AMPK signaling pathway;;Autophagy - animal
chr6:71508873-71510275	ENSMUSG00000052656	known	ENSMUSG00000038880	Mrps34	mitochondrial ribosomal protein S34 [Source:MGI Symbol;Acc:MGI:1930188]	-0.995825	1.54245e-08	1.82169e-06	GO:0032543;;GO:0005739;;GO:0005763;;GO:0003735	BP:mitochondrial translation;;CC:mitochondrion;;CC:mitochondrial small ribosomal subunit;;MF:structural constituent of ribosome;;	K17412	MRPS34
chr6:71508873-71510275	ENSMUSG00000052656	known	ENSMUSG00000034435	Tmem30b	transmembrane protein 30B [Source:MGI Symbol;Acc:MGI:2442082]	-0.928878	0.000294526	0.000491609	GO:0140331;;GO:0006869;;GO:0015917;;GO:0070863;;GO:0045332;;GO:0005794;;GO:0005783;;GO:0016021;;GO:0016020;;GO:0005886;;GO:0015247	BP:aminophospholipid translocation;;BP:lipid transport;;BP:aminophospholipid transport;;BP:positive regulation of protein exit from endoplasmic reticulum;;BP:phospholipid translocation;;CC:Golgi apparatus;;CC:endoplasmic reticulum;;CC:integral component of membrane;;CC:membrane;;CC:plasma membrane;;MF:aminophospholipid transporter activity;;
chr6:71508873-71510275	ENSMUSG00000052656	known	ENSMUSG00000015474	Ppt2	palmitoyl-protein thioesterase 2 [Source:MGI Symbol;Acc:MGI:1860075]	-0.962352	3.28586e-05	0.00020083	GO:0005764;;GO:0043231;;GO:0098599;;GO:0008474;;GO:0016790	CC:lysosome;;CC:intracellular membrane-bounded organelle;;MF:palmitoyl hydrolase activity;;MF:palmitoyl;;MF:thiolester hydrolase activity;;	K01074	PPT	map04142;;map00062	Lysosome;;Fatty acid elongation
chr6:71508873-71510275	ENSMUSG00000052656	known	ENSMUSG00000040713	Creg1	cellular repressor of E1A-stimulated genes 1 [Source:MGI Symbol;Acc:MGI:1344382]	-0.928878	0.000294526	0.000491609	GO:0006355;;GO:0040008;;GO:0005615;;GO:0005576;;GO:0005667;;GO:0008134;;GO:0048037	BP:regulation of transcription, DNA-templated;;BP:regulation of growth;;CC:extracellular space;;CC:extracellular region;;CC:transcription factor complex;;MF:transcription factor binding;;MF:cofactor binding;;
chr6:71508873-71510275	ENSMUSG00000052656	known	ENSMUSG00000030653	Gm45837	predicted gene 45837 [Source:MGI Symbol;Acc:MGI:5804952]	-0.902201	0.000874322	0.000874853	GO:1904613;;GO:0071320;;GO:0090324;;GO:0071260;;GO:0043951;;GO:0019934;;GO:0010628;;GO:0010821;;GO:0007165;;GO:0060976;;GO:0019933;;GO:0071222;;GO:0046069;;GO:0061028;;GO:0000122;;GO:0003170;;GO:0036006;;GO:0035690;;GO:0010749;;GO:0003281;;GO:0007507;;GO:0060548;;GO:0035904;;GO:0050729;;GO:0071321;;GO:0003279;;GO:0097011;;GO:0010754;;GO:0007193;;GO:0043116;;GO:0043117;;GO:0005794;;GO:0030425;;GO:…	BP:cellular response to 2,3,7,8-tetrachlorodibenzodioxine;;BP:cellular response to cAMP;;BP:negative regulation of oxidative phosphorylation;;BP:cellular response to mechanical stimulus;;BP:negative regulation of cAMP-mediated signaling;;BP:cGMP-mediated signaling;;BP:positive regulation of gene expression;;BP:regulation of mitochondrion organization;;BP:signal transduction;;BP:coronary vasculatu…	K18283	PDE2A	map00230;;map04925;;map04022;;map04740;;map05032	Purine metabolism;;Aldosterone synthesis and secretion;;cGMP-PKG signaling pathway;;Olfactory transduction;;Morphine addiction
chr6:71508873-71510275	ENSMUSG00000052656	known	ENSMUSG00000037353	Letmd1	LETM1 domain containing 1 [Source:MGI Symbol;Acc:MGI:1915864]	-0.928878	0.000294526	0.000491609	GO:0005730;;GO:0016021;;GO:0016020;;GO:0005739;;GO:0005654;;GO:0005743;;GO:0005741;;GO:0003674;;GO:0043022	CC:nucleolus;;CC:integral component of membrane;;CC:membrane;;CC:mitochondrion;;CC:nucleoplasm;;CC:mitochondrial inner membrane;;CC:mitochondrial outer membrane;;MF:molecular_function;;MF:ribosome binding;;
chr6:71508873-71510275	ENSMUSG00000052656	known	ENSMUSG00000027963	Extl2	exostosin-like glycosyltransferase 2 [Source:MGI Symbol;Acc:MGI:1889574]	-0.928878	0.000294526	0.000491609	GO:0006486;;GO:0006044;;GO:0019276;;GO:0005654;;GO:0005783;;GO:0005829;;GO:0016020;;GO:0005789;;GO:0016021;;GO:0030145;;GO:0005539;;GO:0016740;;GO:0001888;;GO:0016757;;GO:0047237;;GO:0046872;;GO:0035248	BP:protein glycosylation;;BP:N-acetylglucosamine metabolic process;;BP:UDP-N-acetylgalactosamine metabolic process;;CC:nucleoplasm;;CC:endoplasmic reticulum;;CC:cytosol;;CC:membrane;;CC:endoplasmic reticulum membrane;;CC:integral component of membrane;;MF:manganese ion binding;;MF:glycosaminoglycan binding;;MF:transferase activity;;MF:glucuronyl-galactosyl-proteoglycan 4-alpha-N-acetylglucosaminy…	K02369	EXTL2	map00534	Glycosaminoglycan biosynthesis - heparan sulfate / heparin
chr6:71508873-71510275	ENSMUSG00000052656	known	ENSMUSG00000011832	Evi5l	ecotropic viral integration site 5 like [Source:MGI Symbol;Acc:MGI:2442167]	-0.912142	0.000606851	0.000640655	GO:0043087;;GO:0006886;;GO:0090630;;GO:0005096;;GO:0017137	BP:regulation of GTPase activity;;BP:intracellular protein transport;;BP:activation of GTPase activity;;MF:GTPase activator activity;;MF:Rab GTPase binding;;	K20242	EVI5
chr6:71508873-71510275	ENSMUSG00000052656	known	ENSMUSG00000068328	Aup1	ancient ubiquitous protein 1 [Source:MGI Symbol;Acc:MGI:107789]	-0.915966	0.000521311	0.00059796	GO:0009615;;GO:0030970;;GO:1990044;;GO:0034389;;GO:0030433;;GO:0071712;;GO:0140042;;GO:0061724;;GO:0005737;;GO:0016020;;GO:0005783;;GO:0016021;;GO:0005811;;GO:0005776;;GO:0000839;;GO:0030176;;GO:0031624;;GO:0097027;;GO:0005515;;GO:0031625;;GO:0043130	BP:response to virus;;BP:retrograde protein transport, ER to cytosol;;BP:protein localization to lipid particle;;BP:lipid particle organization;;BP:ER-associated ubiquitin-dependent protein catabolic process;;BP:ER-associated misfolded protein catabolic process;;BP:lipid droplet formation;;BP:lipophagy;;CC:cytoplasm;;CC:membrane;;CC:endoplasmic reticulum;;CC:integral component of membrane;;CC:lip…	K19716	AUP1
chr6:71508873-71510275	ENSMUSG00000052656	known	ENSMUSG00000072494	Ppp1r3e	protein phosphatase 1, regulatory subunit 3E [Source:MGI Symbol;Acc:MGI:2145790]	-0.932773	0.000242776	0.000452558	GO:0005977;;GO:0005979;;GO:0005981;;GO:0045725;;GO:0042587;;GO:0050196;;GO:0005515	BP:glycogen metabolic process;;BP:regulation of glycogen biosynthetic process;;BP:regulation of glycogen catabolic process;;BP:positive regulation of glycogen biosynthetic process;;CC:glycogen granule;;MF:[phosphorylase] phosphatase activity;;MF:protein binding;;	K07189	PPP1R3	map04910;;map04931	Insulin signaling pathway;;Insulin resistance
chr6:71508873-71510275	ENSMUSG00000052656	known	ENSMUSG00000019791	Hint3	histidine triad nucleotide binding protein 3 [Source:MGI Symbol;Acc:MGI:1914097]	-0.928878	0.000294526	0.000491609	GO:0051289;;GO:0005737;;GO:0005634;;GO:0016787;;GO:0000166;;GO:0003824;;GO:0042802;;GO:0042803	BP:protein homotetramerization;;CC:cytoplasm;;CC:nucleus;;MF:hydrolase activity;;MF:nucleotide binding;;MF:catalytic activity;;MF:identical protein binding;;MF:protein homodimerization activity;;	K15430	TRM11, TRMT11
chr6:71508873-71510275	ENSMUSG00000052656	known	ENSMUSG00000022797	Tfrc	transferrin receptor [Source:MGI Symbol;Acc:MGI:98822]	-0.937247	0.000191631	0.000440991	GO:0035690;;GO:0006826;;GO:0045780;;GO:1990830;;GO:0045830;;GO:0006879;;GO:0030890;;GO:0071281;;GO:0030316;;GO:0042102;;GO:0031668;;GO:0031623;;GO:0006898;;GO:0033572;;GO:0009897;;GO:0055038;;GO:0055037;;GO:0005905;;GO:1990712;;GO:0010008;;GO:0005737;;GO:0070062;;GO:0031410;;GO:0016021;;GO:0016020;;GO:0005739;;GO:0048471;;GO:0009986;;GO:0005887;;GO:0005886;;GO:0016323;;GO:0005615;;GO:0042470;;GO:…	BP:cellular response to drug;;BP:iron ion transport;;BP:positive regulation of bone resorption;;BP:cellular response to leukemia inhibitory factor;;BP:positive regulation of isotype switching;;BP:cellular iron ion homeostasis;;BP:positive regulation of B cell proliferation;;BP:cellular response to iron ion;;BP:osteoclast differentiation;;BP:positive regulation of T cell proliferation;;BP:cellular…	K06503	TFRC, CD71	map04640;;map04066;;map04145;;map04144;;map04216	Hematopoietic cell lineage;;HIF-1 signaling pathway;;Phagosome;;Endocytosis;;Ferroptosis
chr6:71508873-71510275	ENSMUSG00000052656	known	ENSMUSG00000091803	Cox16	cytochrome c oxidase assembly protein 16 [Source:MGI Symbol;Acc:MGI:1913522]	-0.903774	0.000827411	0.000830328	GO:0033617;;GO:0016021;;GO:0016020;;GO:0005739;;GO:0031966;;GO:0031305;;GO:0005743;;GO:0003674	BP:mitochondrial respiratory chain complex IV assembly;;CC:integral component of membrane;;CC:membrane;;CC:mitochondrion;;CC:mitochondrial membrane;;CC:integral component of mitochondrial inner membrane;;CC:mitochondrial inner membrane;;MF:molecular_function;;	K18182	COX16
chr6:71508873-71510275	ENSMUSG00000052656	known	ENSMUSG00000044894	Uqcrq	ubiquinol-cytochrome c reductase, complex III subunit VII [Source:MGI Symbol;Acc:MGI:107807]	-0.945615	0.000117091	0.000365823	GO:0021860;;GO:0021766;;GO:0022900;;GO:0021854;;GO:0030901;;GO:0021548;;GO:0021539;;GO:0021680;;GO:0055114;;GO:0021794;;GO:0016021;;GO:0016020;;GO:0005739;;GO:0005743;;GO:0070469;;GO:0008121	BP:pyramidal neuron development;;BP:hippocampus development;;BP:electron transport chain;;BP:hypothalamus development;;BP:midbrain development;;BP:pons development;;BP:subthalamus development;;BP:cerebellar Purkinje cell layer development;;BP:oxidation-reduction process;;BP:thalamus development;;CC:integral component of membrane;;CC:membrane;;CC:mitochondrion;;CC:mitochondrial inner membrane;;CC:…	K00418	QCR8, UQCRQ	map00190;;map04260;;map05012;;map05010;;map05016;;map04932	Oxidative phosphorylation;;Cardiac muscle contraction;;Parkinson's disease;;Alzheimer's disease;;Huntington's disease;;Non-alcoholic fatty liver diseas
chr6:71508873-71510275	ENSMUSG00000052656	known	ENSMUSG00000020087	Tysnd1	trypsin domain containing 1 [Source:MGI Symbol;Acc:MGI:1919017]	-0.928878	0.000294526	0.000491609	GO:0031998;;GO:0051260;;GO:0016485;;GO:0006508;;GO:0005782;;GO:0005777;;GO:0004252;;GO:0002020;;GO:0042802	BP:regulation of fatty acid beta-oxidation;;BP:protein homooligomerization;;BP:protein processing;;BP:proteolysis;;CC:peroxisomal matrix;;CC:peroxisome;;MF:serine-type endopeptidase activity;;MF:protease binding;;MF:identical protein binding;;	K23012	TYSND1
chr6:71508873-71510275	ENSMUSG00000052656	known	ENSMUSG00000001755	Coasy	Coenzyme A synthase [Source:MGI Symbol;Acc:MGI:1918993]	-0.928878	0.000294526	0.000491609	GO:0015937;;GO:0016310;;GO:0009058;;GO:0008152;;GO:0005737;;GO:0005829;;GO:0005739;;GO:0005654;;GO:0005759;;GO:0016779;;GO:0016301;;GO:0016740;;GO:0000166;;GO:0003824;;GO:0004595;;GO:0005524;;GO:0004140	BP:coenzyme A biosynthetic process;;BP:phosphorylation;;BP:biosynthetic process;;BP:metabolic process;;CC:cytoplasm;;CC:cytosol;;CC:mitochondrion;;CC:nucleoplasm;;CC:mitochondrial matrix;;MF:nucleotidyltransferase activity;;MF:kinase activity;;MF:transferase activity;;MF:nucleotide binding;;MF:catalytic activity;;MF:pantetheine-phosphate adenylyltransferase activity;;MF:ATP binding;;MF:dephospho-…	K02318	COASY	map00770	Pantothenate and CoA biosynthesis
chr6:71508873-71510275	ENSMUSG00000052656	known	ENSMUSG00000059534	Uqcr10	ubiquinol-cytochrome c reductase, complex III subunit X [Source:MGI Symbol;Acc:MGI:1913402]	-0.912142	0.000606851	0.000640655	GO:0006122;;GO:0009060;;GO:0034551;;GO:0055114;;GO:0005750;;GO:0016021;;GO:0016020;;GO:0005739;;GO:0005743;;GO:0070469	BP:mitochondrial electron transport, ubiquinol to cytochrome c;;BP:aerobic respiration;;BP:mitochondrial respiratory chain complex III assembly;;BP:oxidation-reduction process;;CC:mitochondrial respiratory chain complex III;;CC:integral component of membrane;;CC:membrane;;CC:mitochondrion;;CC:mitochondrial inner membrane;;CC:respiratory chain;;	K00419	QCR9, UCRC	map00190;;map04260;;map05012;;map05010;;map05016;;map04932	Oxidative phosphorylation;;Cardiac muscle contraction;;Parkinson's disease;;Alzheimer's disease;;Huntington's disease;;Non-alcoholic fatty liver diseas
chr6:71508873-71510275	ENSMUSG00000052656	known	ENSMUSG00000026019	Wdr12	WD repeat domain 12 [Source:MGI Symbol;Acc:MGI:1927241]	-0.937247	0.000191631	0.000440991	GO:0042273;;GO:0008283;;GO:0007219;;GO:0000466;;GO:0051726;;GO:0042254;;GO:0000463;;GO:0006364;;GO:0005730;;GO:0005634;;GO:0030687;;GO:0070545;;GO:0005654;;GO:0005515;;GO:0043021	BP:ribosomal large subunit biogenesis;;BP:cell proliferation;;BP:Notch signaling pathway;;BP:maturation of 5.8S rRNA from tricistronic rRNA transcrip;;BP:regulation of cell cycle;;BP:ribosome biogenesis;;BP:maturation of LSU-rRNA from tricistronic rRNA transcrip;;BP:rRNA processing;;CC:nucleolus;;CC:nucleus;;CC:preribosome, large subunit precursor;;CC:PeBoW complex;;CC:nucleoplasm;;MF:protein bin…	K14863	WDR12, YTM1
chr6:71508873-71510275	ENSMUSG00000052656	known	ENSMUSG00000002103	Acp2	acid phosphatase 2, lysosomal [Source:MGI Symbol;Acc:MGI:87882]	-0.953983	6.57887e-05	0.000307081	GO:0001501;;GO:0007268;;GO:0048102;;GO:0007040;;GO:0010033;;GO:0043202;;GO:0031410;;GO:0016021;;GO:0005764;;GO:0005765;;GO:0043005;;GO:0004721;;GO:0003993;;GO:0001784	BP:skeletal system development;;BP:chemical synaptic transmission;;BP:autophagic cell death;;BP:lysosome organization;;BP:response to organic substance;;CC:lysosomal lumen;;CC:cytoplasmic vesicle;;CC:integral component of membrane;;CC:lysosome;;CC:lysosomal membrane;;CC:neuron projection;;MF:phosphoprotein phosphatase activity;;MF:acid phosphatase activity;;MF:phosphotyrosine binding;;	K14410	ACP2	map04142;;map00740	Lysosome;;Riboflavin metabolism
chr6:71508873-71510275	ENSMUSG00000052656	known	ENSMUSG00000002058	Unc119	unc-119 lipid binding chaperone [Source:MGI Symbol;Acc:MGI:1328357]	-0.953983	6.57887e-05	0.000307081	GO:0050896;;GO:0007399;;GO:1900186;;GO:0007602;;GO:0007601;;GO:0000281;;GO:0006897;;GO:0007268;;GO:0061098;;GO:0042953;;GO:2001287;;GO:0005737;;GO:0045171;;GO:0005813;;GO:0000922;;GO:0051233;;GO:0005829;;GO:0008289	BP:response to stimulus;;BP:nervous system development;;BP:negative regulation of clathrin-dependent endocytosis;;BP:phototransduction;;BP:visual perception;;BP:mitotic cytokinesis;;BP:endocytosis;;BP:chemical synaptic transmission;;BP:positive regulation of protein tyrosine kinase activity;;BP:lipoprotein transport;;BP:negative regulation of caveolin-mediated endocytosis;;CC:cytoplasm;;CC:interc…	K23539	UNC119
chr6:71508873-71510275	ENSMUSG00000052656	known	ENSMUSG00000038982	Bloc1s5	biogenesis of lysosomal organelles complex-1, subunit 5, muted [Source:MGI Symbol;Acc:MGI:2178598]	-0.937247	0.000191631	0.000440991	GO:0035646;;GO:0050942;;GO:0048066;;GO:0008089;;GO:0048490;;GO:0031175;;GO:0032402;;GO:0032474;;GO:0016192;;GO:0031083;;GO:1904115;;GO:0030133;;GO:0005515	BP:endosome to melanosome transport;;BP:positive regulation of pigment cell differentiation;;BP:developmental pigmentation;;BP:anterograde axonal transport;;BP:anterograde synaptic vesicle transport;;BP:neuron projection development;;BP:melanosome transport;;BP:otolith morphogenesis;;BP:vesicle-mediated transport;;CC:BLOC-1 complex;;CC:axon cytoplasm;;CC:transport vesicle;;MF:protein binding;;	K20187	BLOC1S5
chr6:71508873-71510275	ENSMUSG00000052656	known	ENSMUSG00000023051	Tarbp2	TARBP2, RISC loading complex RNA binding subunit [Source:MGI Symbol;Acc:MGI:103027]	-0.915966	0.000521311	0.00059796	GO:0050689;;GO:0030423;;GO:1903798;;GO:0035280;;GO:0043403;;GO:0031054;;GO:0035264;;GO:0051149;;GO:0090065;;GO:0035087;;GO:0046782;;GO:0061351;;GO:0030422;;GO:0045727;;GO:0045070;;GO:0007338;;GO:0007286;;GO:0035196;;GO:0006417;;GO:0005737;;GO:0016604;;GO:0005634;;GO:0005654;;GO:0035068;;GO:0048471;;GO:0070578;;GO:0016442;;GO:0019899;;GO:0070883;;GO:0042802;;GO:0042803;;GO:0035198;;GO:0047485;;GO:…	BP:negative regulation of defense response to virus by host;;BP:targeting of mRNA for destruction involved in RNA interference;;BP:regulation of production of miRNAs involved in gene silencing by miRNA;;BP:miRNA loading onto RISC involved in gene silencing by miRNA;;BP:skeletal muscle tissue regeneration;;BP:pre-miRNA processing;;BP:multicellular organism growth;;BP:positive regulation of muscle …	K18420	TARBP2
chr6:71508873-71510275	ENSMUSG00000052656	known	ENSMUSG00000023495	Pcbp4	poly(rC) binding protein 4 [Source:MGI Symbol;Acc:MGI:1890471]	-0.937247	0.000191631	0.000440991	GO:1902163;;GO:0043488;;GO:0048025;;GO:0005829;;GO:0003723;;GO:0003677;;GO:0003730	BP:negative regulation of DNA damage response, signal transduction by p53 class mediator resulting in transcription of p21 class mediator;;BP:regulation of mRNA stability;;BP:negative regulation of mRNA splicing, via spliceosome;;CC:cytosol;;MF:RNA binding;;MF:DNA binding;;MF:mRNA 3'-UTR binding;;	K21444	PCBP3_4
chr6:71508873-71510275	ENSMUSG00000052656	known	ENSMUSG00000031399	Fam3a	family with sequence similarity 3, member A [Source:MGI Symbol;Acc:MGI:1913544]	-0.92437	0.000363578	0.000584646	GO:0019732;;GO:0006098;;GO:0055085;;GO:0046890;;GO:0006006;;GO:1905035;;GO:0045721;;GO:0061844;;GO:0016021;;GO:0016020;;GO:0005576;;GO:0050661;;GO:0004345	BP:antifungal humoral response;;BP:pentose-phosphate shunt;;BP:transmembrane transport;;BP:regulation of lipid biosynthetic process;;BP:glucose metabolic process;;BP:negative regulation of antifungal innate immune response;;BP:negative regulation of gluconeogenesis;;BP:antimicrobial humoral immune response mediated by antimicrobial peptide;;CC:integral component of membrane;;CC:membrane;;CC:extra…
chr6:71508873-71510275	ENSMUSG00000052656	known	ENSMUSG00000028756	Pink1	PTEN induced putative kinase 1 [Source:MGI Symbol;Acc:MGI:1916193]	-0.912142	0.000606851	0.000640655	GO:0006468;;GO:1902412;;GO:1904881;;GO:0000422;;GO:0071456;;GO:0034599;;GO:0005856;;GO:0044297;;GO:0097449;;GO:0000785;;GO:0030424;;GO:0016301;;GO:0000166;;GO:0004674;;GO:0004672;;GO:0000287;;GO:0010857;;GO:0055131;;GO:0005524	BP:protein phosphorylation;;BP:regulation of mitotic cytokinesis;;BP:cellular response to hydrogen sulfide;;BP:mitophagy;;BP:cellular response to hypoxia;;BP:cellular response to oxidative stress;;CC:cytoskeleton;;CC:cell body;;CC:astrocyte projection;;CC:chromatin;;CC:axon;;MF:kinase activity;;MF:nucleotide binding;;MF:protein serine/threonine kinase activity;;MF:protein kinase activity;;MF:magn…	K05688	PINK1	map05012;;map04137	Parkinson's disease;;Mitophagy - animal
chr6:71508873-71510275	ENSMUSG00000052656	known	ENSMUSG00000029406	Pitpnm2	phosphatidylinositol transfer protein, membrane-associated 2 [Source:MGI Symbol;Acc:MGI:1336192]	-0.912142	0.000606851	0.000640655	GO:0048015;;GO:0044297;;GO:0005737;;GO:0016020;;GO:0005856;;GO:0012505;;GO:0035091;;GO:0030971;;GO:0005543;;GO:0008525;;GO:0008526;;GO:0031210;;GO:0005509;;GO:0005548;;GO:0046872	BP:phosphatidylinositol-mediated signaling;;CC:cell body;;CC:cytoplasm;;CC:membrane;;CC:cytoskeleton;;CC:endomembrane system;;MF:phosphatidylinositol binding;;MF:receptor tyrosine kinase binding;;MF:phospholipid binding;;MF:phosphatidylcholine transporter activity;;MF:phosphatidylinositol transporter activity;;MF:phosphatidylcholine binding;;MF:calcium ion binding;;MF:phospholipid transporter act…
chr6:71508873-71510275	ENSMUSG00000052656	known	ENSMUSG00000016541	Atxn10	ataxin 10 [Source:MGI Symbol;Acc:MGI:1859293]	-0.912142	0.000606851	0.000640655	GO:0070207;;GO:0060271;;GO:0007399;;GO:0031175;;GO:0005737;;GO:0005829;;GO:0005575;;GO:0030425;;GO:0005886;;GO:0048471;;GO:0043025;;GO:0019899;;GO:0003674;;GO:0005515;;GO:0042802	BP:protein homotrimerization;;BP:cilium assembly;;BP:nervous system development;;BP:neuron projection development;;CC:cytoplasm;;CC:cytosol;;CC:cellular_component;;CC:dendrite;;CC:plasma membrane;;CC:perinuclear region of cytoplasm;;CC:neuronal cell body;;MF:enzyme binding;;MF:molecular_function;;MF:protein binding;;MF:identical protein binding;;	K19323	ATXN10
chr6:71508873-71510275	ENSMUSG00000052656	known	ENSMUSG00000024963	Dnajc4	DnaJ heat shock protein family (Hsp40) member C4 [Source:MGI Symbol;Acc:MGI:1927346]	-0.937247	0.000191631	0.000440991	GO:0016021;;GO:0005739	CC:integral component of membrane;;CC:mitochondrion;;	K09524	DNAJC4
chr6:71508873-71510275	ENSMUSG00000052656	known	ENSMUSG00000024962	Vegfb	vascular endothelial growth factor B [Source:MGI Symbol;Acc:MGI:106199]	-0.962352	3.28586e-05	0.00020083	GO:0030154;;GO:0010629;;GO:0035470;;GO:0043524;;GO:0060976;;GO:0050918;;GO:0060754;;GO:0001525;;GO:0051897;;GO:0007275;;GO:0038084;;GO:0001666;;GO:0060048;;GO:0045766;;GO:0043066;;GO:0002040;;GO:0050930;;GO:0048010;;GO:0007507;;GO:0006493;;GO:0050731;;GO:0030949;;GO:0042493;;GO:0001938;;GO:0051781;;GO:0070374;;GO:0001934;;GO:0005615;;GO:0016020;;GO:0005576;;GO:0042056;;GO:0042802;;GO:0042803;;GO:…	BP:cell differentiation;;BP:negative regulation of gene expression;;BP:positive regulation of vascular wound healing;;BP:negative regulation of neuron apoptotic process;;BP:coronary vasculature development;;BP:positive chemotaxis;;BP:positive regulation of mast cell chemotaxis;;BP:angiogenesis;;BP:positive regulation of protein kinase B signaling;;BP:multicellular organism development;;BP:vascula…	K16858	VEGFB	map04510;;map05200;;map04015;;map04014;;map04010;;map04151;;map04933	Focal adhesion;;Pathways in cancer;;Rap1 signaling pathway;;Ras signaling pathway;;MAPK signaling pathway;;PI3K-Akt signaling pathway;;AGE-RAGE signaling pathway in diabetic complications
chr6:71508873-71510275	ENSMUSG00000052656	known	ENSMUSG00000040550	Otud6b	OTU domain containing 6B [Source:MGI Symbol;Acc:MGI:1919451]	-0.979088	4.26632e-06	7.31871e-05	GO:0008283;;GO:0043248;;GO:0017148;;GO:0045727;;GO:0016579;;GO:0036459;;GO:0004843	BP:cell proliferation;;BP:proteasome assembly;;BP:negative regulation of translation;;BP:positive regulation of translation;;BP:protein deubiquitination;;MF:thiol-dependent ubiquitinyl hydrolase activity;;MF:thiol-dependent ubiquitin-specific protease activity;;	K18342	OTUD6
chr6:71508873-71510275	ENSMUSG00000052656	known	ENSMUSG00000013787	Ehmt2	euchromatic histone lysine N-methyltransferase 2 [Source:MGI Symbol;Acc:MGI:2148922]	-0.928878	0.000294526	0.000491609	GO:0018027;;GO:0051569;;GO:0048148;;GO:0007616;;GO:0044030;;GO:0035690;;GO:0035265;;GO:0051567;;GO:0036166;;GO:0031667;;GO:0006306;;GO:0000122;;GO:0034968;;GO:0016571;;GO:0071314;;GO:0060992;;GO:0010424;;GO:0048665;;GO:0007281;;GO:0045471;;GO:0009267;;GO:0007286;;GO:0051570;;GO:0007130;;GO:0070734;;GO:0009566;;GO:1902902;;GO:0006275;;GO:0006357;;GO:0016607;;GO:0005634;;GO:0005654;;GO:0000790;;GO:…	BP:peptidyl-lysine dimethylation;;BP:regulation of histone H3-K4 methylation;;BP:behavioral response to cocaine;;BP:long-term memory;;BP:regulation of DNA methylation;;BP:cellular response to drug;;BP:organ growth;;BP:histone H3-K9 methylation;;BP:phenotypic switching;;BP:response to nutrient levels;;BP:DNA methylation;;BP:negative regulation of transcription from RNA polymerase II promoter;;BP:h…	K11420;cge	EHMT;	map00310;;map04211	Lysine degradation;;Longevity regulating pathway
chr6:71508873-71510275	ENSMUSG00000052656	known	ENSMUSG00000026457	Adipor1	adiponectin receptor 1 [Source:MGI Symbol;Acc:MGI:1919924]	-0.937247	0.000191631	0.000440991	GO:0046628;;GO:0030308;;GO:0010906;;GO:0042593;;GO:1901223;;GO:0009755;;GO:0033211;;GO:0033210;;GO:0046426;;GO:0046427;;GO:0019216;;GO:0019395;;GO:0120162;;GO:0010719;;GO:0010633;;GO:0031226;;GO:0016021;;GO:0005886;;GO:0038023;;GO:0055100;;GO:0097003;;GO:0046872;;GO:0042802;;GO:0019901	BP:positive regulation of insulin receptor signaling pathway;;BP:negative regulation of cell growth;;BP:regulation of glucose metabolic process;;BP:glucose homeostasis;;BP:negative regulation of NIK/NF-kappaB signaling;;BP:hormone-mediated signaling pathway;;BP:adiponectin-activated signaling pathway;;BP:leptin-mediated signaling pathway;;BP:negative regulation of JAK-STAT cascade;;BP:positive re…	K07297	ADIPOR	map04920;;map04211;;map04932;;map04152	Adipocytokine signaling pathway;;Longevity regulating pathway;;Non-alcoholic fatty liver diseas;;AMPK signaling pathway
chr6:71508873-71510275	ENSMUSG00000052656	known	ENSMUSG00000040945	Rcc2	regulator of chromosome condensation 2 [Source:MGI Symbol;Acc:MGI:1919784]	-0.937247	0.000191631	0.000440991	GO:1900025;;GO:0090630;;GO:0048041;;GO:0072356;;GO:0007049;;GO:1900027;;GO:0051301;;GO:0010762;;GO:0030334;;GO:0034260;;GO:0010971;;GO:0051987;;GO:0045184;;GO:0007229;;GO:0051895;;GO:0034506;;GO:0005874;;GO:0005737;;GO:0005819;;GO:0005730;;GO:0005634;;GO:0016020;;GO:0005694;;GO:0031901;;GO:0005856;;GO:1990023;;GO:0005886;;GO:0000775;;GO:0030496;;GO:0005085;;GO:0031267;;GO:0008017;;GO:0019901;;GO:…	BP:negative regulation of substrate adhesion-dependent cell spreading;;BP:activation of GTPase activity;;BP:focal adhesion assembly;;BP:chromosome passenger complex localization to kinetochore;;BP:cell cycle;;BP:regulation of ruffle assembly;;BP:cell division;;BP:regulation of fibroblast migration;;BP:regulation of cell migration;;BP:negative regulation of GTPase activity;;BP:positive regulation …
chr6:71508873-71510275	ENSMUSG00000052656	known	ENSMUSG00000020359	Phykpl	5-phosphohydroxy-L-lysine phospholyase [Source:MGI Symbol;Acc:MGI:1920197]	-0.945615	0.000117091	0.000365823	GO:0008150;;GO:0005739;;GO:0008483;;GO:0016829;;GO:0003824;;GO:0030170;;GO:0042802	BP:biological_process;;CC:mitochondrion;;MF:transaminase activity;;MF:lyase activity;;MF:catalytic activity;;MF:pyridoxal phosphate binding;;MF:identical protein binding;;	K18202	AGXT2L2	map00310	Lysine degradation
chr6:71508873-71510275	ENSMUSG00000052656	known	ENSMUSG00000039844	Rapgef1	Rap guanine nucleotide exchange factor (GEF) 1 [Source:MGI Symbol;Acc:MGI:104580]	-0.912142	0.000606851	0.000640655	GO:1990090;;GO:1905451;;GO:0048008;;GO:0051898;;GO:0046328;;GO:0061028;;GO:0043547;;GO:0001568;;GO:1901888;;GO:0038180;;GO:2000178;;GO:0090090;;GO:0032486;;GO:0098609;;GO:0010976;;GO:0071320;;GO:0090630;;GO:0070374;;GO:0070373;;GO:0046580;;GO:0048471;;GO:0005737;;GO:0032991;;GO:0043231;;GO:0030670;;GO:0005829;;GO:0005769;;GO:0005085;;GO:0005070;;GO:0017034	BP:cellular response to nerve growth factor stimulus;;BP:positive regulation of Fc-gamma receptor signaling pathway involved in phagocytosis;;BP:platelet-derived growth factor receptor signaling pathway;;BP:negative regulation of protein kinase B signaling;;BP:regulation of JNK cascade;;BP:establishment of endothelial barrier;;BP:positive regulation of GTPase activity;;BP:blood vessel development…	K06277	RAPGEF1, GRF2	map04015;;map04910;;map04510;;map05211;;map04722	Rap1 signaling pathway;;Insulin signaling pathway;;Focal adhesion;;Renal cell carcinoma;;Neurotrophin signaling pathway
chr6:71508873-71510275	ENSMUSG00000052656	known	ENSMUSG00000051855	Mest	mesoderm specific transcript [Source:MGI Symbol;Acc:MGI:96968]	-0.945615	0.000117091	0.000365823	GO:0032526;;GO:0010883;;GO:0005783;;GO:0016021;;GO:0005789;;GO:0016787;;GO:0003824	BP:response to retinoic acid;;BP:regulation of lipid storage;;CC:endoplasmic reticulum;;CC:integral component of membrane;;CC:endoplasmic reticulum membrane;;MF:hydrolase activity;;MF:catalytic activity;;
chr6:71508873-71510275	ENSMUSG00000052656	known	ENSMUSG00000024902	Mrpl11	mitochondrial ribosomal protein L11 [Source:MGI Symbol;Acc:MGI:2137215]	-0.903774	0.000827411	0.000830328	GO:0006412;;GO:0000027;;GO:0015934;;GO:0005840;;GO:0005739;;GO:0005762;;GO:0070180;;GO:0019843;;GO:0003735	BP:translation;;BP:ribosomal large subunit assembly;;CC:large ribosomal subunit;;CC:ribosome;;CC:mitochondrion;;CC:mitochondrial large ribosomal subunit;;MF:large ribosomal subunit rRNA binding;;MF:rRNA binding;;MF:structural constituent of ribosome;;	K02867	RP-L11, MRPL11, rplK	map03010	Ribosome
chr6:71508873-71510275	ENSMUSG00000052656	known	ENSMUSG00000030946	Lhpp	phospholysine phosphohistidine inorganic pyrophosphate phosphatase [Source:MGI Symbol;Acc:MGI:1923679]	-0.92051	0.0004311	0.000584646	GO:0006470;;GO:0016311;;GO:0006796;;GO:0016607;;GO:0005829;;GO:0005634;;GO:0016791;;GO:0004427;;GO:0101006;;GO:0000287;;GO:0042803	BP:protein dephosphorylation;;BP:dephosphorylation;;BP:phosphate-containing compound metabolic process;;CC:nuclear speck;;CC:cytosol;;CC:nucleus;;MF:phosphatase activity;;MF:inorganic diphosphatase activity;;MF:protein histidine phosphatase activity;;MF:magnesium ion binding;;MF:protein homodimerization activity;;	K11725	LHPP	map00190	Oxidative phosphorylation
chr6:71508873-71510275	ENSMUSG00000052656	known	ENSMUSG00000033763	Mtss2	MTSS I-BAR domain containing 2 [Source:MGI Symbol;Acc:MGI:3039591]	-0.924059	0.000368722	0.000584646	GO:0097178;;GO:0090630;;GO:0061024;;GO:0007009;;GO:0097581;;GO:0036120;;GO:0001726;;GO:0030027;;GO:0005886;;GO:0030864;;GO:0032587;;GO:0005096;;GO:0048365;;GO:0005546;;GO:0003779;;GO:0003785	BP:ruffle assembly;;BP:activation of GTPase activity;;BP:membrane organization;;BP:plasma membrane organization;;BP:lamellipodium organization;;BP:cellular response to platelet-derived growth factor stimulus;;CC:ruffle;;CC:lamellipodium;;CC:plasma membrane;;CC:cortical actin cytoskeleton;;CC:ruffle membrane;;MF:GTPase activator activity;;MF:Rac GTPase binding;;MF:phosphatidylinositol-4,5-bisphosp…	K20128	MTSS1
chr6:71508873-71510275	ENSMUSG00000052656	known	ENSMUSG00000047260	Emc6	ER membrane protein complex subunit 6 [Source:MGI Symbol;Acc:MGI:1913298]	-0.912142	0.000606851	0.000640655	GO:0000045;;GO:0034975;;GO:0097631;;GO:0005783;;GO:0016021;;GO:0016020;;GO:0072546;;GO:0030176;;GO:0003674	BP:autophagosome assembly;;BP:protein folding in endoplasmic reticulum;;CC:integral component of omegasome membrane;;CC:endoplasmic reticulum;;CC:integral component of membrane;;CC:membrane;;CC:ER membrane protein complex;;CC:integral component of endoplasmic reticulum membrane;;MF:molecular_function;;	K23567	EMC6, TMEM93
chr6:71508873-71510275	ENSMUSG00000052656	known	ENSMUSG00000014769	Psmb1	proteasome (prosome, macropain) subunit, beta type 1 [Source:MGI Symbol;Acc:MGI:104884]	-0.928878	0.000294526	0.000491609	GO:0051603;;GO:0043161;;GO:0010498;;GO:0010499;;GO:0006508;;GO:0005737;;GO:0005839;;GO:0005634;;GO:0019774;;GO:0005654;;GO:0000502;;GO:0005829;;GO:0016787;;GO:0004175;;GO:0004298;;GO:0008233	BP:proteolysis involved in cellular protein catabolic process;;BP:proteasome-mediated ubiquitin-dependent protein catabolic process;;BP:proteasomal protein catabolic process;;BP:proteasomal ubiquitin-independent protein catabolic process;;BP:proteolysis;;CC:cytoplasm;;CC:proteasome core complex;;CC:nucleus;;CC:proteasome core complex, beta-subunit complex;;CC:nucleoplasm;;CC:proteasome complex;;C…	K02732	PSMB1	map03050	Proteasome
chr6:71508873-71510275	ENSMUSG00000052656	known	ENSMUSG00000055652	Klhl25	kelch-like 25 [Source:MGI Symbol;Acc:MGI:2668031]	-0.912142	0.000606851	0.000640655	GO:0006446;;GO:0016567;;GO:0006511;;GO:0006417;;GO:0005737;;GO:0031463;;GO:0003674;;GO:0005515	BP:regulation of translational initiation;;BP:protein ubiquitination;;BP:ubiquitin-dependent protein catabolic process;;BP:regulation of translation;;CC:cytoplasm;;CC:Cul3-RING ubiquitin ligase complex;;MF:molecular_function;;MF:protein binding;;	K10462	KLHL25_37, ENC1, ENC2
chr6:71508873-71510275	ENSMUSG00000052656	known	ENSMUSG00000034659	Tmem109	transmembrane protein 109 [Source:MGI Symbol;Acc:MGI:1915789]	-0.912142	0.000606851	0.000640655	GO:0071480;;GO:0060548;;GO:0034765;;GO:0042771;;GO:0005640;;GO:0005783;;GO:0016021;;GO:0016020;;GO:0031965;;GO:0033017;;GO:0005244	BP:cellular response to gamma radiation;;BP:negative regulation of cell death;;BP:regulation of ion transmembrane transport;;BP:intrinsic apoptotic signaling pathway in response to DNA damage by p53 class mediator;;CC:nuclear outer membrane;;CC:endoplasmic reticulum;;CC:integral component of membrane;;CC:membrane;;CC:nuclear membrane;;CC:sarcoplasmic reticulum membrane;;MF:voltage-gated ion chann…
chr6:71508873-71510275	ENSMUSG00000052656	known	ENSMUSG00000021690	Jmy	junction-mediating and regulatory protein [Source:MGI Symbol;Acc:MGI:1913096]	-0.97072	1.37442e-05	0.000153517	GO:1903508;;GO:0051091;;GO:0070060;;GO:0007050;;GO:0070358;;GO:0006357;;GO:0034314;;GO:0043065;;GO:0006281;;GO:0072332;;GO:0043620;;GO:0005737;;GO:0005634;;GO:0031252;;GO:0005856;;GO:0003713;;GO:0003779;;GO:0071933	BP:positive regulation of nucleic acid-templated transcription;;BP:positive regulation of sequence-specific DNA binding transcription factor activity;;BP:'de novo' actin filament nucleation;;BP:cell cycle arrest;;BP:actin polymerization-dependent cell motility;;BP:regulation of transcription from RNA polymerase II promoter;;BP:Arp2/3 complex-mediated actin nucleation;;BP:positive regulation of ap…
chr6:71508873-71510275	ENSMUSG00000052656	known	ENSMUSG00000001482	Def8	differentially expressed in FDCP 8 [Source:MGI Symbol;Acc:MGI:1346331]	-0.953983	6.57887e-05	0.000307081	GO:0035556;;GO:0032418;;GO:0045780;;GO:1900029;;GO:0046872	BP:intracellular signal transduction;;BP:lysosome localization;;BP:positive regulation of bone resorption;;BP:positive regulation of ruffle assembly;;MF:metal ion binding;;
chr6:71508873-71510275	ENSMUSG00000052656	known	ENSMUSG00000002820	Atg4d	autophagy related 4D, cysteine peptidase [Source:MGI Symbol;Acc:MGI:2444308]	-0.912142	0.000606851	0.000640655	GO:0006914;;GO:0006915;;GO:0015031;;GO:0005737;;GO:0005739;;GO:0005654;;GO:0005759;;GO:0008234	BP:autophagy;;BP:apoptotic process;;BP:protein transport;;CC:cytoplasm;;CC:mitochondrion;;CC:nucleoplasm;;CC:mitochondrial matrix;;MF:cysteine-type peptidase activity;;	K08342	ATG4	map04136;;map04140	Autophagy - other;;Autophagy - animal
chr6:71508873-71510275	ENSMUSG00000052656	known	ENSMUSG00000031299	Pdha1	pyruvate dehydrogenase E1 alpha 1 [Source:MGI Symbol;Acc:MGI:97532]	-0.928878	0.000294526	0.000491609	GO:0006086;;GO:0005975;;GO:0006099;;GO:0006006;;GO:0061732;;GO:0055114;;GO:0005967;;GO:0005730;;GO:0043209;;GO:0005739;;GO:0043231;;GO:0005759;;GO:0045254;;GO:0004738;;GO:0004739;;GO:0016624;;GO:0034604;;GO:0005515;;GO:0016491	BP:acetyl-CoA biosynthetic process from pyruvate;;BP:carbohydrate metabolic process;;BP:tricarboxylic acid cycle;;BP:glucose metabolic process;;BP:mitochondrial acetyl-CoA biosynthetic process from pyruvate;;BP:oxidation-reduction process;;CC:mitochondrial pyruvate dehydrogenase complex;;CC:nucleolus;;CC:myelin sheath;;CC:mitochondrion;;CC:intracellular membrane-bounded organelle;;CC:mitochondria…	K00161	PDHA, pdhA	map00620;;map00010;;map04922;;map00020;;map05230;;map04066	Pyruvate metabolism;;Glycolysis / Gluconeogenesis;;Glucagon signaling pathway;;Citrate cycl;;Central carbon metabolism in cancer;;HIF-1 signaling pathway
chr6:71508873-71510275	ENSMUSG00000052656	known	ENSMUSG00000035198	Tubg1	tubulin, gamma 1 [Source:MGI Symbol;Acc:MGI:101834]	-0.937247	0.000191631	0.000440991	GO:0000086;;GO:0000226;;GO:0097711;;GO:0007020;;GO:0007088;;GO:0000278;;GO:0000212;;GO:0031122;;GO:0007052;;GO:0007017;;GO:0010389;;GO:0000070;;GO:0000242;;GO:0055037;;GO:0097730;;GO:0005929;;GO:0005815;;GO:0005874;;GO:0005876;;GO:0005737;;GO:0045177;;GO:0005819;;GO:0005813;;GO:0005634;;GO:0000922;;GO:0005814;;GO:0005856;;GO:0036064;;GO:0031252;;GO:0005881;;GO:0000794;;GO:0005827;;GO:0005829;;GO:…	BP:G2/M transition of mitotic cell cycle;;BP:microtubule cytoskeleton organization;;BP:ciliary basal body docking;;BP:microtubule nucleation;;BP:regulation of mitotic nuclear division;;BP:mitotic cell cycle;;BP:meiotic spindle organization;;BP:cytoplasmic microtubule organization;;BP:mitotic spindle organization;;BP:microtubule-based process;;BP:regulation of G2/M transition of mitotic cell cycle…	K10389	TUBG
chr6:71508873-71510275	ENSMUSG00000052656	known	ENSMUSG00000010048	Ifrd2	interferon-related developmental regulator 2 [Source:MGI Symbol;Acc:MGI:1316708]	-0.979088	4.26632e-06	7.31871e-05
chr6:71508873-71510275	ENSMUSG00000052656	known	ENSMUSG00000040675	Mthfd1l	methylenetetrahydrofolate dehydrogenase (NADP+ dependent) 1-like [Source:MGI Symbol;Acc:MGI:1924836]	-0.945378	0.000118858	0.000370707	GO:0006760;;GO:0048703;;GO:0048702;;GO:0035999;;GO:0009113;;GO:0015942;;GO:0009257;;GO:0001843;;GO:0005737;;GO:0005739;;GO:0004329;;GO:0004488;;GO:0005524;;GO:0042803	BP:folic acid-containing compound metabolic process;;BP:embryonic viscerocranium morphogenesis;;BP:embryonic neurocranium morphogenesis;;BP:tetrahydrofolate interconversion;;BP:purine nucleobase biosynthetic process;;BP:formate metabolic process;;BP:10-formyltetrahydrofolate biosynthetic process;;BP:neural tube closure;;CC:cytoplasm;;CC:mitochondrion;;MF:formate-tetrahydrofolate ligase activity;;…	K13402	MTHFD1L	map00670	One carbon pool by folate
chr6:71508873-71510275	ENSMUSG00000052656	known	ENSMUSG00000003190	Bcl2l12	BCL2-like 12 (proline rich) [Source:MGI Symbol;Acc:MGI:1922986]	-0.945615	0.000117091	0.000365823	GO:2001236;;GO:1902166;;GO:0006915;;GO:0045944;;GO:1990001;;GO:0042981;;GO:2000773;;GO:0005634;;GO:0002039	BP:regulation of extrinsic apoptotic signaling pathway;;BP:negative regulation of intrinsic apoptotic signaling pathway in response to DNA damage by p53 class mediator;;BP:apoptotic process;;BP:positive regulation of transcription from RNA polymerase II promoter;;BP:inhibition of cysteine-type endopeptidase activity involved in apoptotic process;;BP:regulation of apoptotic process;;BP:negative re…
chr6:71508873-71510275	ENSMUSG00000052656	known	ENSMUSG00000042737	Dpm3	dolichyl-phosphate mannosyltransferase polypeptide 3 [Source:MGI Symbol;Acc:MGI:1915813]	-0.945615	0.000117091	0.000365823	GO:0031647;;GO:0006486;;GO:0097502;;GO:0006506;;GO:0043085;;GO:0005783;;GO:0016021;;GO:0016020;;GO:0005789;;GO:0030176;;GO:0033185;;GO:0008047;;GO:0016757;;GO:0004582	BP:regulation of protein stability;;BP:protein glycosylation;;BP:mannosylation;;BP:GPI anchor biosynthetic process;;BP:positive regulation of catalytic activity;;CC:endoplasmic reticulum;;CC:integral component of membrane;;CC:membrane;;CC:endoplasmic reticulum membrane;;CC:integral component of endoplasmic reticulum membrane;;CC:dolichol-phosphate-mannose synthase complex;;MF:enzyme activator act…	K09659	DPM3	map00510	N-Glycan biosynthesis
chr6:71508873-71510275	ENSMUSG00000052656	known	ENSMUSG00000035765	Dym	dymeclin [Source:MGI Symbol;Acc:MGI:1918480]	-0.912142	0.000606851	0.000640655	GO:0007030;;GO:0060348;;GO:0005737;;GO:0005794;;GO:0016020;;GO:0019899	BP:Golgi organization;;BP:bone development;;CC:cytoplasm;;CC:Golgi apparatus;;CC:membrane;;MF:enzyme binding;;	K23951	DYM
chr6:71508873-71510275	ENSMUSG00000052656	known	ENSMUSG00000020142	Slc1a4	solute carrier family 1 (glutamate/neutral amino acid transporter), member 4 [Source:MGI Symbol;Acc:MGI:2135601]	-0.928878	0.000294526	0.000491609	GO:0006189;;GO:0015811;;GO:0034589;;GO:0055085;;GO:1904273;;GO:1902476;;GO:0035524;;GO:0015826;;GO:0015824;;GO:0015825;;GO:0015808;;GO:1903812;;GO:0050890;;GO:0140009;;GO:0005886;;GO:0030425;;GO:0005815;;GO:0005813;;GO:0016021;;GO:0016020;;GO:0042470;;GO:0043025;;GO:0005882;;GO:0015184;;GO:0015180;;GO:0015183;;GO:0004639;;GO:0005254;;GO:0015293;;GO:0034590;;GO:0015194;;GO:0015195;;GO:0015193;;GO:…	BP:'de novo' IMP biosynthetic process;;BP:L-cystine transport;;BP:hydroxyproline transport;;BP:transmembrane transport;;BP:L-alanine import across plasma membrane;;BP:chloride transmembrane transport;;BP:proline transmembrane transport;;BP:threonine transport;;BP:proline transport;;BP:L-serine transport;;BP:L-alanine transport;;BP:L-serine import into cell;;BP:cognition;;BP:L-aspartate import acr…	K05615	SLC1A4, SATT
chr6:71508873-71510275	ENSMUSG00000052656	known	ENSMUSG00000039084	Chad	chondroadherin [Source:MGI Symbol;Acc:MGI:1096866]	-0.928878	0.000294526	0.000491609	GO:0060348;;GO:0001502;;GO:1900155;;GO:0005615;;GO:0016021;;GO:0031012;;GO:0005576;;GO:0005515	BP:bone development;;BP:cartilage condensation;;BP:negative regulation of bone trabecula formation;;CC:extracellular space;;CC:integral component of membrane;;CC:extracellular matrix;;CC:extracellular region;;MF:protein binding;;	K06248	CHAD	map04510;;map04512;;map04151	Focal adhesion;;ECM-receptor interaction;;PI3K-Akt signaling pathway
chr6:71508873-71510275	ENSMUSG00000052656	known	ENSMUSG00000051817	Sox12	SRY (sex determining region Y)-box 12 [Source:MGI Symbol;Acc:MGI:98360]	-0.912142	0.000606851	0.000640655	GO:0045165;;GO:0045591;;GO:0030154;;GO:0021510;;GO:0006355;;GO:0006357;;GO:0045944;;GO:0065004;;GO:0009653;;GO:0032993;;GO:0005634;;GO:0005654;;GO:0044798;;GO:0005667;;GO:1990837;;GO:0003713;;GO:0001228;;GO:0000976;;GO:0003677;;GO:0000981	BP:cell fate commitment;;BP:positive regulation of regulatory T cell differentiation;;BP:cell differentiation;;BP:spinal cord development;;BP:regulation of transcription, DNA-templated;;BP:regulation of transcription from RNA polymerase II promoter;;BP:positive regulation of transcription from RNA polymerase II promoter;;BP:protein-DNA complex assembly;;BP:anatomical structure morphogenesis;;CC:p…	K09268	SOX11_12
chr6:71508873-71510275	ENSMUSG00000052656	known	ENSMUSG00000032238	Rora	RAR-related orphan receptor alpha [Source:MGI Symbol;Acc:MGI:104661]	-0.903774	0.000827411	0.000830328	GO:0032922;;GO:0008589;;GO:0010906;;GO:0006805;;GO:0046068;;GO:0001525;;GO:0006809;;GO:0021702;;GO:0050728;;GO:0030522;;GO:0071356;;GO:0060850;;GO:0071456;;GO:0043124;;GO:0021930;;GO:0070328;;GO:0019218;;GO:0042752;;GO:0042753;;GO:0045893;;GO:0072539;;GO:0042632;;GO:0036315;;GO:0043030;;GO:0045599;;GO:0071347;;GO:0006355;;GO:0045944;;GO:0042692;;GO:0010575;;GO:0005634;;GO:0005654;;GO:0042025;;GO:…	BP:circadian regulation of gene expression;;BP:regulation of smoothened signaling pathway;;BP:regulation of glucose metabolic process;;BP:xenobiotic metabolic process;;BP:cGMP metabolic process;;BP:angiogenesis;;BP:nitric oxide biosynthetic process;;BP:cerebellar Purkinje cell differentiation;;BP:negative regulation of inflammatory response;;BP:intracellular receptor signaling pathway;;BP:cellula…	K08532	NR1F1, RORA	map04710;;map04659;;map05321	Circadian rhythm;;Th17 cell differentiation;;Inflammatory bowel diseas
chr6:71508873-71510275	ENSMUSG00000052656	known	ENSMUSG00000059316	Slc27a4	solute carrier family 27 (fatty acid transporter), member 4 [Source:MGI Symbol;Acc:MGI:1347347]	-0.953983	6.57887e-05	0.000307081	GO:0006631;;GO:0006869;;GO:0044539;;GO:0042760;;GO:0006629;;GO:0000038;;GO:0043588;;GO:0015909;;GO:0015908;;GO:0007584;;GO:1990379;;GO:0001676;;GO:0062003;;GO:0001579;;GO:0005783;;GO:0005789;;GO:0005902;;GO:0016021;;GO:0016020;;GO:0005886;;GO:0031526;;GO:0005324;;GO:0031957;;GO:0000166;;GO:0004467;;GO:0047676;;GO:0003824;;GO:0016874	BP:fatty acid metabolic process;;BP:lipid transport;;BP:long-chain fatty acid import;;BP:very long-chain fatty acid catabolic process;;BP:lipid metabolic process;;BP:very long-chain fatty acid metabolic process;;BP:skin development;;BP:long-chain fatty acid transport;;BP:fatty acid transport;;BP:response to nutrient;;BP:lipid transport across blood brain barrier;;BP:long-chain fatty acid metaboli…	K08745	SLC27A1_4, FATP1, FATP4	map03320;;map04931	PPAR signaling pathway;;Insulin resistance
chr6:71508873-71510275	ENSMUSG00000052656	known	ENSMUSG00000031505	Naxd	NAD(P)HX dehydratase [Source:MGI Symbol;Acc:MGI:1913353]	-0.912142	0.000606851	0.000640655	GO:0046496;;GO:0005783;;GO:0005739;;GO:0005829;;GO:0047453;;GO:0016829;;GO:0052855;;GO:0000166;;GO:0005524	BP:nicotinamide nucleotide metabolic process;;CC:endoplasmic reticulum;;CC:mitochondrion;;CC:cytosol;;MF:ATP-dependent NA;;MF:lyase activity;;MF:ADP-dependent NA;;MF:nucleotide binding;;MF:ATP binding;;	K17757	CARKD
chr6:71508873-71510275	ENSMUSG00000052656	known	ENSMUSG00000068966	Zbtb34	zinc finger and BTB domain containing 34 [Source:MGI Symbol;Acc:MGI:2685195]	-0.979088	4.26632e-06	7.31871e-05	GO:0005654;;GO:0005634;;GO:0001227;;GO:0000977;;GO:0003677	CC:nucleoplasm;;CC:nucleus;;MF:transcriptional repressor activity, RNA polymerase II transcription regulatory region sequence-specific binding;;MF:RNA polymerase II regulatory region sequence-specific DNA binding;;MF:DNA binding;;	K10508	ZBTB34
chr6:71508873-71510275	ENSMUSG00000052656	known	ENSMUSG00000003039	Fam32a	family with sequence similarity 32, member A [Source:MGI Symbol;Acc:MGI:1915172]	-0.945615	0.000117091	0.000365823	GO:0005654;;GO:0005730	CC:nucleoplasm;;CC:nucleolus;;	K13120	FAM32A
chr6:71508873-71510275	ENSMUSG00000052656	known	ENSMUSG00000050965	Prkca	protein kinase C, alpha [Source:MGI Symbol;Acc:MGI:97595]	-0.937247	0.000191631	0.000440991	GO:0016310;;GO:0002159;;GO:0034351;;GO:0035556;;GO:0001525;;GO:0045785;;GO:0070555;;GO:0045766;;GO:0045931;;GO:0006468;;GO:0006874;;GO:0043536;;GO:0007155;;GO:0090330;;GO:0071322;;GO:0031666;;GO:0001938;;GO:0005783;;GO:0030424;;GO:0044305;;GO:0045177;;GO:0005886;;GO:0005829;;GO:0035866;;GO:0019899;;GO:0004698;;GO:0008270;;GO:0004697;;GO:0000166;;GO:0004674;;GO:0016740;;GO:0004672;;GO:0005524;;GO:…	BP:phosphorylation;;BP:desmosome assembly;;BP:negative regulation of glial cell apoptotic process;;BP:intracellular signal transduction;;BP:angiogenesis;;BP:positive regulation of cell adhesion;;BP:response to interleukin-1;;BP:positive regulation of angiogenesis;;BP:positive regulation of mitotic cell cycle;;BP:protein phosphorylation;;BP:cellular calcium ion homeostasis;;BP:positive regulation …	K02677	PRKCA	map04925;;map04745;;map05110;;map04270;;map05032;;map05231;;map04730;;map04650;;map05146;;map04015;;map04014;;map04540;;map04664;;map04012;;map04310;;map04728;;map04727;;map04726;;map04725;;map04724;;map04723;;map05031;;map05223;;map04720;;map04666;;map04261;;map04670;;map04066;;map04972;;map04970;;map04971;;map04713;;map04150;;map04151;;map05164;;map05161;;map04960;;map05143;;map04370;;map04072;…	Aldosterone synthesis and secretion;;Phototransduction - fly;;Vibrio cholerae infection;;Vascular smooth muscle contraction;;Morphine addiction;;Choline metabolism in cancer;;Long-term depression;;Natural killer cell mediated cytotoxicity;;Amoebiasis;;Rap1 signaling pathway;;Ras signaling pathway;;Gap junction;;Fc epsilon RI signaling pathway;;ErbB signaling pathway;;Wnt signaling pathway;;Dopami…
chr6:71508873-71510275	ENSMUSG00000052656	known	MSTRG.15778		-	-0.92051	0.0004311	0.000584646	GO:1905460;;GO:0050821;;GO:0000226;;GO:0019933;;GO:0007275;;GO:0006094;;GO:0006096;;GO:0051873;;GO:0061844;;GO:0035606;;GO:0060359;;GO:0006915;;GO:0050832;;GO:0051402;;GO:0052501;;GO:0010951;;GO:0005975;;GO:0050715;;GO:0071346;;GO:0031640;;GO:0017148;;GO:0006006;;GO:1990904;;GO:0005737;;GO:0043209;;GO:0005634;;GO:0005811;;GO:0005739;;GO:0099092;;GO:0015630;;GO:0031965;;GO:0005886;;GO:0097452;;GO:…	BP:negative regulation of vascular associated smooth muscle cell apoptotic process;;BP:protein stabilization;;BP:microtubule cytoskeleton organization;;BP:cAMP-mediated signaling;;BP:multicellular organism development;;BP:gluconeogenesis;;BP:glycolytic process;;BP:killing by host of symbiont cells;;BP:antimicrobial humoral immune response mediated by antimicrobial peptide;;BP:peptidyl-cysteine S-…	K00134	GAPDH, gapA	map00010;;map05010;;map05130;;map04066;;map05132	Glycolysis / Gluconeogenesis;;Alzheimer's disease;;Pathogenic Escherichia coli infection;;HIF-1 signaling pathway;;Salmonella infection
chr6:71508873-71510275	ENSMUSG00000052656	known	ENSMUSG00000050777	Tmem37	transmembrane protein 37 [Source:MGI Symbol;Acc:MGI:2157899]	-0.912142	0.000606851	0.000640655	GO:0006811;;GO:0070588;;GO:0006816;;GO:0034765;;GO:0016020;;GO:0016021;;GO:0005262;;GO:0005244	BP:ion transport;;BP:calcium ion transmembrane transport;;BP:calcium ion transport;;BP:regulation of ion transmembrane transport;;CC:membrane;;CC:integral component of membrane;;MF:calcium channel activity;;MF:voltage-gated ion channel activity;;
chr6:71508873-71510275	ENSMUSG00000052656	known	ENSMUSG00000027883	Gpsm2	G-protein signalling modulator 2 (AGS3-like, C. elegans) [Source:MGI Symbol;Acc:MGI:1923373]	-0.912142	0.000606851	0.000640655	GO:0007049;;GO:1905832;;GO:0051301;;GO:0031291;;GO:1904778;;GO:0050790;;GO:0060236;;GO:0007052;;GO:0000132;;GO:0051661;;GO:0005737;;GO:0005813;;GO:0016020;;GO:0097431;;GO:0000922;;GO:0099738;;GO:0097575;;GO:0005856;;GO:0016328;;GO:0005938;;GO:0005886;;GO:0032991;;GO:0005829;;GO:0008022;;GO:0000166;;GO:0070840;;GO:0001965;;GO:0042802;;GO:0005092;;GO:0030695;;GO:0043621;;GO:0005515;;GO:0019904	BP:cell cycle;;BP:positive regulation of spindle assembly;;BP:cell division;;BP:Ran protein signal transduction;;BP:positive regulation of protein localization to cell cortex;;BP:regulation of catalytic activity;;BP:regulation of mitotic spindle organization;;BP:mitotic spindle organization;;BP:establishment of mitotic spindle orientation;;BP:maintenance of centrosome location;;CC:cytoplasm;;CC:c…	K15837	GPSM2
chr6:71508873-71510275	ENSMUSG00000052656	known	ENSMUSG00000034165	Ccnd3	cyclin D3 [Source:MGI Symbol;Acc:MGI:88315]	-0.912142	0.000606851	0.000640655	GO:0042127;;GO:0000082;;GO:0044772;;GO:0007165;;GO:0009749;;GO:0051301;;GO:0000122;;GO:0042098;;GO:1900087;;GO:0008284;;GO:0030213;;GO:0046626;;GO:0043434;;GO:0010033;;GO:0051726;;GO:0000079;;GO:0001934;;GO:0045737;;GO:0016020;;GO:0000307;;GO:0005737;;GO:0016604;;GO:0005634;;GO:0005654;;GO:0042025;;GO:0005829;;GO:0004693;;GO:0016538;;GO:0019901	BP:regulation of cell proliferation;;BP:G1/S transition of mitotic cell cycle;;BP:mitotic cell cycle phase transition;;BP:signal transduction;;BP:response to glucose;;BP:cell division;;BP:negative regulation of transcription from RNA polymerase II promoter;;BP:T cell proliferation;;BP:positive regulation of G1/S transition of mitotic cell cycle;;BP:positive regulation of cell proliferation;;BP:hy…	K10152	CCND3	map04110;;map05166;;map05164;;map05162;;map04115;;map04390;;map05200;;map04510;;map05169;;map04630;;map05203;;map04151;;map04310	Cell cycle;;HTLV-I infection;;Influenza A;;Measles;;p53 signaling pathway;;Hippo signaling pathway;;Pathways in cancer;;Focal adhesion;;Epstein-Barr virus infection;;Jak-STAT signaling pathway;;Viral carcinogenesis;;PI3K-Akt signaling pathway;;Wnt signaling pathway
chr6:71508873-71510275	ENSMUSG00000052656	known	ENSMUSG00000059970	Hspa2	heat shock protein 2 [Source:MGI Symbol;Acc:MGI:96243]	0.912142	0.000606851	0.000640655	GO:0090084;;GO:0034605;;GO:0034620;;GO:0007275;;GO:0007140;;GO:0007141;;GO:0051085;;GO:0030154;;GO:0032781;;GO:0007283;;GO:0006986;;GO:0042026;;GO:1901896;;GO:0009409;;GO:0009408;;GO:0070194;;GO:0016192;;GO:0010971;;GO:0007286;;GO:0001934;;GO:0000795;;GO:0005737;;GO:0072687;;GO:0005819;;GO:0036128;;GO:0043209;;GO:0005634;;GO:0005739;;GO:0005654;;GO:0005856;;GO:0009986;;GO:0005886;;GO:0001673;;GO:…	BP:negative regulation of inclusion body assembly;;BP:cellular response to heat;;BP:cellular response to unfolded protein;;BP:multicellular organism development;;BP:male meiosis;;BP:male meiosis I;;BP:chaperone mediated protein folding requiring cofactor;;BP:cell differentiation;;BP:positive regulation of ATPase activity;;BP:spermatogenesis;;BP:response to unfolded protein;;BP:protein refolding;;…	K03283	HSPA1s	map04141;;map04144;;map05162;;map05145;;map03040;;map04010;;map05134;;map04612;;map04213;;map04915	Protein processing in endoplasmic reticulum;;Endocytosis;;Measles;;Toxoplasmosis;;Spliceosome;;MAPK signaling pathway;;Legionellosis;;Antigen processing and presentation;;Longevity regulating pathway - multiple species;;Estrogen signaling pathway
chr6:71508873-71510275	ENSMUSG00000052656	known	ENSMUSG00000034781	Gna11	guanine nucleotide binding protein, alpha 11 [Source:MGI Symbol;Acc:MGI:95766]	-0.912142	0.000606851	0.000640655	GO:0048066;;GO:0001501;;GO:0007165;;GO:0001508;;GO:0060158;;GO:0007213;;GO:0007188;;GO:0007186;;GO:0070208;;GO:0007603;;GO:0009649;;GO:0030168;;GO:0007507;;GO:0071467;;GO:0045634;;GO:0005737;;GO:0070062;;GO:0005765;;GO:0005834;;GO:0016020;;GO:0005886;;GO:0001750;;GO:0032991;;GO:0005829;;GO:0044877;;GO:0001664;;GO:0000166;;GO:0046872;;GO:0031826;;GO:0005525;;GO:0031683;;GO:0003924;;GO:0047391;;GO:…	BP:developmental pigmentation;;BP:skeletal system development;;BP:signal transduction;;BP:action potential;;BP:phospholipase C-activating dopamine receptor signaling pathway;;BP:G-protein coupled acetylcholine receptor signaling pathway;;BP:adenylate cyclase-modulating G-protein coupled receptor signaling pathway;;BP:G-protein coupled receptor signaling pathway;;BP:protein heterotrimerization;;BP…	K04635	GNA11	map05142;;map05146;;map04540;;map04270;;map04911;;map04925;;map04725;;map05200;;map04020;;map04022;;map04912;;map04730	Chagas diseas;;Amoebiasis;;Gap junction;;Vascular smooth muscle contraction;;Insulin secretion;;Aldosterone synthesis and secretion;;Cholinergic synapse;;Pathways in cancer;;Calcium signaling pathway;;cGMP-PKG signaling pathway;;GnRH signaling pathway;;Long-term depression
chr6:71508873-71510275	ENSMUSG00000052656	known	ENSMUSG00000035781	R3hdm4	R3H domain containing 4 [Source:MGI Symbol;Acc:MGI:1924814]	-0.928878	0.000294526	0.000491609	GO:0005634;;GO:0003676	CC:nucleus;;MF:nucleic acid binding;;
chr6:71508873-71510275	ENSMUSG00000052656	known	ENSMUSG00000052428	Tmco1	transmembrane and coiled-coil domains 1 [Source:MGI Symbol;Acc:MGI:1921173]	-0.928878	0.000294526	0.000491609	GO:0006983;;GO:0006811;;GO:0070588;;GO:0006816;;GO:0032469;;GO:0005783;;GO:0016020;;GO:0005789;;GO:0030176;;GO:0000139;;GO:0016021;;GO:0005262	BP:ER overload response;;BP:ion transport;;BP:calcium ion transmembrane transport;;BP:calcium ion transport;;BP:endoplasmic reticulum calcium ion homeostasis;;CC:endoplasmic reticulum;;CC:membrane;;CC:endoplasmic reticulum membrane;;CC:integral component of endoplasmic reticulum membrane;;CC:Golgi membrane;;CC:integral component of membrane;;MF:calcium channel activity;;	K21891	TMCO1
chr6:71508873-71510275	ENSMUSG00000052656	known	ENSMUSG00000021486	Prelid1	PRELI domain containing 1 [Source:MGI Symbol;Acc:MGI:1913744]	-0.928878	0.000294526	0.000491609	GO:0045580;;GO:1901857;;GO:0051881;;GO:0006869;;GO:0015914;;GO:0006915;;GO:0090201;;GO:0010917;;GO:0043066;;GO:0070234;;GO:0010950;;GO:0097035;;GO:2001140;;GO:0120009;;GO:0032991;;GO:0005739;;GO:0005654;;GO:0005758;;GO:1990050	BP:regulation of T cell differentiation;;BP:positive regulation of cellular respiration;;BP:regulation of mitochondrial membrane potential;;BP:lipid transport;;BP:phospholipid transport;;BP:apoptotic process;;BP:negative regulation of release of cytochrome c from mitochondria;;BP:negative regulation of mitochondrial membrane potential;;BP:negative regulation of apoptotic process;;BP:positive regu…
chr6:71508873-71510275	ENSMUSG00000052656	known	ENSMUSG00000030780	BC017158	cDNA sequence BC017158 [Source:MGI Symbol;Acc:MGI:2384572]	-0.92051	0.0004311	0.000584646	GO:0016021;;GO:0016020	CC:integral component of membrane;;CC:membrane;;
chr6:71508873-71510275	ENSMUSG00000052656	known	ENSMUSG00000061979	Rcc1l	reculator of chromosome condensation 1 like [Source:MGI Symbol;Acc:MGI:2137600]	-0.945615	0.000117091	0.000365823	GO:1990613;;GO:0070131;;GO:0016020;;GO:0005739;;GO:0005743;;GO:0031966;;GO:0005085;;GO:0019843;;GO:0005087;;GO:0005515	BP:mitochondrial membrane fusion;;BP:positive regulation of mitochondrial translation;;CC:membrane;;CC:mitochondrion;;CC:mitochondrial inner membrane;;CC:mitochondrial membrane;;MF:guanyl-nucleotide exchange factor activity;;MF:rRNA binding;;MF:Ran guanyl-nucleotide exchange factor activity;;MF:protein binding;;	K23495	RCC1L
chr6:71508873-71510275	ENSMUSG00000052656	known	ENSMUSG00000028603	Scp2	sterol carrier protein 2, liver [Source:MGI Symbol;Acc:MGI:98254]	-0.953983	6.57887e-05	0.000307081
chr6:71508873-71510275	ENSMUSG00000052656	known	ENSMUSG00000005354	Txn2	thioredoxin 2 [Source:MGI Symbol;Acc:MGI:1929468]	-0.912142	0.000606851	0.000640655	GO:0042493;;GO:0048678;;GO:0009749;;GO:0014070;;GO:0031669;;GO:0006979;;GO:0009725;;GO:0006662;;GO:0001666;;GO:0045454;;GO:0055114;;GO:0005623;;GO:0005730;;GO:0043025;;GO:0030425;;GO:0005739;;GO:0033743;;GO:0008113;;GO:0044877;;GO:0015035	BP:response to drug;;BP:response to axon injury;;BP:response to glucose;;BP:response to organic cyclic compound;;BP:cellular response to nutrient levels;;BP:response to oxidative stress;;BP:response to hormone;;BP:glycerol ether metabolic process;;BP:response to hypoxia;;BP:cell redox homeostasis;;BP:oxidation-reduction process;;CC:cell;;CC:nucleolus;;CC:neuronal cell body;;CC:dendrite;;CC:mitoch…	K03671	trxA	map04621;;map05418;;map05132	NOD-like receptor signaling pathway;;Fluid shear stress and atherosclerosis;;Salmonella infection
chr6:71508873-71510275	ENSMUSG00000052656	known	ENSMUSG00000084128	Esrp2	epithelial splicing regulatory protein 2 [Source:MGI Symbol;Acc:MGI:1924661]	-0.912142	0.000606851	0.000640655	GO:0000380;;GO:0050679;;GO:0043484;;GO:0060441;;GO:0060445;;GO:0006397;;GO:0008380;;GO:0005634;;GO:0005654;;GO:0003723;;GO:0003676;;GO:0003729	BP:alternative mRNA splicing, via spliceosome;;BP:positive regulation of epithelial cell proliferation;;BP:regulation of RNA splicing;;BP:epithelial tube branching involved in lung morphogenesis;;BP:branching involved in salivary gland morphogenesis;;BP:mRNA processing;;BP:RNA splicing;;CC:nucleus;;CC:nucleoplasm;;MF:RNA binding;;MF:nucleic acid binding;;MF:mRNA binding;;	K14947	ESRP1_2
chr6:71508873-71510275	ENSMUSG00000052656	known	ENSMUSG00000044447	Dock5	dedicator of cytokinesis 5 [Source:MGI Symbol;Acc:MGI:2652871]	-0.928878	0.000294526	0.000491609	GO:0010634;;GO:0016477;;GO:0043547;;GO:1900026;;GO:1904754;;GO:0007264;;GO:1904694;;GO:0005737;;GO:0005829;;GO:0016020;;GO:0005886;;GO:0005085;;GO:0005096;;GO:0005515	BP:positive regulation of epithelial cell migration;;BP:cell migration;;BP:positive regulation of GTPase activity;;BP:positive regulation of substrate adhesion-dependent cell spreading;;BP:positive regulation of vascular associated smooth muscle cell migration;;BP:small GTPase mediated signal transduction;;BP:negative regulation of vascular smooth muscle contraction;;CC:cytoplasm;;CC:cytosol;;CC:…	K17707	DOCK5
chr6:71508873-71510275	ENSMUSG00000052656	known	ENSMUSG00000054455	Vapb	vesicle-associated membrane protein, associated protein B and C [Source:MGI Symbol;Acc:MGI:1928744]	-0.928878	0.000294526	0.000491609	GO:0044829;;GO:0019048;;GO:0006986;;GO:0006888;;GO:0007029;;GO:0045070;;GO:0044790;;GO:0044791;;GO:0044828;;GO:0006874;;GO:0036498;;GO:0044830;;GO:0090114;;GO:0030968;;GO:0046725;;GO:0005783;;GO:0005789;;GO:0005737;;GO:0016021;;GO:0016020;;GO:0005794;;GO:0000139;;GO:0019899;;GO:0048487;;GO:0042803;;GO:0008017;;GO:0033149;;GO:0046982	BP:positive regulation by host of viral genome replication;;BP:modulation by virus of host morphology or physiology;;BP:response to unfolded protein;;BP:ER to Golgi vesicle-mediated transport;;BP:endoplasmic reticulum organization;;BP:positive regulation of viral genome replication;;BP:negative regulation by host of viral release from host cell;;BP:positive regulation by host of viral release fro…	K10707	VAPB, ALS8
chr6:71508873-71510275	ENSMUSG00000052656	known	ENSMUSG00000063049	Ing2	inhibitor of growth family, member 2 [Source:MGI Symbol;Acc:MGI:1916510]	-0.937247	0.000191631	0.000440991	GO:2001234;;GO:0008285;;GO:0007286;;GO:0072520;;GO:0042981;;GO:0007141;;GO:0006325;;GO:0030317;;GO:0031065;;GO:0007283;;GO:0045893;;GO:0048133;;GO:0030511;;GO:0006355;;GO:2000772;;GO:0040008;;GO:0016602;;GO:0005634;;GO:0005654;;GO:0005794;;GO:0005886;;GO:0016580;;GO:0005829;;GO:0035064;;GO:0044877;;GO:0003677;;GO:0046872;;GO:0035091;;GO:0003682	BP:negative regulation of apoptotic signaling pathway;;BP:negative regulation of cell proliferation;;BP:spermatid development;;BP:seminiferous tubule development;;BP:regulation of apoptotic process;;BP:male meiosis I;;BP:chromatin organization;;BP:flagellated sperm motility;;BP:positive regulation of histone deacetylation;;BP:spermatogenesis;;BP:positive regulation of transcription, DNA-templated…	K19198	ING2
chr6:71508873-71510275	ENSMUSG00000052656	known	ENSMUSG00000021368	Tbc1d7	TBC1 domain family, member 7 [Source:MGI Symbol;Acc:MGI:1914296]	-0.912142	0.000606851	0.000640655	GO:0043547;;GO:0090630;;GO:0070848;;GO:1902018;;GO:0031398;;GO:0032007;;GO:0036064;;GO:0031410;;GO:0005096;;GO:0017137	BP:positive regulation of GTPase activity;;BP:activation of GTPase activity;;BP:response to growth factor;;BP:negative regulation of cilium assembly;;BP:positive regulation of protein ubiquitination;;BP:negative regulation of TOR signaling;;CC:ciliary basal body;;CC:cytoplasmic vesicle;;MF:GTPase activator activity;;MF:Rab GTPase binding;;	K20396	TBC1D7	map04150	mTOR signaling pathway
chr6:71508873-71510275	ENSMUSG00000052656	known	ENSMUSG00000036817	Sun1	Sad1 and UNC84 domain containing 1 [Source:MGI Symbol;Acc:MGI:1924303]	-0.928878	0.000294526	0.000491609	GO:0001503;;GO:0006998;;GO:0090286;;GO:0007129;;GO:0009612;;GO:0021817;;GO:0007283;;GO:0051642;;GO:0070197;;GO:0090292;;GO:0002080;;GO:0002081;;GO:0005737;;GO:0005639;;GO:0016021;;GO:0005635;;GO:0031965;;GO:0034993;;GO:0043231;;GO:0005623;;GO:0005634;;GO:0005521;;GO:0043495	BP:ossification;;BP:nuclear envelope organization;;BP:cytoskeletal anchoring at nuclear membrane;;BP:synapsis;;BP:response to mechanical stimulus;;BP:nucleokinesis involved in cell motility in cerebral cortex radial glia guided migration;;BP:spermatogenesis;;BP:centrosome localization;;BP:meiotic attachment of telomere to nuclear envelope;;BP:nuclear matrix anchoring at nuclear membrane;;CC:acros…	K19347	SUN1_2
chr6:71508873-71510275	ENSMUSG00000052656	known	ENSMUSG00000020182	Ddc	dopa decarboxylase [Source:MGI Symbol;Acc:MGI:94876]	-0.912142	0.000606851	0.000640655	GO:0019752;;GO:0035690;;GO:0042427;;GO:0042423;;GO:0010259;;GO:0006520;;GO:0009636;;GO:0071312;;GO:0046684;;GO:0015842;;GO:0007623;;GO:0033076;;GO:0006584;;GO:0042417;;GO:0042416;;GO:0071363;;GO:0052314;;GO:0008021;;GO:0030424;;GO:0005737;;GO:0043025;;GO:0004058;;GO:0030170;;GO:0036468;;GO:0016597;;GO:0016829;;GO:0019899;;GO:0003824;;GO:0016831;;GO:0019904	BP:carboxylic acid metabolic process;;BP:cellular response to drug;;BP:serotonin biosynthetic process;;BP:catecholamine biosynthetic process;;BP:multicellular organism aging;;BP:cellular amino acid metabolic process;;BP:response to toxic substance;;BP:cellular response to alkaloid;;BP:response to pyrethroid;;BP:aminergic neurotransmitter loading into synaptic vesicle;;BP:circadian rhythm;;BP:isoq…	K01593	DDC, TDC	map05031;;map00380;;map00360;;map00350;;map04728;;map05034;;map04726;;map05030	Amphetamine addiction;;Tryptophan metabolism;;Phenylalanine metabolism;;Tyrosine metabolism;;Dopaminergic synapse;;Alcoholism;;Serotonergic synapse;;Cocaine addiction
chr6:71508873-71510275	ENSMUSG00000052656	known	ENSMUSG00000078762	Haus5	HAUS augmin-like complex, subunit 5 [Source:MGI Symbol;Acc:MGI:1919159]	-0.945615	0.000117091	0.000365823	GO:0051301;;GO:0007098;;GO:0051225;;GO:0007049;;GO:0005737;;GO:0005856;;GO:0005819;;GO:0005813;;GO:0005815;;GO:0070652;;GO:0005874;;GO:0003674	BP:cell division;;BP:centrosome cycle;;BP:spindle assembly;;BP:cell cycle;;CC:cytoplasm;;CC:cytoskeleton;;CC:spindle;;CC:centrosome;;CC:microtubule organizing center;;CC:HAUS complex;;CC:microtubule;;MF:molecular_function;;	K16588	HAUS5
chr6:71508873-71510275	ENSMUSG00000052656	known	ENSMUSG00000021972	Hmbox1	homeobox containing 1 [Source:MGI Symbol;Acc:MGI:2445066]	-0.907563	0.000721618	0.000754344	GO:0000122;;GO:0032212;;GO:0051972;;GO:0051973;;GO:0045892;;GO:0045893;;GO:0035563;;GO:0000784;;GO:0005737;;GO:0016605;;GO:0016604;;GO:0005813;;GO:0005634;;GO:0005654;;GO:0005829;;GO:0015030;;GO:0044877;;GO:0043565;;GO:0003691;;GO:0042162;;GO:0001227;;GO:0042802	BP:negative regulation of transcription from RNA polymerase II promoter;;BP:positive regulation of telomere maintenance via telomerase;;BP:regulation of telomerase activity;;BP:positive regulation of telomerase activity;;BP:negative regulation of transcription, DNA-templated;;BP:positive regulation of transcription, DNA-templated;;BP:positive regulation of chromatin binding;;CC:nuclear chromosome…
chr6:71508873-71510275	ENSMUSG00000052656	known	ENSMUSG00000024451	Arap3	ArfGAP with RhoGAP domain, ankyrin repeat and PH domain 3 [Source:MGI Symbol;Acc:MGI:2147274]	-0.912142	0.000606851	0.000640655	GO:0030336;;GO:0008360;;GO:0035024;;GO:0035021;;GO:0007165;;GO:0005737;;GO:0030027;;GO:0005856;;GO:0001726;;GO:0005886;;GO:0005096;;GO:0005547;;GO:0043325	BP:negative regulation of cell migration;;BP:regulation of cell shape;;BP:negative regulation of Rho protein signal transduction;;BP:negative regulation of Rac protein signal transduction;;BP:signal transduction;;CC:cytoplasm;;CC:lamellipodium;;CC:cytoskeleton;;CC:ruffle;;CC:plasma membrane;;MF:GTPase activator activity;;MF:phosphatidylinositol-3,4,5-trisphosphate binding;;MF:phosphatidylinositol…	K12490	ARAP3	map04015;;map04024;;map04144	Rap1 signaling pathway;;cAMP signaling pathway;;Endocytosis
chr6:71508873-71510275	ENSMUSG00000052656	known	ENSMUSG00000002846	Timmdc1	translocase of inner mitochondrial membrane domain containing 1 [Source:MGI Symbol;Acc:MGI:1922139]	-0.928878	0.000294526	0.000491609	GO:0008150;;GO:0016021;;GO:0016020;;GO:0005739;;GO:0031966;;GO:0005654;;GO:0005634;;GO:0003674	BP:biological_process;;CC:integral component of membrane;;CC:membrane;;CC:mitochondrion;;CC:mitochondrial membrane;;CC:nucleoplasm;;CC:nucleus;;MF:molecular_function;;	K23505	TIMMDC1
chr6:71508873-71510275	ENSMUSG00000052656	known	ENSMUSG00000059355	Wdr83os	WD repeat domain 83 opposite strand [Source:MGI Symbol;Acc:MGI:3041257]	-0.953983	6.57887e-05	0.000307081	GO:0006013;;GO:0016021;;GO:0016020;;GO:0030246;;GO:0046872;;GO:0004559	BP:mannose metabolic process;;CC:integral component of membrane;;CC:membrane;;MF:carbohydrate binding;;MF:metal ion binding;;MF:alpha-mannosidase activity;;
chr6:71508873-71510275	ENSMUSG00000052656	known	ENSMUSG00000070493	Chchd2	coiled-coil-helix-coiled-coil-helix domain containing 2 [Source:MGI Symbol;Acc:MGI:1261428]	-0.912142	0.000606851	0.000640655	GO:1900037;;GO:0045944;;GO:0007005;;GO:0005634;;GO:0005739;;GO:0005758;;GO:0043565;;GO:0008134	BP:regulation of cellular response to hypoxia;;BP:positive regulation of transcription from RNA polymerase II promoter;;BP:mitochondrion organization;;CC:nucleus;;CC:mitochondrion;;CC:mitochondrial intermembrane space;;MF:sequence-specific DNA binding;;MF:transcription factor binding;;	K22758	CHCHD2
chr6:71508873-71510275	ENSMUSG00000052656	known	ENSMUSG00000027763	Mbnl1	muscleblind like splicing factor 1 [Source:MGI Symbol;Acc:MGI:1928482]	-0.912142	0.000606851	0.000640655	GO:0043484;;GO:0008380;;GO:0005737;;GO:0010494;;GO:0005634;;GO:0005654;;GO:0005829;;GO:0001069;;GO:0003725;;GO:0003723;;GO:0046872	BP:regulation of RNA splicing;;BP:RNA splicing;;CC:cytoplasm;;CC:cytoplasmic stress granule;;CC:nucleus;;CC:nucleoplasm;;CC:cytosol;;MF:regulatory region RNA binding;;MF:double-stranded RNA binding;;MF:RNA binding;;MF:metal ion binding;;	K14943	MBNL
chr6:71508873-71510275	ENSMUSG00000052656	known	ENSMUSG00000005718	Tfap4	transcription factor AP4 [Source:MGI Symbol;Acc:MGI:103239]	-0.92051	0.0004311	0.000584646	GO:2001269;;GO:0010629;;GO:1901990;;GO:0065003;;GO:0044772;;GO:0006357;;GO:0045944;;GO:0008285;;GO:0045892;;GO:0043392;;GO:0043922;;GO:0043923;;GO:0006978;;GO:0071549;;GO:0043065;;GO:0045736;;GO:0071157;;GO:0045893;;GO:0005634;;GO:0005739;;GO:0005654;;GO:0017053;;GO:0003677;;GO:0070888;;GO:0043565;;GO:1990837;;GO:0042826;;GO:0000981;;GO:0042803;;GO:0046983;;GO:0044212;;GO:0003700;;GO:0001228;;GO:…	BP:positive regulation of cysteine-type endopeptidase activity involved in apoptotic signaling pathway;;BP:negative regulation of gene expression;;BP:regulation of mitotic cell cycle phase transition;;BP:macromolecular complex assembly;;BP:mitotic cell cycle phase transition;;BP:regulation of transcription from RNA polymerase II promoter;;BP:positive regulation of transcription from RNA polymeras…	K09108	TFAP4	map05205	Proteoglycans in cancer
chr6:71508873-71510275	ENSMUSG00000052656	known	ENSMUSG00000034880	Mrpl34	mitochondrial ribosomal protein L34 [Source:MGI Symbol;Acc:MGI:2137227]	-0.953782	6.67904e-05	0.000307081	GO:0006412;;GO:0005762;;GO:0005739;;GO:0005840;;GO:0003735	BP:translation;;CC:mitochondrial large ribosomal subunit;;CC:mitochondrion;;CC:ribosome;;MF:structural constituent of ribosome;;	K02914	RP-L34, MRPL34, rpmH	map03010	Ribosome
chr6:71508873-71510275	ENSMUSG00000052656	known	ENSMUSG00000018750	Zbtb4	zinc finger and BTB domain containing 4 [Source:MGI Symbol;Acc:MGI:1922830]	-0.911765	0.000615785	0.000649351	GO:0000122;;GO:0006974;;GO:0045892;;GO:0006355;;GO:0016604;;GO:0005634;;GO:0005654;;GO:0005694;;GO:0005829;;GO:0003676;;GO:0003677;;GO:0043565;;GO:0010428;;GO:0046872;;GO:0000981;;GO:0042803;;GO:0008327;;GO:0019901;;GO:0001227;;GO:0003700;;GO:0000977;;GO:0005515	BP:negative regulation of transcription from RNA polymerase II promoter;;BP:cellular response to DNA damage stimulus;;BP:negative regulation of transcription, DNA-templated;;BP:regulation of transcription, DNA-templated;;CC:nuclear body;;CC:nucleus;;CC:nucleoplasm;;CC:chromosome;;CC:cytosol;;MF:nucleic acid binding;;MF:DNA binding;;MF:sequence-specific DNA binding;;MF:methyl-CpNpG binding;;MF:met…	K10491	ZBTB4
chr6:71508873-71510275	ENSMUSG00000052656	known	ENSMUSG00000020238	Ncln	nicalin [Source:MGI Symbol;Acc:MGI:1926081]	-0.928878	0.000294526	0.000491609	GO:0009966;;GO:0050821;;GO:0061635;;GO:0043254;;GO:0032991;;GO:0005783;;GO:0016021;;GO:0016020;;GO:0005789;;GO:0003674	BP:regulation of signal transduction;;BP:protein stabilization;;BP:regulation of protein complex stability;;BP:regulation of protein complex assembly;;CC:macromolecular complex;;CC:endoplasmic reticulum;;CC:integral component of membrane;;CC:membrane;;CC:endoplasmic reticulum membrane;;MF:molecular_function;;
chr6:71508873-71510275	ENSMUSG00000052656	known	ENSMUSG00000041697	Cox6a1	cytochrome c oxidase subunit 6A1 [Source:MGI Symbol;Acc:MGI:103099]	-0.912142	0.000606851	0.000640655	GO:0009060;;GO:1902600;;GO:0006123;;GO:0022900;;GO:0055114;;GO:0006119;;GO:0016021;;GO:0016020;;GO:0005739;;GO:0005751;;GO:0005743;;GO:0043209;;GO:0004129;;GO:0016491;;GO:0030234	BP:aerobic respiration;;BP:hydrogen ion transmembrane transport;;BP:mitochondrial electron transport, cytochrome c to oxygen;;BP:electron transport chain;;BP:oxidation-reduction process;;BP:oxidative phosphorylation;;CC:integral component of membrane;;CC:membrane;;CC:mitochondrion;;CC:mitochondrial respiratory chain complex IV;;CC:mitochondrial inner membrane;;CC:myelin sheath;;MF:cytochrome-c ox…	K02266	COX6A	map00190;;map04260;;map05012;;map05010;;map05016;;map04932	Oxidative phosphorylation;;Cardiac muscle contraction;;Parkinson's disease;;Alzheimer's disease;;Huntington's disease;;Non-alcoholic fatty liver diseas
chr6:71508873-71510275	ENSMUSG00000052656	known	ENSMUSG00000017188	Coa3	cytochrome C oxidase assembly factor 3 [Source:MGI Symbol;Acc:MGI:1098757]	-0.945378	0.000118858	0.000370707	GO:0033617;;GO:0070131;;GO:0005751;;GO:0016021;;GO:0005739;;GO:0031305	BP:mitochondrial respiratory chain complex IV assembly;;BP:positive regulation of mitochondrial translation;;CC:mitochondrial respiratory chain complex IV;;CC:integral component of membrane;;CC:mitochondrion;;CC:integral component of mitochondrial inner membrane;;	K18175	CCDC56, COA3
chr6:71508873-71510275	ENSMUSG00000052656	known	ENSMUSG00000033216	Eefsec	eukaryotic elongation factor, selenocysteine-tRNA-specific [Source:MGI Symbol;Acc:MGI:2137092]	-0.937247	0.000191631	0.000440991	GO:0001514;;GO:0006414;;GO:0005829;;GO:1990904;;GO:0005739;;GO:0005634;;GO:0000049;;GO:0035368;;GO:0003924;;GO:0043021;;GO:0003746;;GO:0005525	BP:selenocysteine incorporation;;BP:translational elongation;;CC:cytosol;;CC:ribonucleoprotein complex;;CC:mitochondrion;;CC:nucleus;;MF:tRNA binding;;MF:selenocysteine insertion sequence binding;;MF:GTPase activity;;MF:ribonucleoprotein complex binding;;MF:translation elongation factor activity;;MF:GTP binding;;	K03833	selB, EEFSEC
chr6:71508873-71510275	ENSMUSG00000052656	known	ENSMUSG00000038533	Cbfa2t2	CBFA2/RUNX1 translocation partner 2 [Source:MGI Symbol;Acc:MGI:1333833]	-0.928878	0.000294526	0.000491609	GO:0060575;;GO:0000122;;GO:0045746;;GO:0045892;;GO:0010976;;GO:0030855;;GO:0010977;;GO:0005634;;GO:0003700;;GO:0003714;;GO:0046872	BP:intestinal epithelial cell differentiation;;BP:negative regulation of transcription from RNA polymerase II promoter;;BP:negative regulation of Notch signaling pathway;;BP:negative regulation of transcription, DNA-templated;;BP:positive regulation of neuron projection development;;BP:epithelial cell differentiation;;BP:negative regulation of neuron projection development;;CC:nucleus;;MF:transcr…	K22751	CBFA2T2
chr6:71508873-71510275	ENSMUSG00000052656	known	ENSMUSG00000030747	Dgat2	diacylglycerol O-acyltransferase 2 [Source:MGI Symbol;Acc:MGI:1915050]	-0.937247	0.000191631	0.000440991	GO:0006651;;GO:0035356;;GO:0060613;;GO:0019915;;GO:0035336;;GO:0042572;;GO:0010867;;GO:0097006;;GO:0038183;;GO:0006071;;GO:0090181;;GO:0045722;;GO:0006629;;GO:0006640;;GO:0055089;;GO:0046322;;GO:0042632;;GO:0046339;;GO:0036155;;GO:0034383;;GO:0071400;;GO:0019432;;GO:0050746;;GO:0005811;;GO:0005783;;GO:0005789;;GO:0030176;;GO:0005737;;GO:0016021;;GO:0016020;;GO:0005739;;GO:0048471;;GO:0043231;;GO:…	BP:diacylglycerol biosynthetic process;;BP:cellular triglyceride homeostasis;;BP:fat pad development;;BP:lipid storage;;BP:long-chain fatty-acyl-CoA metabolic process;;BP:retinol metabolic process;;BP:positive regulation of triglyceride biosynthetic process;;BP:regulation of plasma lipoprotein particle levels;;BP:bile acid signaling pathway;;BP:glycerol metabolic process;;BP:regulation of cholest…	K11160	DGAT2	map00561;;map04975	Glycerolipid metabolism;;Fat digestion and absorption
chr6:71508873-71510275	ENSMUSG00000052656	known	ENSMUSG00000003585	Sec14l2	SEC14-like lipid binding 2 [Source:MGI Symbol;Acc:MGI:1915065]	-0.92051	0.0004311	0.000584646	GO:0045542;;GO:0043085;;GO:0005737;;GO:0005634;;GO:0005654;;GO:0005829;;GO:0008289;;GO:0016765;;GO:0008047	BP:positive regulation of cholesterol biosynthetic process;;BP:positive regulation of catalytic activity;;CC:cytoplasm;;CC:nucleus;;CC:nucleoplasm;;CC:cytosol;;MF:lipid binding;;MF:transferase activity, transferring alkyl or ary;;MF:enzyme activator activity;;
chr6:71508873-71510275	ENSMUSG00000052656	known	ENSMUSG00000008140	Emc10	ER membrane protein complex subunit 10 [Source:MGI Symbol;Acc:MGI:1916933]	-0.928878	0.000294526	0.000491609	GO:0010595;;GO:0045766;;GO:0001938;;GO:1900745;;GO:0001525;;GO:0016021;;GO:0016020;;GO:0072546;;GO:0005576	BP:positive regulation of endothelial cell migration;;BP:positive regulation of angiogenesis;;BP:positive regulation of endothelial cell proliferation;;BP:positive regulation of p38MAPK cascade;;BP:angiogenesis;;CC:integral component of membrane;;CC:membrane;;CC:ER membrane protein complex;;CC:extracellular region;;	K23570	EMC10
chr6:71508873-71510275	ENSMUSG00000052656	known	ENSMUSG00000010517	Faf1	Fas-associated factor 1 [Source:MGI Symbol;Acc:MGI:109419]	-0.937247	0.000191631	0.000440991	GO:1902043;;GO:0030155;;GO:0042176;;GO:0010942;;GO:0008219;;GO:0007253;;GO:0045740;;GO:1903364;;GO:0006915;;GO:0031334;;GO:0005737;;GO:0005634;;GO:0005635;;GO:0005654;;GO:0048471;;GO:0034098;;GO:0005829;;GO:0031072;;GO:0051059;;GO:0019901;;GO:0019904;;GO:0031625;;GO:0043130;;GO:0005515	BP:positive regulation of extrinsic apoptotic signaling pathway via death domain receptors;;BP:regulation of cell adhesion;;BP:regulation of protein catabolic process;;BP:positive regulation of cell death;;BP:cell death;;BP:cytoplasmic sequestering of NF-kappaB;;BP:positive regulation of DNA replication;;BP:positive regulation of cellular protein catabolic process;;BP:apoptotic process;;BP:positi…	K20703	FAF1	map04624	Toll and Imd signaling pathway
chr6:71508873-71510275	ENSMUSG00000052656	known	ENSMUSG00000045319	Proser2	proline and serine rich 2 [Source:MGI Symbol;Acc:MGI:2442238]	-0.928878	0.000294526	0.000491609
chr6:71508873-71510275	ENSMUSG00000052656	known	ENSMUSG00000032763	Ilvbl	ilvB (bacterial acetolactate synthase)-like [Source:MGI Symbol;Acc:MGI:1351911]	-0.912142	0.000606851	0.000640655	GO:0001561;;GO:0016021;;GO:0005789;;GO:0000287;;GO:0003824;;GO:0030976	BP:fatty acid alpha-oxidation;;CC:integral component of membrane;;CC:endoplasmic reticulum membrane;;MF:magnesium ion binding;;MF:catalytic activity;;MF:thiamine pyrophosphate binding;;	K11259	ILVBL
chr6:71508873-71510275	ENSMUSG00000052656	known	ENSMUSG00000079003	Samd1	sterile alpha motif domain containing 1 [Source:MGI Symbol;Acc:MGI:2142433]	-0.928571	0.000298908	0.000498405	GO:0045892;;GO:0005737;;GO:0005634;;GO:0005576;;GO:0042393;;GO:0005515;;GO:0003682	BP:negative regulation of transcription, DNA-templated;;CC:cytoplasm;;CC:nucleus;;CC:extracellular region;;MF:histone binding;;MF:protein binding;;MF:chromatin binding;;
chr6:71508873-71510275	ENSMUSG00000052656	known	ENSMUSG00000017747	Ghdc	GH3 domain containing [Source:MGI Symbol;Acc:MGI:1931556]	-0.928878	0.000294526	0.000491609	GO:0005737;;GO:0005635;;GO:0005783;;GO:0016881	CC:cytoplasm;;CC:nuclear envelope;;CC:endoplasmic reticulum;;MF:acid-amino acid ligase activity;;
chr6:71508873-71510275	ENSMUSG00000052656	known	ENSMUSG00000036151	Tm6sf2	transmembrane 6 superfamily member 2 [Source:MGI Symbol;Acc:MGI:1933210]	-0.928878	0.000294526	0.000491609	GO:0055088;;GO:0019216;;GO:0016021;;GO:0005789;;GO:0033116	BP:lipid homeostasis;;BP:regulation of lipid metabolic process;;CC:integral component of membrane;;CC:endoplasmic reticulum membrane;;CC:endoplasmic reticulum-Golgi intermediate compartment membrane;;
chr6:71508873-71510275	ENSMUSG00000052656	known	ENSMUSG00000062908	Acadm	acyl-Coenzyme A dehydrogenase, medium chain [Source:MGI Symbol;Acc:MGI:87867]	-0.903774	0.000827411	0.000830328	GO:0006631;;GO:0051384;;GO:0006635;;GO:0051289;;GO:0009791;;GO:0009437;;GO:0001889;;GO:0042594;;GO:0045329;;GO:0046688;;GO:0006111;;GO:0019254;;GO:0051791;;GO:0051793;;GO:0006629;;GO:0055007;;GO:0007584;;GO:0009409;;GO:0055114;;GO:0007507;;GO:0006082;;GO:0033539;;GO:0042493;;GO:0009725;;GO:0005978;;GO:0030424;;GO:0016607;;GO:0005739;;GO:0005759;;GO:0031966;;GO:0000062;;GO:0016491;;GO:0050660;;GO:…	BP:fatty acid metabolic process;;BP:response to glucocorticoid;;BP:fatty acid beta-oxidation;;BP:protein homotetramerization;;BP:post-embryonic development;;BP:carnitine metabolic process;;BP:liver development;;BP:response to starvation;;BP:carnitine biosynthetic process;;BP:response to copper ion;;BP:regulation of gluconeogenesis;;BP:carnitine metabolic process, CoA-linked;;BP:medium-chain fatty…	K00249	ACADM, acd	map00280;;map03320;;map00071	Valine, leucine and isoleucine degradation;;PPAR signaling pathway;;Fatty acid degradation
chr6:71508873-71510275	ENSMUSG00000052656	known	ENSMUSG00000001420	Tmem79	transmembrane protein 79 [Source:MGI Symbol;Acc:MGI:1919163]	-0.920168	0.000437479	0.000584646	GO:0042335;;GO:0070268;;GO:0045055;;GO:0061436;;GO:0002070;;GO:0031069;;GO:0045684;;GO:0005737;;GO:0005794;;GO:0016021;;GO:0016020;;GO:0005764;;GO:0005765;;GO:0032588;;GO:0042802	BP:cuticle development;;BP:cornification;;BP:regulated exocytosis;;BP:establishment of skin barrier;;BP:epithelial cell maturation;;BP:hair follicle morphogenesis;;BP:positive regulation of epidermis development;;CC:cytoplasm;;CC:Golgi apparatus;;CC:integral component of membrane;;CC:membrane;;CC:lysosome;;CC:lysosomal membrane;;CC:trans-Golgi network membrane;;MF:identical protein binding;;
chr6:71508873-71510275	ENSMUSG00000052656	known	ENSMUSG00000028910	Mecr	mitochondrial trans-2-enoyl-CoA reductase [Source:MGI Symbol;Acc:MGI:1349441]	-0.912142	0.000606851	0.000640655	GO:0006633;;GO:0006631;;GO:0055114;;GO:0005829;;GO:0005739;;GO:0005634;;GO:0019166;;GO:0005102;;GO:0016922;;GO:0016491	BP:fatty acid biosynthetic process;;BP:fatty acid metabolic process;;BP:oxidation-reduction process;;CC:cytosol;;CC:mitochondrion;;CC:nucleus;;MF:trans-2-enoyl-CoA reductas;;MF:receptor binding;;MF:ligand-dependent nuclear receptor binding;;MF:oxidoreductase activity;;	K07512	MECR, NRBF1	map00061;;map00062	Fatty acid biosynthesis;;Fatty acid elongation
chr6:71508873-71510275	ENSMUSG00000052656	known	ENSMUSG00000039000	Ube3c	ubiquitin protein ligase E3C [Source:MGI Symbol;Acc:MGI:2140998]	-0.928878	0.000294526	0.000491609	GO:0000209;;GO:0006511;;GO:0005634;;GO:0016874;;GO:0005515;;GO:0004842;;GO:0061631	BP:protein polyubiquitination;;BP:ubiquitin-dependent protein catabolic process;;CC:nucleus;;MF:ligase activity;;MF:protein binding;;MF:ubiquitin-protein transferase activity;;MF:ubiquitin conjugating enzyme activity;;	K10589	UBE3C	map04120	Ubiquitin mediated proteolysis
chr6:71508873-71510275	ENSMUSG00000052656	known	ENSMUSG00000015970	Chdh	choline dehydrogenase [Source:MGI Symbol;Acc:MGI:1860776]	-0.912142	0.000606851	0.000640655	GO:0019285;;GO:0005739;;GO:0005743;;GO:0050660;;GO:0016614;;GO:0008812	BP:glycine betaine biosynthetic process from choline;;CC:mitochondrion;;CC:mitochondrial inner membrane;;MF:flavin adenine dinucleotide binding;;MF:oxidoreductase activity, acting on CH-OH group of donors;;MF:choline dehydrogenase activity;;	K00108	betA, CHDH	map00260	Glycine, serine and threonine metabolism
chr6:71508873-71510275	ENSMUSG00000052656	known	ENSMUSG00000015790	Surf1	surfeit gene 1 [Source:MGI Symbol;Acc:MGI:98443]	-0.912142	0.000606851	0.000640655	GO:0033617;;GO:0006119;;GO:0016021;;GO:0005739;;GO:0005743;;GO:0004129	BP:mitochondrial respiratory chain complex IV assembly;;BP:oxidative phosphorylation;;CC:integral component of membrane;;CC:mitochondrion;;CC:mitochondrial inner membrane;;MF:cytochrome-c oxidase activity;;	K14998	SURF1, SHY1
chr6:71508873-71510275	ENSMUSG00000052656	known	ENSMUSG00000036606	Plxnb2	plexin B2 [Source:MGI Symbol;Acc:MGI:2154239]	-0.912142	0.000606851	0.000640655	GO:0008360;;GO:0045727;;GO:0007420;;GO:0050772;;GO:0043087;;GO:0071526;;GO:0001932;;GO:0007162;;GO:0030334;;GO:0010976;;GO:1904861;;GO:1902287;;GO:2001222;;GO:0001843;;GO:0007156;;GO:0007405;;GO:0002116;;GO:0016021;;GO:0005887;;GO:0062023;;GO:0017154	BP:regulation of cell shape;;BP:positive regulation of translation;;BP:brain development;;BP:positive regulation of axonogenesis;;BP:regulation of GTPase activity;;BP:semaphorin-plexin signaling pathway;;BP:regulation of protein phosphorylation;;BP:negative regulation of cell adhesion;;BP:regulation of cell migration;;BP:positive regulation of neuron projection development;;BP:excitatory synapse …	K06821	PLXNB	map04360	Axon guidance
chr6:71508873-71510275	ENSMUSG00000052656	known	ENSMUSG00000010057	Nprl2	NPR2 like, GATOR1 complex subunit [Source:MGI Symbol;Acc:MGI:1914482]	-0.928878	0.000294526	0.000491609	GO:0033673;;GO:0006468;;GO:0006995;;GO:0043547;;GO:0010508;;GO:2000785;;GO:0032007;;GO:0034198;;GO:0016020;;GO:1990130;;GO:0005764;;GO:0005765;;GO:0005096;;GO:0004672	BP:negative regulation of kinase activity;;BP:protein phosphorylation;;BP:cellular response to nitrogen starvation;;BP:positive regulation of GTPase activity;;BP:positive regulation of autophagy;;BP:regulation of autophagosome assembly;;BP:negative regulation of TOR signaling;;BP:cellular response to amino acid starvation;;CC:membrane;;CC:Iml1 complex;;CC:lysosome;;CC:lysosomal membrane;;MF:GTPas…	K20405	NPRL2	map04150	mTOR signaling pathway
chr6:71508873-71510275	ENSMUSG00000052656	known	ENSMUSG00000038518	Jarid2	jumonji, AT rich interactive domain 2 [Source:MGI Symbol;Acc:MGI:104813]	-0.912142	0.000606851	0.000640655	GO:0034721;;GO:0060044;;GO:0001889;;GO:0048863;;GO:1990830;;GO:0000122;;GO:0048538;;GO:0048536;;GO:0042127;;GO:0008285;;GO:0045892;;GO:0031061;;GO:0051574;;GO:0006338;;GO:0010614;;GO:0005634;;GO:0005739;;GO:0035098;;GO:0035097;;GO:0003677;;GO:0008134;;GO:0001227;;GO:0032452;;GO:0000977;;GO:0003682	BP:histone H3-K4 demethylation, trimethyl-H3-K4-specific;;BP:negative regulation of cardiac muscle cell proliferation;;BP:liver development;;BP:stem cell differentiation;;BP:cellular response to leukemia inhibitory factor;;BP:negative regulation of transcription from RNA polymerase II promoter;;BP:thymus development;;BP:spleen development;;BP:regulation of cell proliferation;;BP:negative regulati…	K11478	JARID2, JMJ	map04550	Signaling pathways regulating pluripotency of stem cells
chr6:71508873-71510275	ENSMUSG00000052656	known	ENSMUSG00000030761	Myo7a	myosin VIIA [Source:MGI Symbol;Acc:MGI:104510]	-0.945615	0.000117091	0.000365823	GO:0048563;;GO:0006909;;GO:0030030;;GO:0060088;;GO:0007040;;GO:0060113;;GO:0030050;;GO:0051875;;GO:0051904;;GO:0006886;;GO:0001845;;GO:0007605;;GO:0050957;;GO:0034613;;GO:0007601;;GO:0007600;;GO:0050953;;GO:0030048;;GO:0007015;;GO:0048839;;GO:0042472;;GO:0007423;;GO:0060122;;GO:0042491;;GO:0042490;;GO:0015629;;GO:0032420;;GO:0005902;;GO:0045202;;GO:0031477;;GO:0030054;;GO:0005737;;GO:0016324;;GO:…	BP:post-embryonic animal organ morphogenesis;;BP:phagocytosis;;BP:cell projection organization;;BP:auditory receptor cell stereocilium organization;;BP:lysosome organization;;BP:inner ear receptor cell differentiation;;BP:vesicle transport along actin filament;;BP:pigment granule localization;;BP:pigment granule transport;;BP:intracellular protein transport;;BP:phagolysosome assembly;;BP:sensory …	K10359	MYO7A, USH1B
chr6:71508873-71510275	ENSMUSG00000052656	known	ENSMUSG00000033096	Apmap	adipocyte plasma membrane associated protein [Source:MGI Symbol;Acc:MGI:1919131]	-0.903774	0.000827411	0.000830328	GO:0009058;;GO:0005783;;GO:0009986;;GO:0016020;;GO:0016021;;GO:0016844;;GO:0004064	BP:biosynthetic process;;CC:endoplasmic reticulum;;CC:cell surface;;CC:membrane;;CC:integral component of membrane;;MF:strictosidine synthase activity;;MF:arylesterase activity;;	K21407	APMAP
chr6:71508873-71510275	ENSMUSG00000052656	known	ENSMUSG00000031143	Ccdc22	coiled-coil domain containing 22 [Source:MGI Symbol;Acc:MGI:1859608]	-0.912142	0.000606851	0.000640655	GO:0006893;;GO:0097006;;GO:0006878;;GO:1990126;;GO:0032456;;GO:2000060;;GO:0043124;;GO:0042632;;GO:0015031;;GO:0008150;;GO:0043123;;GO:0007253;;GO:0005575;;GO:0005768;;GO:0097602;;GO:0003674;;GO:0005515	BP:Golgi to plasma membrane transport;;BP:regulation of plasma lipoprotein particle levels;;BP:cellular copper ion homeostasis;;BP:retrograde transport, endosome to plasma membrane;;BP:endocytic recycling;;BP:positive regulation of protein ubiquitination involved in ubiquitin-dependent protein catabolic process;;BP:negative regulation of I-kappaB kinase/NF-kappaB signaling;;BP:cholesterol homeost…	K23343	CCDC22
chr6:71508873-71510275	ENSMUSG00000052656	known	ENSMUSG00000031634	Ufsp2	UFM1-specific peptidase 2 [Source:MGI Symbol;Acc:MGI:1913679]	-0.912142	0.000606851	0.000640655	GO:0033146;;GO:0006508;;GO:0005737;;GO:0005634;;GO:0005783;;GO:0016790;;GO:0071567;;GO:0008233	BP:regulation of intracellular estrogen receptor signaling pathway;;BP:proteolysis;;CC:cytoplasm;;CC:nucleus;;CC:endoplasmic reticulum;;MF:thiolester hydrolase activity;;MF:UFM1 hydrolase activity;;MF:peptidase activity;;	K01376	UFSP2
chr6:71508873-71510275	ENSMUSG00000052656	known	ENSMUSG00000031955	Bcar1	breast cancer anti-estrogen resistance 1 [Source:MGI Symbol;Acc:MGI:108091]	-0.953983	6.57887e-05	0.000307081	GO:0060326;;GO:0030036;;GO:0007155;;GO:0048008;;GO:1990859;;GO:0007169;;GO:0086100;;GO:1900025;;GO:0030335;;GO:0016477;;GO:0007186;;GO:0035729;;GO:0050851;;GO:0008286;;GO:0050853;;GO:0007173;;GO:0048011;;GO:0048010;;GO:0048012;;GO:0007015;;GO:0090527;;GO:0010595;;GO:0007229;;GO:0071732;;GO:0005829;;GO:0015629;;GO:0030424;;GO:0005925;;GO:0005737;;GO:0001726;;GO:0030027;;GO:0005886;;GO:0017124;;GO:…	BP:cell chemotaxis;;BP:actin cytoskeleton organization;;BP:cell adhesion;;BP:platelet-derived growth factor receptor signaling pathway;;BP:cellular response to endothelin;;BP:transmembrane receptor protein tyrosine kinase signaling pathway;;BP:endothelin receptor signaling pathway;;BP:negative regulation of substrate adhesion-dependent cell spreading;;BP:positive regulation of cell migration;;BP:…	K05726	BCAR1, CAS	map04510;;map04810;;map04015;;map04670;;map04062;;map05100	Focal adhesion;;Regulation of actin cytoskeleton;;Rap1 signaling pathway;;Leukocyte transendothelial migration;;Chemokine signaling pathway;;Bacterial invasion of epithelial cells
chr6:71508873-71510275	ENSMUSG00000052656	known	ENSMUSG00000035027	Map2k2	mitogen-activated protein kinase kinase 2 [Source:MGI Symbol;Acc:MGI:1346867]	-0.903774	0.000827411	0.000830328	GO:0000187;;GO:0048679;;GO:0032147;;GO:0010629;;GO:0060324;;GO:0071902;;GO:1903800;;GO:0023014;;GO:0036289;;GO:0007346;;GO:0031098;;GO:0060440;;GO:0048538;;GO:0030878;;GO:0060502;;GO:0006468;;GO:0060425;;GO:0032872;;GO:0045893;;GO:0007507;;GO:0090170;;GO:0050772;;GO:2000147;;GO:2000641;;GO:0070371;;GO:0005783;;GO:0005794;;GO:0009898;;GO:0005925;;GO:0005874;;GO:0005634;;GO:0005770;;GO:0005739;;GO:…	BP:activation of MAPK activity;;BP:regulation of axon regeneration;;BP:activation of protein kinase activity;;BP:negative regulation of gene expression;;BP:face development;;BP:positive regulation of protein serine/threonine kinase activity;;BP:positive regulation of production of miRNAs involved in gene silencing by miRNA;;BP:signal transduction by protein phosphorylation;;BP:peptidyl-serine aut…	K04369	MAP2K2, MEK2	map05214;;map05215;;map05216;;map04650;;map05210;;map05160;;map05213;;map04015;;map04014;;map04540;;map05218;;map04270;;map04012;;map04370;;map04371;;map05219;;map04072;;map04071;;map04210;;map05211;;map04810;;map05166;;map05161;;map04921;;map04620;;map05164;;map05221;;map05220;;map05223;;map04140;;map05206;;map04664;;map04917;;map04662;;map04660;;map05200;;map04550;;map05132;;map04010;;map04068;…	Glioma;;Prostate cancer;;Thyroid cancer;;Natural killer cell mediated cytotoxicity;;Colorectal cancer;;Hepatitis C;;Endometrial cancer;;Rap1 signaling pathway;;Ras signaling pathway;;Gap junction;;Melanoma;;Vascular smooth muscle contraction;;ErbB signaling pathway;;VEGF signaling pathway;;Apelin signaling pathway;;Bladder cancer;;Phospholipase D signaling pathway;;Sphingolipid signaling pathway;…
chr6:71508873-71510275	ENSMUSG00000052656	known	ENSMUSG00000024352	Spata24	spermatogenesis associated 24 [Source:MGI Symbol;Acc:MGI:1918492]	-0.979088	4.26632e-06	7.31871e-05	GO:0030154;;GO:0007283;;GO:0007275;;GO:0005737;;GO:0005730;;GO:0005829;;GO:0005654;;GO:0005634;;GO:0003677;;GO:0042803	BP:cell differentiation;;BP:spermatogenesis;;BP:multicellular organism development;;CC:cytoplasm;;CC:nucleolus;;CC:cytosol;;CC:nucleoplasm;;CC:nucleus;;MF:DNA binding;;MF:protein homodimerization activity;;
chr6:71508873-71510275	ENSMUSG00000052656	known	ENSMUSG00000005069	Pex5	peroxisomal biogenesis factor 5 [Source:MGI Symbol;Acc:MGI:1098808]	-0.928878	0.000294526	0.000491609	GO:0048468;;GO:0001764;;GO:0050905;;GO:0007006;;GO:0007005;;GO:0006635;;GO:0016558;;GO:0007029;;GO:0051262;;GO:0021795;;GO:0006625;;GO:0031333;;GO:0000038;;GO:0021895;;GO:0044255;;GO:0007031;;GO:0040018;;GO:0045046;;GO:0016560;;GO:0016561;;GO:0005782;;GO:0005777;;GO:0005739;;GO:0005737;;GO:0005778;;GO:0016020;;GO:0005794;;GO:0032991;;GO:0005829;;GO:0008022;;GO:0000268;;GO:0033328;;GO:0019899;;GO:…	BP:cell development;;BP:neuron migration;;BP:neuromuscular process;;BP:mitochondrial membrane organization;;BP:mitochondrion organization;;BP:fatty acid beta-oxidation;;BP:protein import into peroxisome matrix;;BP:endoplasmic reticulum organization;;BP:protein tetramerization;;BP:cerebral cortex cell migration;;BP:protein targeting to peroxisome;;BP:negative regulation of protein complex assembly…	K13342	PEX5, PXR1	map04146	Peroxisome
chr6:71508873-71510275	ENSMUSG00000052656	known	ENSMUSG00000021477	Ctsl	cathepsin L [Source:MGI Symbol;Acc:MGI:88564]	0.928878	0.000294526	0.000491609	GO:0008584;;GO:0048102;;GO:0021675;;GO:0014070;;GO:0010259;;GO:0060008;;GO:0034698;;GO:0006508;;GO:1990834;;GO:0007283;;GO:0009267;;GO:0007154;;GO:0031069;;GO:0010839;;GO:0051603;;GO:0016540;;GO:0009749;;GO:0046697;;GO:0051384;;GO:0009897;;GO:0005902;;GO:0005737;;GO:0005615;;GO:0005730;;GO:0005773;;GO:0031410;;GO:0005634;;GO:0043005;;GO:0062023;;GO:0043204;;GO:0005764;;GO:0004177;;GO:0004175;;GO:…	BP:male gonad development;;BP:autophagic cell death;;BP:nerve development;;BP:response to organic cyclic compound;;BP:multicellular organism aging;;BP:Sertoli cell differentiation;;BP:response to gonadotropin;;BP:proteolysis;;BP:response to odorant;;BP:spermatogenesis;;BP:cellular response to starvation;;BP:cell communication;;BP:hair follicle morphogenesis;;BP:negative regulation of keratinocyte…	K01365	CTSL	map05205;;map05323;;map04142;;map05418;;map04145;;map04210;;map04612;;map04140	Proteoglycans in cancer;;Rheumatoid arthritis;;Lysosome;;Fluid shear stress and atherosclerosis;;Phagosome;;Apoptosis;;Antigen processing and presentation;;Autophagy - animal
chr6:71508873-71510275	ENSMUSG00000052656	known	ENSMUSG00000015016	Acsf3	acyl-CoA synthetase family member 3 [Source:MGI Symbol;Acc:MGI:2182591]	-0.903774	0.000827411	0.000830328	GO:0006633;;GO:0006631;;GO:0090410;;GO:0006629;;GO:0005739;;GO:0016878;;GO:0031957;;GO:0000166;;GO:0016405;;GO:0003824;;GO:0090409;;GO:0016874;;GO:0005524	BP:fatty acid biosynthetic process;;BP:fatty acid metabolic process;;BP:malonate catabolic process;;BP:lipid metabolic process;;CC:mitochondrion;;MF:acid-thiol ligase activity;;MF:very long-chain fatty acid-CoA ligase activity;;MF:nucleotide binding;;MF:CoA-ligase activity;;MF:catalytic activity;;MF:malonyl-CoA synthetase activity;;MF:ligase activity;;MF:ATP binding;;	K18660	ACSF3	map00280;;map00061	Valine, leucine and isoleucine degradation;;Fatty acid biosynthesis
chr6:71508873-71510275	ENSMUSG00000052656	known	ENSMUSG00000026860	Sh3glb2	SH3-domain GRB2-like endophilin B2 [Source:MGI Symbol;Acc:MGI:2385131]	-0.953983	6.57887e-05	0.000307081	GO:0005654;;GO:0005737;;GO:0005829;;GO:0042802;;GO:0005515	CC:nucleoplasm;;CC:cytoplasm;;CC:cytosol;;MF:identical protein binding;;MF:protein binding;;	K21269	SH3GLB2	map04144	Endocytosis
chr6:71508873-71510275	ENSMUSG00000052656	known	ENSMUSG00000043154	Ppp2r3a	protein phosphatase 2, regulatory subunit B'', alpha [Source:MGI Symbol;Acc:MGI:2442104]	-0.92437	0.000363578	0.000584646	GO:0090090;;GO:0006470;;GO:0045732;;GO:0090249;;GO:0001754;;GO:0090263;;GO:0007525;;GO:0043666;;GO:0000159;;GO:0030674;;GO:0019888;;GO:0004721;;GO:0005509	BP:negative regulation of canonical Wnt signaling pathway;;BP:protein dephosphorylation;;BP:positive regulation of protein catabolic process;;BP:regulation of cell motility involved in somitogenic axis elongation;;BP:eye photoreceptor cell differentiation;;BP:positive regulation of canonical Wnt signaling pathway;;BP:somatic muscle development;;BP:regulation of phosphoprotein phosphatase activity…	K11583	PPP2R3	map04261;;map03015;;map04728;;map04071;;map04151;;map04152	Adrenergic signaling in cardiomyocytes;;mRNA surveillance pathway;;Dopaminergic synapse;;Sphingolipid signaling pathway;;PI3K-Akt signaling pathway;;AMPK signaling pathway
chr6:71508873-71510275	ENSMUSG00000052656	known	ENSMUSG00000038954	Supt3	SPT3, SAGA and STAGA complex component [Source:MGI Symbol;Acc:MGI:1923723]	-0.912142	0.000606851	0.000640655	GO:1903508;;GO:0043966;;GO:0006366;;GO:0006357;;GO:0016578;;GO:0005634;;GO:0030914;;GO:0005654;;GO:0033276;;GO:0005669;;GO:0003713;;GO:0004402;;GO:0003712;;GO:0003677;;GO:0046982	BP:positive regulation of nucleic acid-templated transcription;;BP:histone H3 acetylation;;BP:transcription from RNA polymerase II promoter;;BP:regulation of transcription from RNA polymerase II promoter;;BP:histone deubiquitination;;CC:nucleus;;CC:STAGA complex;;CC:nucleoplasm;;CC:transcription factor TFTC complex;;CC:transcription factor TFIID complex;;MF:transcription coactivator activity;;MF:…	K11313	SUPT3H, SPT3	map05202	Transcriptional misregulation in cancer
chr6:71508873-71510275	ENSMUSG00000052656	known	ENSMUSG00000044748	Defb1	defensin beta 1 [Source:MGI Symbol;Acc:MGI:1096878]	0.928878	0.000294526	0.000491609	GO:0060474;;GO:0033574;;GO:0009617;;GO:0045087;;GO:0006952;;GO:0035584;;GO:0050830;;GO:0019933;;GO:0050829;;GO:0002526;;GO:0042742;;GO:0005615;;GO:0097225;;GO:0016020;;GO:0019898;;GO:0005576;;GO:1990742;;GO:0031731;;GO:0042802	BP:positive regulation of flagellated sperm motility involved in capacitation;;BP:response to testosterone;;BP:response to bacterium;;BP:innate immune response;;BP:defense response;;BP:calcium-mediated signaling using intracellular calcium source;;BP:defense response to Gram-positive bacterium;;BP:cAMP-mediated signaling;;BP:defense response to Gram-negative bacterium;;BP:acute inflammatory respo…	K23125	DEFB1	map02010;;map05150	ABC transporters;;Staphylococcus aureus infection
chr6:71508873-71510275	ENSMUSG00000052656	known	ENSMUSG00000019189	Rnf145	ring finger protein 145 [Source:MGI Symbol;Acc:MGI:1921565]	-0.928878	0.000294526	0.000491609	GO:0005783;;GO:0016021;;GO:0005789;;GO:0012505;;GO:0008270;;GO:0061630	CC:endoplasmic reticulum;;CC:integral component of membrane;;CC:endoplasmic reticulum membrane;;CC:endomembrane system;;MF:zinc ion binding;;MF:ubiquitin protein ligase activity;;	K23789	RNF145
chr6:71508873-71510275	ENSMUSG00000052656	known	ENSMUSG00000024830	Rps6kb2	ribosomal protein S6 kinase, polypeptide 2 [Source:MGI Symbol;Acc:MGI:1927343]	-0.953983	6.57887e-05	0.000307081	GO:0006468;;GO:0043491;;GO:0031929;;GO:0007165;;GO:0045948;;GO:0035556;;GO:0005737;;GO:0005840;;GO:0005634;;GO:0042277;;GO:0004672;;GO:0004674;;GO:0004711;;GO:0005524	BP:protein phosphorylation;;BP:protein kinase B signaling;;BP:TOR signaling;;BP:signal transduction;;BP:positive regulation of translational initiation;;BP:intracellular signal transduction;;CC:cytoplasm;;CC:ribosome;;CC:nucleus;;MF:peptide binding;;MF:protein kinase activity;;MF:protein serine/threonine kinase activity;;MF:ribosomal protein S6 kinase activity;;MF:ATP binding;;	K04688	RPS6KB	map05210;;map05212;;map04350;;map04012;;map01522;;map04213;;map04212;;map04211;;map05224;;map04666;;map04140;;map05205;;map04371;;map05200;;map04150;;map04931;;map04066;;map05221;;map01521;;map05131;;map04910;;map05231;;map04151;;map04152	Colorectal cancer;;Pancreatic cancer;;TGF-beta signaling pathway;;ErbB signaling pathway;;Endocrine resistance;;Longevity regulating pathway - multiple species;;Longevity regulating pathway - worm;;Longevity regulating pathway;;Breast cancer;;Fc gamma R-mediated phagocytosis;;Autophagy - animal;;Proteoglycans in cancer;;Apelin signaling pathway;;Pathways in cancer;;mTOR signaling pathway;;Insulin…
chr6:71508873-71510275	ENSMUSG00000052656	known	ENSMUSG00000035342	Lzts2	leucine zipper, putative tumor suppressor 2 [Source:MGI Symbol;Acc:MGI:2385095]	-0.903774	0.000827411	0.000830328	GO:0051168;;GO:0008285;;GO:0051255;;GO:0000281;;GO:0010942;;GO:0030178;;GO:0051301;;GO:0001822;;GO:0007049;;GO:0060682;;GO:0072197;;GO:0090090;;GO:0051013;;GO:1900181;;GO:0016055;;GO:0005874;;GO:0005737;;GO:0031982;;GO:0005813;;GO:0005815;;GO:0005856;;GO:0005886;;GO:0005829;;GO:0030496	BP:nuclear export;;BP:negative regulation of cell proliferation;;BP:spindle midzone assembly;;BP:mitotic cytokinesis;;BP:positive regulation of cell death;;BP:negative regulation of Wnt signaling pathway;;BP:cell division;;BP:kidney development;;BP:cell cycle;;BP:primary ureteric bud growth;;BP:ureter morphogenesis;;BP:negative regulation of canonical Wnt signaling pathway;;BP:microtubule severin…
chr6:71508873-71510275	ENSMUSG00000052656	known	ENSMUSG00000039620	Trmt9b	tRNA methyltransferase 9B [Source:MGI Symbol;Acc:MGI:2442328]	-0.962352	3.28586e-05	0.00020083	GO:0002098;;GO:0005737;;GO:0005634;;GO:0000049;;GO:0016706;;GO:0016300;;GO:0008175;;GO:0008168	BP:tRNA wobble uridine modification;;CC:cytoplasm;;CC:nucleus;;MF:tRNA binding;;MF:oxidoreductase activity, acting on paired donors, with incorporation or reduction of molecular oxygen, 2-oxoglutarate as one donor, and incorporation of one atom each of oxygen into both donors;;MF:tRN;;MF:tRNA methyltransferase activity;;MF:methyltransferase activity;;
chr6:71508873-71510275	ENSMUSG00000052656	known	ENSMUSG00000032570	Atp2c1	ATPase, Ca++-sequestering [Source:MGI Symbol;Acc:MGI:1889008]	-0.945615	0.000117091	0.000365823	GO:1902600;;GO:0016339;;GO:0008544;;GO:0006828;;GO:0031532;;GO:0030026;;GO:0032468;;GO:0006874;;GO:0006811;;GO:0006816;;GO:0071421;;GO:0070588;;GO:0043123;;GO:0032472;;GO:0005783;;GO:0030133;;GO:0016021;;GO:0016020;;GO:0005794;;GO:0030141;;GO:0005886;;GO:0032580;;GO:0043231;;GO:0005802;;GO:0000139;;GO:0016887;;GO:0000166;;GO:0005509;;GO:0046872;;GO:0005524;;GO:0015410;;GO:0030145;;GO:0008553;;GO:…	BP:hydrogen ion transmembrane transport;;BP:calcium-dependent cell-cell adhesion via plasma membrane cell adhesion molecules;;BP:epidermis development;;BP:manganese ion transport;;BP:actin cytoskeleton reorganization;;BP:cellular manganese ion homeostasis;;BP:Golgi calcium ion homeostasis;;BP:cellular calcium ion homeostasis;;BP:ion transport;;BP:calcium ion transport;;BP:manganese ion transmembr…	K01537	ATP2C
chr6:71508873-71510275	ENSMUSG00000052656	known	ENSMUSG00000029071	Dvl1	dishevelled segment polarity protein 1 [Source:MGI Symbol;Acc:MGI:94941]	-0.912142	0.000606851	0.000640655	GO:0048675;;GO:0034504;;GO:0050808;;GO:0032436;;GO:0007269;;GO:0060029;;GO:0035372;;GO:0021915;;GO:0050821;;GO:0001505;;GO:0060134;;GO:0007411;;GO:0035556;;GO:0150012;;GO:0032091;;GO:0090103;;GO:1903827;;GO:2000300;;GO:0099173;;GO:0045893;;GO:0006366;;GO:0060997;;GO:2000463;;GO:0006469;;GO:0035176;;GO:0048668;;GO:0031122;;GO:0060070;;GO:0007409;;GO:0099054;;GO:0043113;;GO:0007528;;GO:0090179;;GO:…	BP:axon extension;;BP:protein localization to nucleus;;BP:synapse organization;;BP:positive regulation of proteasomal ubiquitin-dependent protein catabolic process;;BP:neurotransmitter secretion;;BP:convergent extension involved in organogenesis;;BP:protein localization to microtubule;;BP:neural tube development;;BP:protein stabilization;;BP:regulation of neurotransmitter levels;;BP:prepulse inhi…	K02353	DVL	map04390;;map05200;;map04550;;map05010;;map05217;;map04916;;map04330;;map05224;;map04150;;map04310	Hippo signaling pathway;;Pathways in cancer;;Signaling pathways regulating pluripotency of stem cells;;Alzheimer's disease;;Basal cell carcinoma;;Melanogenesis;;Notch signaling pathway;;Breast cancer;;mTOR signaling pathway;;Wnt signaling pathway
chr6:71508873-71510275	ENSMUSG00000052656	known	ENSMUSG00000025404	R3hdm2	R3H domain containing 2 [Source:MGI Symbol;Acc:MGI:1919000]	-0.928878	0.000294526	0.000491609	GO:0005634;;GO:0003676	CC:nucleus;;MF:nucleic acid binding;;
chr6:71508873-71510275	ENSMUSG00000052656	known	ENSMUSG00000022574	Naprt	nicotinate phosphoribosyltransferase [Source:MGI Symbol;Acc:MGI:2442664]	-0.912142	0.000606851	0.000640655	GO:0009435;;GO:0034355;;GO:0019358;;GO:0006979;;GO:0019363;;GO:0005737;;GO:0005829;;GO:0004514;;GO:0004516;;GO:0003824;;GO:0016740;;GO:0046872;;GO:0016874	BP:NAD biosynthetic process;;BP:NAD salvage;;BP:nicotinate nucleotide salvage;;BP:response to oxidative stress;;BP:pyridine nucleotide biosynthetic process;;CC:cytoplasm;;CC:cytosol;;MF:nicotinate-nucleotide diphosphorylas;;MF:nicotinate phosphoribosyltransferase activity;;MF:catalytic activity;;MF:transferase activity;;MF:metal ion binding;;MF:ligase activity;;	K00763	pncB, NAPRT1	map00760	Nicotinate and nicotinamide metabolism
chr6:71508873-71510275	ENSMUSG00000052656	known	ENSMUSG00000022571	Pycrl	pyrroline-5-carboxylate reductase-like [Source:MGI Symbol;Acc:MGI:1913444]	-0.945615	0.000117091	0.000365823	GO:0008652;;GO:0006561;;GO:0055114;;GO:0055129;;GO:0009972;;GO:0005737;;GO:0005829;;GO:0004735;;GO:0004126;;GO:0005515;;GO:0042802;;GO:0016491	BP:cellular amino acid biosynthetic process;;BP:proline biosynthetic process;;BP:oxidation-reduction process;;BP:L-proline biosynthetic process;;BP:cytidine deamination;;CC:cytoplasm;;CC:cytosol;;MF:pyrroline-5-carboxylate reductase activity;;MF:cytidine deaminase activity;;MF:protein binding;;MF:identical protein binding;;MF:oxidoreductase activity;;	K00286	proC	map00330	Arginine and proline metabolism
chr6:71508873-71510275	ENSMUSG00000052656	known	ENSMUSG00000032399	Rpl4	ribosomal protein L4 [Source:MGI Symbol;Acc:MGI:1915141]	-0.92051	0.0004311	0.000584646	GO:0050772;;GO:0003360;;GO:0045773;;GO:0071417;;GO:0030154;;GO:0006412;;GO:0007420;;GO:0005791;;GO:0005840;;GO:0022625;;GO:1990904;;GO:0005634;;GO:0031672;;GO:0014069;;GO:0015934;;GO:0008097;;GO:0003735;;GO:0003723;;GO:0005515	BP:positive regulation of axonogenesis;;BP:brainstem development;;BP:positive regulation of axon extension;;BP:cellular response to organonitrogen compound;;BP:cell differentiation;;BP:translation;;BP:brain development;;CC:rough endoplasmic reticulum;;CC:ribosome;;CC:cytosolic large ribosomal subunit;;CC:ribonucleoprotein complex;;CC:nucleus;;CC:A band;;CC:postsynaptic density;;CC:large ribosomal…	K02930	RP-L4e, RPL4	map03010	Ribosome
chr6:71508873-71510275	ENSMUSG00000052656	known	ENSMUSG00000040327	Cul9	cullin 9 [Source:MGI Symbol;Acc:MGI:1925559]	-0.912142	0.000606851	0.000640655	GO:0016567;;GO:0006511;;GO:0000226;;GO:0007088;;GO:0005737;;GO:0005829;;GO:0031461;;GO:0031625;;GO:0046872;;GO:0016740	BP:protein ubiquitination;;BP:ubiquitin-dependent protein catabolic process;;BP:microtubule cytoskeleton organization;;BP:regulation of mitotic nuclear division;;CC:cytoplasm;;CC:cytosol;;CC:cullin-RING ubiquitin ligase complex;;MF:ubiquitin protein ligase binding;;MF:metal ion binding;;MF:transferase activity;;	K11970	CUL9, PARC
chr6:71508873-71510275	ENSMUSG00000052656	known	ENSMUSG00000024620	Pdgfrb	platelet derived growth factor receptor, beta polypeptide [Source:MGI Symbol;Acc:MGI:97531]	-0.903774	0.000827411	0.000830328	GO:0007568;;GO:0030325;;GO:0001568;;GO:0007275;;GO:0035909;;GO:0006935;;GO:0005737;;GO:0016021;;GO:0016324;;GO:0031410;;GO:0043202;;GO:0005886;;GO:0009986;;GO:0016301;;GO:0019838;;GO:0019899;;GO:0005019;;GO:0005524	BP:aging;;BP:adrenal gland development;;BP:blood vessel development;;BP:multicellular organism development;;BP:aorta morphogenesis;;BP:chemotaxis;;CC:cytoplasm;;CC:integral component of membrane;;CC:apical plasma membrane;;CC:cytoplasmic vesicle;;CC:lysosomal lumen;;CC:plasma membrane;;CC:cell surface;;MF:kinase activity;;MF:growth factor binding;;MF:enzyme binding;;MF:platelet-derived growth fac…	K05089	PDGFRB, CD140B	map05214;;map05215;;map04510;;map04810;;map05206;;map04015;;map04014;;map04540;;map05218;;map04010;;map05231;;map04020;;map04630;;map05200;;map04072;;map05230;;map01521;;map04151	Glioma;;Prostate cancer;;Focal adhesion;;Regulation of actin cytoskeleton;;MicroRNAs in cancer;;Rap1 signaling pathway;;Ras signaling pathway;;Gap junction;;Melanoma;;MAPK signaling pathway;;Choline metabolism in cancer;;Calcium signaling pathway;;Jak-STAT signaling pathway;;Pathways in cancer;;Phospholipase D signaling pathway;;Central carbon metabolism in cancer;;EGFR tyrosine kinase inhibitor …
chr6:71508873-71510275	ENSMUSG00000052656	known	ENSMUSG00000041632	Mrps27	mitochondrial ribosomal protein S27 [Source:MGI Symbol;Acc:MGI:1919064]	-0.903774	0.000827411	0.000830328	GO:0070131;;GO:0008283;;GO:0005737;;GO:0005730;;GO:0005739;;GO:0005654;;GO:0005886;;GO:0005763;;GO:0000049;;GO:0097177;;GO:0019843	BP:positive regulation of mitochondrial translation;;BP:cell proliferation;;CC:cytoplasm;;CC:nucleolus;;CC:mitochondrion;;CC:nucleoplasm;;CC:plasma membrane;;CC:mitochondrial small ribosomal subunit;;MF:tRNA binding;;MF:mitochondrial ribosome binding;;MF:rRNA binding;;	K17406	MRPS27
chr6:71508873-71510275	ENSMUSG00000052656	known	ENSMUSG00000003955	Fam162a	family with sequence similarity 162, member A [Source:MGI Symbol;Acc:MGI:1917436]	-0.962352	3.28586e-05	0.00020083	GO:0006919;;GO:0090200;;GO:0043065;;GO:0051402;;GO:0071456;;GO:0016021;;GO:0016020;;GO:0005739;;GO:0005829	BP:activation of cysteine-type endopeptidase activity involved in apoptotic process;;BP:positive regulation of release of cytochrome c from mitochondria;;BP:positive regulation of apoptotic process;;BP:neuron apoptotic process;;BP:cellular response to hypoxia;;CC:integral component of membrane;;CC:membrane;;CC:mitochondrion;;CC:cytosol;;
chr6:71508873-71510275	ENSMUSG00000052656	known	ENSMUSG00000031840	Rab3a	RAB3A, member RAS oncogene family [Source:MGI Symbol;Acc:MGI:97843]	-0.945378	0.000118858	0.000370707	GO:0030324;;GO:0010807;;GO:0006904;;GO:0032418;;GO:0050975;;GO:0009791;;GO:0007165;;GO:0003016;;GO:0014059;;GO:0045055;;GO:0007274;;GO:0007005;;GO:0048489;;GO:0072659;;GO:0031630;;GO:0016188;;GO:0006886;;GO:0006887;;GO:0061670;;GO:0032781;;GO:1903307;;GO:0017156;;GO:0009306;;GO:0032482;;GO:0048172;;GO:0007409;;GO:0001778;;GO:0051602;;GO:1900271;;GO:0016079;;GO:0048790;;GO:0060478;;GO:1905684;;GO:…	BP:lung development;;BP:regulation of synaptic vesicle priming;;BP:vesicle docking involved in exocytosis;;BP:lysosome localization;;BP:sensory perception of touch;;BP:post-embryonic development;;BP:signal transduction;;BP:respiratory system process;;BP:regulation of dopamine secretion;;BP:regulated exocytosis;;BP:neuromuscular synaptic transmission;;BP:mitochondrion organization;;BP:synaptic ves…	K07882	RAB3A	map04911;;map04721	Insulin secretion;;Synaptic vesicle cycle
chr6:71508873-71510275	ENSMUSG00000052656	known	ENSMUSG00000013593	Ndufs2	NADH:ubiquinone oxidoreductase core subunit S2 [Source:MGI Symbol;Acc:MGI:2385112]	-0.912142	0.000606851	0.000640655	GO:0042775;;GO:0006979;;GO:0055114;;GO:0005739;;GO:0005654;;GO:0005743;;GO:0070469;;GO:0005747;;GO:0046872;;GO:0051539;;GO:0051287;;GO:0051536;;GO:0031625;;GO:0016651;;GO:0048038;;GO:0003954	BP:mitochondrial ATP synthesis coupled electron transport;;BP:response to oxidative stress;;BP:oxidation-reduction process;;CC:mitochondrion;;CC:nucleoplasm;;CC:mitochondrial inner membrane;;CC:respiratory chain;;CC:mitochondrial respiratory chain complex I;;MF:metal ion binding;;MF:4 iron, 4 sulfur cluster binding;;MF:NAD binding;;MF:iron-sulfur cluster binding;;MF:ubiquitin protein ligase bindi…	K03935	NDUFS2	map04932;;map05012;;map05010;;map04723;;map05016;;map00190	Non-alcoholic fatty liver diseas;;Parkinson's disease;;Alzheimer's disease;;Retrograde endocannabinoid signaling;;Huntington's disease;;Oxidative phosphorylation
chr6:71508873-71510275	ENSMUSG00000052656	known	ENSMUSG00000034723	Tmx4	thioredoxin-related transmembrane protein 4 [Source:MGI Symbol;Acc:MGI:106558]	-0.928878	0.000294526	0.000491609	GO:0045454;;GO:0055114;;GO:0016021;;GO:0005623	BP:cell redox homeostasis;;BP:oxidation-reduction process;;CC:integral component of membrane;;CC:cell;;
chr6:71508873-71510275	ENSMUSG00000052656	known	ENSMUSG00000042406	Atf4	activating transcription factor 4 [Source:MGI Symbol;Acc:MGI:88096]	0.912142	0.000606851	0.000640655	GO:1903351;;GO:0007623;;GO:1990737;;GO:0032922;;GO:0043267;;GO:0010628;;GO:0045893;;GO:0043525;;GO:0034198;;GO:0120163;;GO:0006094;;GO:0009636;;GO:0007214;;GO:1903204;;GO:0042789;;GO:0045943;;GO:1905461;;GO:1990440;;GO:0070169;;GO:0030182;;GO:0006874;;GO:0032057;;GO:0036499;;GO:0036091;;GO:0042149;;GO:0090650;;GO:2000120;;GO:0010575;;GO:0070059;;GO:0034644;;GO:0006355;;GO:0006357;;GO:0045944;;GO:…	BP:cellular response to dopamine;;BP:circadian rhythm;;BP:response to manganese-induced endoplasmic reticulum stress;;BP:circadian regulation of gene expression;;BP:negative regulation of potassium ion transport;;BP:positive regulation of gene expression;;BP:positive regulation of transcription, DNA-templated;;BP:positive regulation of neuron apoptotic process;;BP:cellular response to amino acid …	K04374	ATF4, CREB2	map05166;;map04137;;map04261;;map05215;;map04151;;map04010;;map04212;;map04211;;map04210;;map04214;;map05161;;map05010;;map04922;;map04925;;map05034;;map05030;;map04728;;map04141;;map04720;;map04912;;map05203;;map04668;;map04022;;map04725;;map04918;;map05031;;map04722;;map04911;;map04932;;map04915	HTLV-I infection;;Mitophagy - animal;;Adrenergic signaling in cardiomyocytes;;Prostate cancer;;PI3K-Akt signaling pathway;;MAPK signaling pathway;;Longevity regulating pathway - worm;;Longevity regulating pathway;;Apoptosis;;Apoptosis - fly;;Hepatitis B;;Alzheimer's disease;;Glucagon signaling pathway;;Aldosterone synthesis and secretion;;Alcoholism;;Cocaine addiction;;Dopaminergic synapse;;Prote…
chr6:71508873-71510275	ENSMUSG00000052656	known	ENSMUSG00000045180	Shroom2	shroom family member 2 [Source:MGI Symbol;Acc:MGI:107194]	-0.907563	0.000721618	0.000754344	GO:0032438;;GO:0030036;;GO:0002089;;GO:0045176;;GO:0030835;;GO:0043482;;GO:0043583;;GO:0032401;;GO:0016477;;GO:0048593;;GO:0008057;;GO:0045217;;GO:0007015;;GO:0007420;;GO:0043010;;GO:0005911;;GO:0005886;;GO:0005874;;GO:0005923;;GO:0005737;;GO:0005938;;GO:0043025;;GO:0005856;;GO:0016324;;GO:0005913;;GO:0005912;;GO:0005623;;GO:0030864;;GO:0043296;;GO:0003779;;GO:0051015;;GO:0008013;;GO:0005515;;GO:…	BP:melanosome organization;;BP:actin cytoskeleton organization;;BP:lens morphogenesis in camera-type eye;;BP:apical protein localization;;BP:negative regulation of actin filament depolymerization;;BP:cellular pigment accumulation;;BP:ear development;;BP:establishment of melanosome localization;;BP:cell migration;;BP:camera-type eye morphogenesis;;BP:eye pigment granule organization;;BP:cell-cell …	K18625	SHROOM
chr6:71508873-71510275	ENSMUSG00000052656	known	ENSMUSG00000036646	Man1b1	mannosidase, alpha, class 1B, member 1 [Source:MGI Symbol;Acc:MGI:2684954]	-0.928878	0.000294526	0.000491609	GO:1904382;;GO:0006491;;GO:1904380;;GO:0036509;;GO:0036508;;GO:0008152;;GO:0030433;;GO:0006486;;GO:0016021;;GO:0016020;;GO:0005789;;GO:0044322;;GO:0005783;;GO:0004571;;GO:0005509	BP:mannose trimming involved in glycoprotein ERAD pathway;;BP:N-glycan processing;;BP:endoplasmic reticulum mannose trimming;;BP:trimming of terminal mannose on B branch;;BP:protein alpha-1,2-demannosylation;;BP:metabolic process;;BP:ER-associated ubiquitin-dependent protein catabolic process;;BP:protein glycosylation;;CC:integral component of membrane;;CC:membrane;;CC:endoplasmic reticulum membr…	K01230	MAN1A_C, MNS1_2	map00510;;map00513;;map04141	N-Glycan biosynthesis;;Various types of N-glycan biosynthesis;;Protein processing in endoplasmic reticulum
chr6:71508873-71510275	ENSMUSG00000052656	known	ENSMUSG00000006299	Aamp	angio-associated migratory protein [Source:MGI Symbol;Acc:MGI:107809]	-0.928878	0.000294526	0.000491609	GO:0014909;;GO:0015630;;GO:0045171;;GO:0009986;;GO:0005829;;GO:0008201	BP:smooth muscle cell migration;;CC:microtubule cytoskeleton;;CC:intercellular bridge;;CC:cell surface;;CC:cytosol;;MF:heparin binding;;
chr6:71508873-71510275	ENSMUSG00000052656	known	ENSMUSG00000037119	Fam91a1	family with sequence similarity 91, member A1 [Source:MGI Symbol;Acc:MGI:1277178]	-0.912142	0.000606851	0.000640655	GO:0006886;;GO:0099041;;GO:0031410;;GO:0005802;;GO:0005623	BP:intracellular protein transport;;BP:vesicle tethering to Golgi;;CC:cytoplasmic vesicle;;CC:trans-Golgi network;;CC:cell;;
chr6:71508873-71510275	ENSMUSG00000052656	known	ENSMUSG00000030725	Lipt2	lipoyl(octanoyl) transferase 2 (putative) [Source:MGI Symbol;Acc:MGI:1914414]	-0.941176	0.000153413	0.000440991	GO:0009249;;GO:2000376;;GO:0006464;;GO:0005739;;GO:0033819;;GO:0016740;;GO:0016415;;GO:0016746;;GO:0005515;;GO:0102555;;GO:0016874	BP:protein lipoylation;;BP:positive regulation of oxygen metabolic process;;BP:cellular protein modification process;;CC:mitochondrion;;MF:lipoy;;MF:transferase activity;;MF:octanoyltransferase activity;;MF:transferase activity, transferring acyl groups;;MF:protein binding;;MF:octanoyl transferase activit;;MF:ligase activity;;	K03801	lipB	map00785	Lipoic acid metabolism
chr6:71508873-71510275	ENSMUSG00000052656	known	ENSMUSG00000031987	Egln1	egl-9 family hypoxia-inducible factor 1 [Source:MGI Symbol;Acc:MGI:1932286]	-0.979088	4.26632e-06	7.31871e-05	GO:0060347;;GO:0060711;;GO:0099576;;GO:1905290;;GO:0001666;;GO:1901214;;GO:0051344;;GO:0045765;;GO:0043065;;GO:0099175;;GO:0071456;;GO:0018401;;GO:0006879;;GO:0055008;;GO:1901216;;GO:0043433;;GO:0055114;;GO:0071731;;GO:0032364;;GO:0045944;;GO:0060412;;GO:0005737;;GO:0005634;;GO:0014069;;GO:0098978;;GO:0005829;;GO:0019899;;GO:0016491;;GO:0031418;;GO:0016706;;GO:0016705;;GO:0046872;;GO:0008198;;GO:…	BP:heart trabecula formation;;BP:labyrinthine layer development;;BP:regulation of protein catabolic process at postsynapse, modulating synaptic transmission;;BP:negative regulation of CAMKK-AMPK signaling cascade;;BP:response to hypoxia;;BP:regulation of neuron death;;BP:negative regulation of cyclic-nucleotide phosphodiesterase activity;;BP:regulation of angiogenesis;;BP:positive regulation of a…	K09592	EGLN, HPH	map04066;;map05211;;map05200	HIF-1 signaling pathway;;Renal cell carcinoma;;Pathways in cancer
chr6:71508873-71510275	ENSMUSG00000052656	known	ENSMUSG00000031985	Gnpat	glyceronephosphate O-acyltransferase [Source:MGI Symbol;Acc:MGI:1343460]	-0.912142	0.000606851	0.000640655	GO:0006631;;GO:0006650;;GO:0061024;;GO:0042594;;GO:0007416;;GO:0042552;;GO:0030913;;GO:0007584;;GO:0044255;;GO:0008611;;GO:0021587;;GO:0008654;;GO:0070542;;GO:0042493;;GO:0005782;;GO:0005777;;GO:0005778;;GO:0016020;;GO:0005739;;GO:0031966;;GO:0008374;;GO:0016287;;GO:0016740;;GO:0016746;;GO:0003824;;GO:0016290;;GO:0005515;;GO:0005102	BP:fatty acid metabolic process;;BP:glycerophospholipid metabolic process;;BP:membrane organization;;BP:response to starvation;;BP:synapse assembly;;BP:myelination;;BP:paranodal junction assembly;;BP:response to nutrient;;BP:cellular lipid metabolic process;;BP:ether lipid biosynthetic process;;BP:cerebellum morphogenesis;;BP:phospholipid biosynthetic process;;BP:response to fatty acid;;BP:respon…	K00649	GNPAT	map00564;;map04146	Glycerophospholipid metabolism;;Peroxisome
chr6:71508873-71510275	ENSMUSG00000052656	known	ENSMUSG00000034917	Tjp3	tight junction protein 3 [Source:MGI Symbol;Acc:MGI:1351650]	-0.928878	0.000294526	0.000491609	GO:2000045;;GO:0016324;;GO:0005634;;GO:0005923;;GO:0009986;;GO:0005515	BP:regulation of G1/S transition of mitotic cell cycle;;CC:apical plasma membrane;;CC:nucleus;;CC:bicellular tight junction;;CC:cell surface;;MF:protein binding;;	K06097	TJP3, ZO3	map04530	Tight junction
chr6:71508873-71510275	ENSMUSG00000052656	known	ENSMUSG00000029060	Mib2	mindbomb E3 ubiquitin protein ligase 2 [Source:MGI Symbol;Acc:MGI:2679684]	-0.912142	0.000606851	0.000640655	GO:0004842;;GO:0008270	MF:ubiquitin-protein transferase activity;;MF:zinc ion binding;;	K10645	MIB
chr6:71508873-71510275	ENSMUSG00000052656	known	ENSMUSG00000002908	Kcnn1	potassium intermediate/small conductance calcium-activated channel, subfamily N, member 1 [Source:MGI Symbol;Acc:MGI:1933993]	-0.903774	0.000827411	0.000830328	GO:0071805;;GO:0006813;;GO:0005737;;GO:0016021;;GO:0016020;;GO:0043005;;GO:0005886;;GO:0043025;;GO:0016286;;GO:0005516;;GO:0046982	BP:potassium ion transmembrane transport;;BP:potassium ion transport;;CC:cytoplasm;;CC:integral component of membrane;;CC:membrane;;CC:neuron projection;;CC:plasma membrane;;CC:neuronal cell body;;MF:small conductance calcium-activated potassium channel activity;;MF:calmodulin binding;;MF:protein heterodimerization activity;;	K04942	KCNN1, KCA2.1	map04911	Insulin secretion
chr6:71508873-71510275	ENSMUSG00000052656	known	ENSMUSG00000060376	Bckdha	branched chain ketoacid dehydrogenase E1, alpha polypeptide [Source:MGI Symbol;Acc:MGI:107701]	-0.912142	0.000606851	0.000640655	GO:0007584;;GO:0051591;;GO:0055114;;GO:0051384;;GO:0009083;;GO:0005947;;GO:0005739;;GO:0005759;;GO:0016624;;GO:0003826;;GO:0044877;;GO:0047101;;GO:0003863;;GO:0046872;;GO:0016491	BP:response to nutrient;;BP:response to cAMP;;BP:oxidation-reduction process;;BP:response to glucocorticoid;;BP:branched-chain amino acid catabolic process;;CC:mitochondrial alpha-ketoglutarate dehydrogenase complex;;CC:mitochondrion;;CC:mitochondrial matrix;;MF:oxidoreductase activity, acting on the aldehyde or oxo group of donors, disulfide as acceptor;;MF:alpha-ketoacid dehydrogenase activity;…	K00166	BCKDHA, bkdA1	map00280;;map00640	Valine, leucine and isoleucine degradation;;Propanoate metabolism
chr6:71508873-71510275	ENSMUSG00000052656	known	ENSMUSG00000039989	Cbx4	chromobox 4 [Source:MGI Symbol;Acc:MGI:1195985]	-0.907563	0.000721618	0.000754344	GO:0000122;;GO:0006325;;GO:0045892;;GO:0016925;;GO:0035102;;GO:0016607;;GO:0016604;;GO:0031519;;GO:0005634;;GO:0005654;;GO:0035064;;GO:0061665;;GO:0019899;;GO:0019789;;GO:0016740;;GO:0044212;;GO:0051219;;GO:0032183;;GO:0003727;;GO:0000976;;GO:0005515;;GO:0003682	BP:negative regulation of transcription from RNA polymerase II promoter;;BP:chromatin organization;;BP:negative regulation of transcription, DNA-templated;;BP:protein sumoylation;;CC:PRC1 complex;;CC:nuclear speck;;CC:nuclear body;;CC:PcG protein complex;;CC:nucleus;;CC:nucleoplasm;;MF:methylated histone binding;;MF:SUMO ligase activity;;MF:enzyme binding;;MF:SUMO transferase activity;;MF:transfe…	K11452	CBX4, PC2
chr6:71508873-71510275	ENSMUSG00000052656	known	ENSMUSG00000006235	Epor	erythropoietin receptor [Source:MGI Symbol;Acc:MGI:95408]	-0.919224	0.000455428	0.000584646	GO:0055010;;GO:0043524;;GO:0007165;;GO:0060979;;GO:0001666;;GO:0045019;;GO:1903206;;GO:0008284;;GO:0016032;;GO:0055008;;GO:1904374;;GO:0003007;;GO:0061032;;GO:0010976;;GO:0007507;;GO:0007568;;GO:0007420;;GO:0007204;;GO:0046697;;GO:0070374;;GO:0009897;;GO:0005737;;GO:0016021;;GO:0016020;;GO:0005886;;GO:0005576;;GO:0042802;;GO:0004896;;GO:0004900;;GO:0004888;;GO:0005515	BP:ventricular cardiac muscle tissue morphogenesis;;BP:negative regulation of neuron apoptotic process;;BP:signal transduction;;BP:vasculogenesis involved in coronary vascular morphogenesis;;BP:response to hypoxia;;BP:negative regulation of nitric oxide biosynthetic process;;BP:negative regulation of hydrogen peroxide-induced cell death;;BP:positive regulation of cell proliferation;;BP:viral proc…	K05079	EPOR	map04640;;map05200;;map04630;;map04060;;map04151	Hematopoietic cell lineage;;Pathways in cancer;;Jak-STAT signaling pathway;;Cytokine-cytokine receptor interaction;;PI3K-Akt signaling pathway
chr6:71508873-71510275	ENSMUSG00000052656	known	ENSMUSG00000024645	Timm21	translocase of inner mitochondrial membrane 21 [Source:MGI Symbol;Acc:MGI:1920595]	-0.928878	0.000294526	0.000491609	GO:0033617;;GO:0032981;;GO:0030150;;GO:0015031;;GO:0016021;;GO:0016020;;GO:0005739;;GO:0005744;;GO:0031966;;GO:0003674	BP:mitochondrial respiratory chain complex IV assembly;;BP:mitochondrial respiratory chain complex I assembly;;BP:protein import into mitochondrial matrix;;BP:protein transport;;CC:integral component of membrane;;CC:membrane;;CC:mitochondrion;;CC:mitochondrial inner membrane presequence translocase complex;;CC:mitochondrial membrane;;MF:molecular_function;;	K17796	TIM21
chr6:71508873-71510275	ENSMUSG00000052656	known	ENSMUSG00000040701	Ap1g2	adaptor protein complex AP-1, gamma 2 subunit [Source:MGI Symbol;Acc:MGI:1328307]	-0.912142	0.000606851	0.000640655	GO:0006898;;GO:0006896;;GO:0006886;;GO:0015031;;GO:0016192;;GO:0005794;;GO:0031410;;GO:0005802;;GO:0005798;;GO:0030133;;GO:0000139;;GO:0030659;;GO:0030117;;GO:0016020;;GO:0030121;;GO:0005768;;GO:0010008;;GO:0140312;;GO:0005515;;GO:0035615	BP:receptor-mediated endocytosis;;BP:Golgi to vacuole transport;;BP:intracellular protein transport;;BP:protein transport;;BP:vesicle-mediated transport;;CC:Golgi apparatus;;CC:cytoplasmic vesicle;;CC:trans-Golgi network;;CC:Golgi-associated vesicle;;CC:transport vesicle;;CC:Golgi membrane;;CC:cytoplasmic vesicle membrane;;CC:membrane coat;;CC:membrane;;CC:AP-1 adaptor complex;;CC:endosome;;CC:en…	K12391	AP1G1	map04142	Lysosome
chr6:71508873-71510275	ENSMUSG00000052656	known	ENSMUSG00000024120	Lrpprc	leucine-rich PPR-motif containing [Source:MGI Symbol;Acc:MGI:1919666]	-0.92051	0.0004311	0.000584646	GO:0051028;;GO:0000961;;GO:0070129;;GO:0042645;;GO:0005874;;GO:0005737;;GO:0005637;;GO:0005634;;GO:0016020;;GO:0005739;;GO:0005654;;GO:0048471;;GO:0005856;;GO:0000794;;GO:0005640;;GO:1990904;;GO:0048487;;GO:0003677;;GO:0003697;;GO:0031625;;GO:0003723;;GO:0005515	BP:mRNA transport;;BP:negative regulation of mitochondrial RNA catabolic process;;BP:regulation of mitochondrial translation;;CC:mitochondrial nucleoid;;CC:microtubule;;CC:cytoplasm;;CC:nuclear inner membrane;;CC:nucleus;;CC:membrane;;CC:mitochondrion;;CC:nucleoplasm;;CC:perinuclear region of cytoplasm;;CC:cytoskeleton;;CC:condensed nuclear chromosome;;CC:nuclear outer membrane;;CC:ribonucleoprot…	K17964	LRPPRC
chr6:71508873-71510275	ENSMUSG00000052656	known	ENSMUSG00000044700	Tmem201	transmembrane protein 201 [Source:MGI Symbol;Acc:MGI:1196277]	-0.937247	0.000191631	0.000440991	GO:0051642;;GO:0007097;;GO:0006998;;GO:0090435;;GO:0030473;;GO:0010761;;GO:0016020;;GO:0005639;;GO:0005637;;GO:0005634;;GO:0005635;;GO:0031965;;GO:0031616;;GO:0016021;;GO:0032541;;GO:0051015;;GO:0005515;;GO:0005521	BP:centrosome localization;;BP:nuclear migration;;BP:nuclear envelope organization;;BP:protein localization to nuclear envelope;;BP:nuclear migration along microtubule;;BP:fibroblast migration;;CC:membrane;;CC:integral component of nuclear inner membrane;;CC:nuclear inner membrane;;CC:nucleus;;CC:nuclear envelope;;CC:nuclear membrane;;CC:spindle pole centrosome;;CC:integral component of membrane;…
chr6:71508873-71510275	ENSMUSG00000052656	known	ENSMUSG00000024870	Rab1b	RAB1B, member RAS oncogene family [Source:MGI Symbol;Acc:MGI:1923558]	-0.912142	0.000606851	0.000640655	GO:0048208;;GO:0019068;;GO:0000045;;GO:0006888;;GO:0006886;;GO:0043687;;GO:0006914;;GO:0032482;;GO:2000785;;GO:0006890;;GO:0016192;;GO:0015031;;GO:1903020;;GO:0033116;;GO:0005789;;GO:0034045;;GO:0045202;;GO:0005871;;GO:0030133;;GO:0005737;;GO:0070062;;GO:0016020;;GO:0005739;;GO:0048471;;GO:0005794;;GO:0005793;;GO:0012505;;GO:0005829;;GO:0000139;;GO:0000166;;GO:0003777;;GO:0005525;;GO:0003924	BP:COPII vesicle coating;;BP:virion assembly;;BP:autophagosome assembly;;BP:ER to Golgi vesicle-mediated transport;;BP:intracellular protein transport;;BP:post-translational protein modification;;BP:autophagy;;BP:Rab protein signal transduction;;BP:regulation of autophagosome assembly;;BP:retrograde vesicle-mediated transport, Golgi to ER;;BP:vesicle-mediated transport;;BP:protein transport;;BP:p…	K07875	RAB1B	map05134	Legionellosis
chr6:71508873-71510275	ENSMUSG00000052656	known	ENSMUSG00000026782	Abi2	abl-interactor 2 [Source:MGI Symbol;Acc:MGI:106913]	-0.937247	0.000191631	0.000440991	GO:0016358;;GO:0007611;;GO:2000601;;GO:0016601;;GO:0016477;;GO:0061001;;GO:0070309;;GO:0008154;;GO:0045186;;GO:0018108;;GO:0098974;;GO:0043010;;GO:0032433;;GO:0030425;;GO:0031209;;GO:0098978;;GO:0030027;;GO:0005913;;GO:0043197;;GO:0005829;;GO:0098871;;GO:0005912;;GO:0070064;;GO:0017124;;GO:0031625	BP:dendrite development;;BP:learning or memory;;BP:positive regulation of Arp2/3 complex-mediated actin nucleation;;BP:Rac protein signal transduction;;BP:cell migration;;BP:regulation of dendritic spine morphogenesis;;BP:lens fiber cell morphogenesis;;BP:actin polymerization or depolymerization;;BP:zonula adherens assembly;;BP:peptidyl-tyrosine phosphorylation;;BP:postsynaptic actin cytoskeleton…	K05751	ABI2	map04810	Regulation of actin cytoskeleton
chr6:71508873-71510275	ENSMUSG00000052656	known	ENSMUSG00000006021	Kptn	kaptin [Source:MGI Symbol;Acc:MGI:1890380]	-0.953983	6.57887e-05	0.000307081	GO:0007015;;GO:0061462;;GO:1904262;;GO:0034198;;GO:0042149;;GO:0031941;;GO:0015629;;GO:0032420;;GO:0030027;;GO:0005765;;GO:0140007;;GO:0098871;;GO:0051015;;GO:0003779	BP:actin filament organization;;BP:protein localization to lysosome;;BP:negative regulation of TORC1 signaling;;BP:cellular response to amino acid starvation;;BP:cellular response to glucose starvation;;CC:filamentous actin;;CC:actin cytoskeleton;;CC:stereocilium;;CC:lamellipodium;;CC:lysosomal membrane;;CC:KICSTOR complex;;CC:postsynaptic actin cytoskeleton;;MF:actin filament binding;;MF:actin b…	K23295	KPTN
chr6:71508873-71510275	ENSMUSG00000052656	known	ENSMUSG00000032536	Trak1	trafficking protein, kinesin binding 1 [Source:MGI Symbol;Acc:MGI:1914345]	-0.928878	0.000294526	0.000491609	GO:0019896;;GO:0008104;;GO:0008333;;GO:0008089;;GO:0048311;;GO:0006605;;GO:0022008;;GO:0006493;;GO:0050772;;GO:0048813;;GO:0006357;;GO:0047496;;GO:0098957;;GO:0030425;;GO:0005737;;GO:0031410;;GO:0005634;;GO:1904115;;GO:0005739;;GO:0048471;;GO:0044295;;GO:0005886;;GO:0031966;;GO:0005623;;GO:0005769;;GO:0005938;;GO:0017022;;GO:0016740;;GO:0050811;;GO:0030911;;GO:0005102	BP:axonal transport of mitochondrion;;BP:protein localization;;BP:endosome to lysosome transport;;BP:anterograde axonal transport;;BP:mitochondrion distribution;;BP:protein targeting;;BP:neurogenesis;;BP:protein O-linked glycosylation;;BP:positive regulation of axonogenesis;;BP:dendrite morphogenesis;;BP:regulation of transcription from RNA polymerase II promoter;;BP:vesicle transport along micro…	K15369	TRAK1
chr6:71508873-71510275	ENSMUSG00000052656	known	ENSMUSG00000019578	Ubxn6	UBX domain protein 6 [Source:MGI Symbol;Acc:MGI:1913780]	-0.928878	0.000294526	0.000491609	GO:0032510;;GO:0016236;;GO:0036503;;GO:0005737;;GO:0032991;;GO:0005634;;GO:0005829;;GO:0019898;;GO:0005765;;GO:0005815;;GO:0031902;;GO:0031901	BP:endosome to lysosome transport via multivesicular body sorting pathway;;BP:macroautophagy;;BP:ERAD pathway;;CC:cytoplasm;;CC:macromolecular complex;;CC:nucleus;;CC:cytosol;;CC:extrinsic component of membrane;;CC:lysosomal membrane;;CC:microtubule organizing center;;CC:late endosome membrane;;CC:early endosome membrane;;	K14011	UBXN6, UBXD1	map04141	Protein processing in endoplasmic reticulum
chr6:71508873-71510275	ENSMUSG00000052656	known	ENSMUSG00000079469	Pigb	phosphatidylinositol glycan anchor biosynthesis, class B [Source:MGI Symbol;Acc:MGI:1891825]	-0.912142	0.000606851	0.000640655	GO:0097502;;GO:0006505;;GO:0006506;;GO:0005783;;GO:0016021;;GO:0016020;;GO:0005789;;GO:0004376;;GO:0016740;;GO:0016757;;GO:0000026;;GO:0000030	BP:mannosylation;;BP:GPI anchor metabolic process;;BP:GPI anchor biosynthetic process;;CC:endoplasmic reticulum;;CC:integral component of membrane;;CC:membrane;;CC:endoplasmic reticulum membrane;;MF:glycolipid mannosyltransferase activity;;MF:transferase activity;;MF:transferase activity, transferring glycosyl groups;;MF:alpha-1,2-mannosyltransferase activity;;MF:mannosyltransferase activity;;	K05286	PIGB	map00563	Glycosylphosphatidylinosito
chr6:71508873-71510275	ENSMUSG00000052656	known	ENSMUSG00000040811	Eml2	echinoderm microtubule associated protein like 2 [Source:MGI Symbol;Acc:MGI:1919455]	-0.928878	0.000294526	0.000491609	GO:0031115;;GO:0010968;;GO:0072686;;GO:0015631;;GO:0008017;;GO:0003824;;GO:0005515	BP:negative regulation of microtubule polymerization;;BP:regulation of microtubule nucleation;;CC:mitotic spindle;;MF:tubulin binding;;MF:microtubule binding;;MF:catalytic activity;;MF:protein binding;;	K18595	EML1_2
chr6:71508873-71510275	ENSMUSG00000052656	known	ENSMUSG00000001763	Tspan33	tetraspanin 33 [Source:MGI Symbol;Acc:MGI:1919012]	-0.97072	1.37442e-05	0.000153517	GO:0046931;;GO:0051604;;GO:0072659;;GO:0005737;;GO:0097197;;GO:0046930;;GO:0009986;;GO:0016020;;GO:0005912;;GO:0005887;;GO:0005886;;GO:0016021;;GO:0030054;;GO:0019899	BP:pore complex assembly;;BP:protein maturation;;BP:protein localization to plasma membrane;;CC:cytoplasm;;CC:tetraspanin-enriched microdomain;;CC:pore complex;;CC:cell surface;;CC:membrane;;CC:adherens junction;;CC:integral component of plasma membrane;;CC:plasma membrane;;CC:integral component of membrane;;CC:cell junction;;MF:enzyme binding;;	K17346	TSPAN33
chr6:71508873-71510275	ENSMUSG00000052656	known	ENSMUSG00000085795	Zfp703	zinc finger protein 703 [Source:MGI Symbol;Acc:MGI:2662729]	-0.912142	0.000606851	0.000640655	GO:0008284;;GO:0030335;;GO:0034111;;GO:0051726;;GO:0071392;;GO:0006355;;GO:0033601;;GO:0017015;;GO:0010718;;GO:0034333;;GO:0045892;;GO:0060828;;GO:0060644;;GO:0005737;;GO:0032991;;GO:0005634;;GO:0016363;;GO:0046872;;GO:0003676;;GO:0070491	BP:positive regulation of cell proliferation;;BP:positive regulation of cell migration;;BP:negative regulation of homotypic cell-cell adhesion;;BP:regulation of cell cycle;;BP:cellular response to estradiol stimulus;;BP:regulation of transcription, DNA-templated;;BP:positive regulation of mammary gland epithelial cell proliferation;;BP:regulation of transforming growth factor beta receptor signal…
chr6:71508873-71510275	ENSMUSG00000052656	known	ENSMUSG00000035413	Tmem98	transmembrane protein 98 [Source:MGI Symbol;Acc:MGI:1923457]	-0.907563	0.000721618	0.000754344	GO:0045063;;GO:1900181;;GO:0048715;;GO:0031642;;GO:0010955;;GO:0005615;;GO:0070062;;GO:0016021;;GO:0016020;;GO:0005789;;GO:0005576;;GO:0005886;;GO:0005783;;GO:0005515	BP:T-helper 1 cell differentiation;;BP:negative regulation of protein localization to nucleus;;BP:negative regulation of oligodendrocyte differentiation;;BP:negative regulation of myelination;;BP:negative regulation of protein processing;;CC:extracellular space;;CC:extracellular exosome;;CC:integral component of membrane;;CC:membrane;;CC:endoplasmic reticulum membrane;;CC:extracellular region;;CC…
chr6:71508873-71510275	ENSMUSG00000052656	known	ENSMUSG00000033819	Ppp1r16a	protein phosphatase 1, regulatory subunit 16A [Source:MGI Symbol;Acc:MGI:1920312]	-0.912142	0.000606851	0.000640655	GO:0043666;;GO:0035304;;GO:0005829;;GO:0016020;;GO:0005886;;GO:0019888;;GO:0017020;;GO:0008157;;GO:0005515	BP:regulation of phosphoprotein phosphatase activity;;BP:regulation of protein dephosphorylation;;CC:cytosol;;CC:membrane;;CC:plasma membrane;;MF:protein phosphatase regulator activity;;MF:myosin phosphatase regulator activity;;MF:protein phosphatase 1 binding;;MF:protein binding;;	K17458	PPP1R16A, MYPT3
chr6:71508873-71510275	ENSMUSG00000052656	known	ENSMUSG00000054008	Ndst1	N-deacetylase/N-sulfotransferase (heparan glucosaminyl) 1 [Source:MGI Symbol;Acc:MGI:104719]	-0.912142	0.000606851	0.000640655	GO:0030203;;GO:0006477;;GO:0006476;;GO:0045880;;GO:0060976;;GO:0008543;;GO:0043410;;GO:0030901;;GO:0030210;;GO:0009887;;GO:0007585;;GO:0048703;;GO:0048702;;GO:0035904;;GO:0000271;;GO:0006954;;GO:0007507;;GO:0003279;;GO:0015012;;GO:0030900;;GO:0015014;;GO:0016021;;GO:0005794;;GO:0000139;;GO:0008146;;GO:0102140;;GO:0019213;;GO:0042328;;GO:0015016	BP:glycosaminoglycan metabolic process;;BP:protein sulfation;;BP:protein deacetylation;;BP:positive regulation of smoothened signaling pathway;;BP:coronary vasculature development;;BP:fibroblast growth factor receptor signaling pathway;;BP:positive regulation of MAPK cascade;;BP:midbrain development;;BP:heparin biosynthetic process;;BP:animal organ morphogenesis;;BP:respiratory gaseous exchange;;…	K02576	NDST1	map00534	Glycosaminoglycan biosynthesis - heparan sulfate / heparin
chr6:71508873-71510275	ENSMUSG00000052656	known	ENSMUSG00000039640	Mrpl12	mitochondrial ribosomal protein L12 [Source:MGI Symbol;Acc:MGI:1926273]	-0.92051	0.0004311	0.000584646	GO:0006390;;GO:0006412;;GO:0045893;;GO:0005840;;GO:0005739;;GO:0005761;;GO:0005762;;GO:0003735	BP:transcription from mitochondrial promoter;;BP:translation;;BP:positive regulation of transcription, DNA-templated;;CC:ribosome;;CC:mitochondrion;;CC:mitochondrial ribosome;;CC:mitochondrial large ribosomal subunit;;MF:structural constituent of ribosome;;	K02935	RP-L7, MRPL12, rplL	map03010	Ribosome
chr6:71508873-71510275	ENSMUSG00000052656	known	ENSMUSG00000024851	Pitpnm1	phosphatidylinositol transfer protein, membrane-associated 1 [Source:MGI Symbol;Acc:MGI:1197524]	-0.911765	0.000615785	0.000649351	GO:0015914;;GO:0120009;;GO:0015031;;GO:0005783;;GO:0005794;;GO:0005789;;GO:0036464;;GO:0005815;;GO:0016020;;GO:0005811;;GO:0005737;;GO:0044297;;GO:0032154;;GO:0032580;;GO:0005829;;GO:0030496;;GO:0005543;;GO:0030971;;GO:0005548;;GO:0008525;;GO:0008526;;GO:0005509;;GO:0046872;;GO:0070300;;GO:0031210;;GO:0035091	BP:phospholipid transport;;BP:intermembrane lipid transfer;;BP:protein transport;;CC:endoplasmic reticulum;;CC:Golgi apparatus;;CC:endoplasmic reticulum membrane;;CC:cytoplasmic ribonucleoprotein granule;;CC:microtubule organizing center;;CC:membrane;;CC:lipid particle;;CC:cytoplasm;;CC:cell body;;CC:cleavage furrow;;CC:Golgi cisterna membrane;;CC:cytosol;;CC:midbody;;MF:phospholipid binding;;MF:…
chr6:71508873-71510275	ENSMUSG00000052656	known	ENSMUSG00000030894	Tpp1	tripeptidyl peptidase I [Source:MGI Symbol;Acc:MGI:1336194]	-0.945615	0.000117091	0.000365823	GO:0007040;;GO:0007417;;GO:0050885;;GO:0030855;;GO:0006508;;GO:0045453;;GO:0007399;;GO:0043171;;GO:0070198;;GO:0055037;;GO:0005739;;GO:0005794;;GO:0042470;;GO:0045121;;GO:0005764;;GO:0004252;;GO:0004175;;GO:0008236;;GO:0008233;;GO:0042277;;GO:0035727;;GO:0046872;;GO:0008240;;GO:0120146	BP:lysosome organization;;BP:central nervous system development;;BP:neuromuscular process controlling balance;;BP:epithelial cell differentiation;;BP:proteolysis;;BP:bone resorption;;BP:nervous system development;;BP:peptide catabolic process;;BP:protein localization to chromosome, telomeric region;;CC:recycling endosome;;CC:mitochondrion;;CC:Golgi apparatus;;CC:melanosome;;CC:membrane raft;;CC:l…	K01279	TPP1, CLN2	map04142	Lysosome
chr6:71508873-71510275	ENSMUSG00000052656	known	ENSMUSG00000015289	Lage3	L antigen family, member 3 [Source:MGI Symbol;Acc:MGI:1913442]	-0.912142	0.000606851	0.000640655	GO:0008033;;GO:0005737;;GO:0000408;;GO:0016604;;GO:0005634	BP:tRNA processing;;CC:cytoplasm;;CC:EKC/KEOPS complex;;CC:nuclear body;;CC:nucleus;;	K15902	PCC1, LAGE3
chr6:71508873-71510275	ENSMUSG00000052656	known	ENSMUSG00000043099	Hic1	hypermethylated in cancer 1 [Source:MGI Symbol;Acc:MGI:1338010]	-0.953983	6.57887e-05	0.000307081	GO:0008630;;GO:0000122;;GO:0016055;;GO:0007275;;GO:0006974;;GO:0043517;;GO:0030178;;GO:0005829;;GO:0005634;;GO:0005654;;GO:0000785;;GO:0043565;;GO:0001227;;GO:1990837;;GO:0003700;;GO:0005515;;GO:0046872;;GO:0042826;;GO:0003676	BP:intrinsic apoptotic signaling pathway in response to DNA damage;;BP:negative regulation of transcription from RNA polymerase II promoter;;BP:Wnt signaling pathway;;BP:multicellular organism development;;BP:cellular response to DNA damage stimulus;;BP:positive regulation of DNA damage response, signal transduction by p53 class mediator;;BP:negative regulation of Wnt signaling pathway;;CC:cytoso…
chr6:71508873-71510275	ENSMUSG00000052656	known	ENSMUSG00000006494	Pdk1	pyruvate dehydrogenase kinase, isoenzyme 1 [Source:MGI Symbol;Acc:MGI:1926119]	-0.953983	6.57887e-05	0.000307081	GO:0018105;;GO:1904183;;GO:0016310;;GO:0010906;;GO:0042593;;GO:0007166;;GO:0035556;;GO:0097411;;GO:0006468;;GO:0008283;;GO:0008631;;GO:0005975;;GO:0010510;;GO:0006006;;GO:0005967;;GO:0005730;;GO:0005634;;GO:0005739;;GO:0005654;;GO:0005759;;GO:0005886;;GO:0045254;;GO:0044877;;GO:0000166;;GO:0004674;;GO:0016740;;GO:0004672;;GO:0005524;;GO:0004740;;GO:0016301;;GO:0042803;;GO:0042802;;GO:0046982	BP:peptidyl-serine phosphorylation;;BP:negative regulation of pyruvate dehydrogenase activity;;BP:phosphorylation;;BP:regulation of glucose metabolic process;;BP:glucose homeostasis;;BP:cell surface receptor signaling pathway;;BP:intracellular signal transduction;;BP:hypoxia-inducible factor-1alpha signaling pathway;;BP:protein phosphorylation;;BP:cell proliferation;;BP:intrinsic apoptotic signal…	K12077	PDK1	map04360;;map05230;;map04066	Axon guidance;;Central carbon metabolism in cancer;;HIF-1 signaling pathway
chr6:71508873-71510275	ENSMUSG00000052656	known	ENSMUSG00000034951	Cog7	component of oligomeric golgi complex 7 [Source:MGI Symbol;Acc:MGI:2685013]	-0.903774	0.000827411	0.000830328	GO:0007030;;GO:0006890;;GO:0006486;;GO:0034067;;GO:0006886;;GO:0050821;;GO:0033365;;GO:0015031;;GO:0005794;;GO:0017119;;GO:0005730;;GO:0016020;;GO:0000139;;GO:0043231	BP:Golgi organization;;BP:retrograde vesicle-mediated transport, Golgi to ER;;BP:protein glycosylation;;BP:protein localization to Golgi apparatus;;BP:intracellular protein transport;;BP:protein stabilization;;BP:protein localization to organelle;;BP:protein transport;;CC:Golgi apparatus;;CC:Golgi transport complex;;CC:nucleolus;;CC:membrane;;CC:Golgi membrane;;CC:intracellular membrane-bounded o…	K20294	COG7
chr6:71508873-71510275	ENSMUSG00000052656	known	ENSMUSG00000071253	Slc25a16	solute carrier family 25 (mitochondrial carrier, Graves disease autoantigen), member 16 [Source:MGI Symbol;Acc:MGI:1920382]	-0.912142	0.000606851	0.000640655	GO:0016021;;GO:0005739;;GO:0005743;;GO:0005347	CC:integral component of membrane;;CC:mitochondrion;;CC:mitochondrial inner membrane;;MF:ATP transmembrane transporter activity;;	K15084	SLC25A16, GDA, LEU5
chr6:71508873-71510275	ENSMUSG00000052656	known	ENSMUSG00000002496	Tsc2	TSC complex subunit 2 [Source:MGI Symbol;Acc:MGI:102548]	-0.912142	0.000606851	0.000640655	GO:0032007;;GO:0051056;;GO:0005634;;GO:0033596;;GO:0005096	BP:negative regulation of TOR signaling;;BP:regulation of small GTPase mediated signal transduction;;CC:nucleus;;CC:TSC1-TSC2 complex;;MF:GTPase activator activity;;	K07207	TSC2	map04115;;map04919;;map05168;;map05231;;map04910;;map04072;;map04211;;map04140;;map04150;;map04151;;map04152	p53 signaling pathway;;Thyroid hormone signaling pathway;;Herpes simplex infection;;Choline metabolism in cancer;;Insulin signaling pathway;;Phospholipase D signaling pathway;;Longevity regulating pathway;;Autophagy - animal;;mTOR signaling pathway;;PI3K-Akt signaling pathway;;AMPK signaling pathway
chr6:71508873-71510275	ENSMUSG00000052656	known	ENSMUSG00000031392	Irak1	interleukin-1 receptor-associated kinase 1 [Source:MGI Symbol;Acc:MGI:107420]	-0.92051	0.0004311	0.000584646	GO:0071222;;GO:0034134;;GO:0034605;;GO:0043406;;GO:1901224;;GO:0070498;;GO:0043507;;GO:0035556;;GO:0046777;;GO:0019221;;GO:0007254;;GO:0007250;;GO:0070555;;GO:0071456;;GO:0006468;;GO:0032496;;GO:0048661;;GO:0045087;;GO:0090370;;GO:0032494;;GO:0032481;;GO:0045892;;GO:0060337;;GO:0034142;;GO:0051092;;GO:0007568;;GO:0001959;;GO:0031663;;GO:0032088;;GO:1904996;;GO:0043123;;GO:0005811;;GO:0005737;;GO:…	BP:cellular response to lipopolysaccharide;;BP:toll-like receptor 2 signaling pathway;;BP:cellular response to heat;;BP:positive regulation of MAP kinase activity;;BP:positive regulation of NIK/NF-kappaB signaling;;BP:interleukin-1-mediated signaling pathway;;BP:positive regulation of JUN kinase activity;;BP:intracellular signal transduction;;BP:protein autophosphorylation;;BP:cytokine-mediated s…	K04730	IRAK1	map05140;;map05152;;map05142;;map05162;;map05145;;map05161;;map05133;;map04010;;map05168;;map05169;;map04620;;map05130;;map04624;;map05132;;map04064;;map04722	Leishmaniasis;;Tuberculosis;;Chagas diseas;;Measles;;Toxoplasmosis;;Hepatitis B;;Pertussis;;MAPK signaling pathway;;Herpes simplex infection;;Epstein-Barr virus infection;;Toll-like receptor signaling pathway;;Pathogenic Escherichia coli infection;;Toll and Imd signaling pathway;;Salmonella infection;;NF-kappa B signaling pathway;;Neurotrophin signaling pathway
chr6:71508873-71510275	ENSMUSG00000052656	known	ENSMUSG00000002279	Lmf1	lipase maturation factor 1 [Source:MGI Symbol;Acc:MGI:1923733]	-0.928878	0.000294526	0.000491609	GO:0006888;;GO:0051604;;GO:0006641;;GO:0034382;;GO:0009306;;GO:0051006;;GO:0090181;;GO:0033578;;GO:0090207;;GO:0005794;;GO:0005783;;GO:0016021;;GO:0016020;;GO:0005789	BP:ER to Golgi vesicle-mediated transport;;BP:protein maturation;;BP:triglyceride metabolic process;;BP:chylomicron remnant clearance;;BP:protein secretion;;BP:positive regulation of lipoprotein lipase activity;;BP:regulation of cholesterol metabolic process;;BP:protein glycosylation in Golgi;;BP:regulation of triglyceride metabolic process;;CC:Golgi apparatus;;CC:endoplasmic reticulum;;CC:integr…	K23555	LMF1
chr6:71508873-71510275	ENSMUSG00000052656	known	ENSMUSG00000044066	Cep68	centrosomal protein 68 [Source:MGI Symbol;Acc:MGI:2667663]	-0.912142	0.000606851	0.000640655	GO:0007098;;GO:0033365;;GO:0010457;;GO:0005737;;GO:0005856;;GO:0034451;;GO:0005813;;GO:0005829;;GO:0005815;;GO:0005654;;GO:0005634;;GO:0030054;;GO:0019901;;GO:0019904	BP:centrosome cycle;;BP:protein localization to organelle;;BP:centriole-centriole cohesion;;CC:cytoplasm;;CC:cytoskeleton;;CC:centriolar satellite;;CC:centrosome;;CC:cytosol;;CC:microtubule organizing center;;CC:nucleoplasm;;CC:nucleus;;CC:cell junction;;MF:protein kinase binding;;MF:protein domain specific binding;;	K16764	CEP68
chr6:71508873-71510275	ENSMUSG00000052656	known	ENSMUSG00000048720	Tbc1d12	TBC1D12: TBC1 domain family, member 12 [Source:MGI Symbol;Acc:MGI:2384803]	-0.936717	0.000197247	0.000440991	GO:0090630;;GO:0006886;;GO:0005623;;GO:0005096;;GO:0017137	BP:activation of GTPase activity;;BP:intracellular protein transport;;CC:cell;;MF:GTPase activator activity;;MF:Rab GTPase binding;;
chr6:71508873-71510275	ENSMUSG00000052656	known	ENSMUSG00000002064	Sdf2	stromal cell derived factor 2 [Source:MGI Symbol;Acc:MGI:108019]	-0.903774	0.000827411	0.000830328	GO:0035269;;GO:0016020;;GO:0005576;;GO:0005789;;GO:0004169	BP:protein O-linked mannosylation;;CC:membrane;;CC:extracellular region;;CC:endoplasmic reticulum membrane;;MF:dolichyl-phosphate-mannose-protein mannosyltransferase activity;;
chr6:71508873-71510275	ENSMUSG00000052656	known	ENSMUSG00000042293	Gm5617	predicted gene 5617 [Source:MGI Symbol;Acc:MGI:3643566]	-0.903774	0.000827411	0.000830328	GO:0008150;;GO:0005575;;GO:0003674	BP:biological_process;;CC:cellular_component;;MF:molecular_function;;
chr6:71508873-71510275	ENSMUSG00000052656	known	ENSMUSG00000070473	Cldn3	claudin 3 [Source:MGI Symbol;Acc:MGI:1329044]	-0.937247	0.000191631	0.000440991	GO:0022604;;GO:0061045;;GO:0030336;;GO:1901890;;GO:0034331;;GO:0016338;;GO:0010629;;GO:0010628;;GO:0090559;;GO:0003382;;GO:0090303;;GO:0001666;;GO:0031532;;GO:0051260;;GO:1905050;;GO:1903348;;GO:0008285;;GO:0030335;;GO:0051291;;GO:0045471;;GO:0014045;;GO:0007155;;GO:0150111;;GO:0070830;;GO:0001934;;GO:0005923;;GO:0030054;;GO:0005737;;GO:0016021;;GO:0016020;;GO:0016328;;GO:0070160;;GO:0016327;;GO:…	BP:regulation of cell morphogenesis;;BP:negative regulation of wound healing;;BP:negative regulation of cell migration;;BP:positive regulation of cell junction assembly;;BP:cell junction maintenance;;BP:calcium-independent cell-cell adhesion via plasma membrane cell-adhesion molecules;;BP:negative regulation of gene expression;;BP:positive regulation of gene expression;;BP:regulation of membrane …	K06087	CLDN	map04514;;map05160;;map05130;;map04670;;map04530	Cell adhesion molecule;;Hepatitis C;;Pathogenic Escherichia coli infection;;Leukocyte transendothelial migration;;Tight junction
chr6:71508873-71510275	ENSMUSG00000052656	known	ENSMUSG00000032479	Map4	microtubule-associated protein 4 [Source:MGI Symbol;Acc:MGI:97178]	-0.953983	6.57887e-05	0.000307081	GO:0051294;;GO:0031175;;GO:0007052;;GO:0000226;;GO:0051012;;GO:0051301;;GO:1902856;;GO:0015630;;GO:0005829;;GO:0005623;;GO:0030424;;GO:0072686;;GO:0043005;;GO:0014069;;GO:0005886;;GO:0005874;;GO:0005930;;GO:0008017	BP:establishment of spindle orientation;;BP:neuron projection development;;BP:mitotic spindle organization;;BP:microtubule cytoskeleton organization;;BP:microtubule sliding;;BP:cell division;;BP:negative regulation of non-motile cilium assembly;;CC:microtubule cytoskeleton;;CC:cytosol;;CC:cell;;CC:axon;;CC:mitotic spindle;;CC:neuron projection;;CC:postsynaptic density;;CC:plasma membrane;;CC:micr…	K10431	MAP4
chr6:71508873-71510275	ENSMUSG00000052656	known	ENSMUSG00000037172	Dennd11	DENN domain containing 11 [Source:MGI Symbol;Acc:MGI:2444256]	-0.903361	0.000839536	0.000841688
chr6:71508873-71510275	ENSMUSG00000052656	known	ENSMUSG00000000686	Abhd15	abhydrolase domain containing 15 [Source:MGI Symbol;Acc:MGI:1914727]	-0.962352	3.28586e-05	0.00020083	GO:0044255;;GO:0005576;;GO:0016787	BP:cellular lipid metabolic process;;CC:extracellular region;;MF:hydrolase activity;;	K13707	ABHD15
chr6:71508873-71510275	ENSMUSG00000052656	known	ENSMUSG00000024527	Afg3l2	AFG3-like AAA ATPase 2 [Source:MGI Symbol;Acc:MGI:1916847]	-0.928878	0.000294526	0.000491609	GO:0033619;;GO:0036444;;GO:0034982;;GO:0042407;;GO:0060013;;GO:0051560;;GO:0042552;;GO:0065003;;GO:0007005;;GO:0006508;;GO:0048747;;GO:0007528;;GO:0008053;;GO:0007409;;GO:0016485;;GO:0021675;;GO:0040014;;GO:0016540;;GO:0016021;;GO:0016020;;GO:0005739;;GO:0005743;;GO:0005745;;GO:0008270;;GO:0008233;;GO:0008237;;GO:0000166;;GO:0046872;;GO:0005524;;GO:0016787;;GO:0004222;;GO:0005515	BP:membrane protein proteolysis;;BP:calcium ion transmembrane import into mitochondrion;;BP:mitochondrial protein processing;;BP:cristae formation;;BP:righting reflex;;BP:mitochondrial calcium ion homeostasis;;BP:myelination;;BP:macromolecular complex assembly;;BP:mitochondrion organization;;BP:proteolysis;;BP:muscle fiber development;;BP:neuromuscular junction development;;BP:mitochondrial fusio…	K08956	AFG3
chr6:71508873-71510275	ENSMUSG00000052656	known	ENSMUSG00000041354	Rgl2	ral guanine nucleotide dissociation stimulator-like 2 [Source:MGI Symbol;Acc:MGI:107483]	-0.92051	0.0004311	0.000584646	GO:0010667;;GO:0014068;;GO:0032485;;GO:0007264;;GO:0005089;;GO:0005085	BP:negative regulation of cardiac muscle cell apoptotic process;;BP:positive regulation of phosphatidylinositol 3-kinase signaling;;BP:regulation of Ral protein signal transduction;;BP:small GTPase mediated signal transduction;;MF:Rho guanyl-nucleotide exchange factor activity;;MF:guanyl-nucleotide exchange factor activity;;	K17636	RGL2	map04014	Ras signaling pathway
chr6:71508873-71510275	ENSMUSG00000052656	known	ENSMUSG00000035596	Mboat7	membrane bound O-acyltransferase domain containing 7 [Source:MGI Symbol;Acc:MGI:1924832]	-0.912142	0.000606851	0.000640655	GO:0021591;;GO:0008654;;GO:0021819;;GO:0046488;;GO:0016021;;GO:0016020;;GO:0005789;;GO:0044233;;GO:0071617	BP:ventricular system development;;BP:phospholipid biosynthetic process;;BP:layer formation in cerebral cortex;;BP:phosphatidylinositol metabolic process;;CC:integral component of membrane;;CC:membrane;;CC:endoplasmic reticulum membrane;;CC:ER-mitochondrion membrane contact site;;MF:lysophospholipid acyltransferase activity;;	K13516	MBOAT7	map00564	Glycerophospholipid metabolism
chr6:71508873-71510275	ENSMUSG00000052656	known	ENSMUSG00000028527	Ak4	adenylate kinase 4 [Source:MGI Symbol;Acc:MGI:87979]	-0.937247	0.000191631	0.000440991	GO:2001169;;GO:0046039;;GO:0007420;;GO:0046034;;GO:0009142;;GO:0006172;;GO:0042493;;GO:0002082;;GO:0006165;;GO:0071456;;GO:0001889;;GO:0046033;;GO:0005739;;GO:0005759;;GO:0046899;;GO:0004550;;GO:0004017;;GO:0005524;;GO:0005525	BP:regulation of ATP biosynthetic process;;BP:GTP metabolic process;;BP:brain development;;BP:ATP metabolic process;;BP:nucleoside triphosphate biosynthetic process;;BP:ADP biosynthetic process;;BP:response to drug;;BP:regulation of oxidative phosphorylation;;BP:nucleoside diphosphate phosphorylation;;BP:cellular response to hypoxia;;BP:liver development;;BP:AMP metabolic process;;CC:mitochondrio…	K00939	adk, AK	map00730;;map00230	Thiamine metabolism;;Purine metabolism
chr6:71508873-71510275	ENSMUSG00000052656	known	ENSMUSG00000033735	Spr	sepiapterin reductase [Source:MGI Symbol;Acc:MGI:103078]	-0.928878	0.000294526	0.000491609	GO:0006729;;GO:0048667;;GO:0042417;;GO:0040014;;GO:0006558;;GO:0050882;;GO:0019889;;GO:0006809;;GO:0042415;;GO:0046146;;GO:0042428;;GO:0010033;;GO:0005829;;GO:0005737;;GO:0005739;;GO:0005654;;GO:0004757;;GO:0042803	BP:tetrahydrobiopterin biosynthetic process;;BP:cell morphogenesis involved in neuron differentiation;;BP:dopamine metabolic process;;BP:regulation of multicellular organism growth;;BP:L-phenylalanine metabolic process;;BP:voluntary musculoskeletal movement;;BP:pteridine metabolic process;;BP:nitric oxide biosynthetic process;;BP:norepinephrine metabolic process;;BP:tetrahydrobiopterin metabolic …	K00072	SPR	map00790	Folate biosynthesis
chr6:71508873-71510275	ENSMUSG00000052656	known	ENSMUSG00000037434	Slc30a1	solute carrier family 30 (zinc transporter), member 1 [Source:MGI Symbol;Acc:MGI:1345281]	-0.912142	0.000606851	0.000640655	GO:0006829;;GO:0001701;;GO:0090281;;GO:0006882;;GO:0070574;;GO:0071577;;GO:0006874;;GO:0006812;;GO:0006811;;GO:0046929;;GO:0055085;;GO:0070509;;GO:0071585;;GO:0071584;;GO:0005783;;GO:0005737;;GO:0016021;;GO:0016020;;GO:0099061;;GO:0005794;;GO:0030315;;GO:0031965;;GO:0005886;;GO:0098685;;GO:0019855;;GO:0008324;;GO:0005385	BP:zinc II ion transport;;BP:in utero embryonic development;;BP:negative regulation of calcium ion import;;BP:cellular zinc ion homeostasis;;BP:cadmium ion transmembrane transport;;BP:zinc II ion transmembrane transport;;BP:cellular calcium ion homeostasis;;BP:cation transport;;BP:ion transport;;BP:negative regulation of neurotransmitter secretion;;BP:transmembrane transport;;BP:calcium ion impor…	K14688	SLC30A1, ZNT1	map04978	Mineral absorption
chr6:71508873-71510275	ENSMUSG00000052656	known	ENSMUSG00000009995	Taz	tafazzin [Source:MGI Symbol;Acc:MGI:109626]	-0.912142	0.000606851	0.000640655	GO:0035965;;GO:0006936;;GO:0007507;;GO:0007007;;GO:0032049;;GO:0032981;;GO:0007519;;GO:0046471;;GO:0048738;;GO:1900210;;GO:2001171;;GO:0042407;;GO:0030097;;GO:0042775;;GO:0060048;;GO:0031966;;GO:0005739;;GO:0016021;;GO:0008374;;GO:0047184	BP:cardiolipin acyl-chain remodeling;;BP:muscle contraction;;BP:heart development;;BP:inner mitochondrial membrane organization;;BP:cardiolipin biosynthetic process;;BP:mitochondrial respiratory chain complex I assembly;;BP:skeletal muscle tissue development;;BP:phosphatidylglycerol metabolic process;;BP:cardiac muscle tissue development;;BP:positive regulation of cardiolipin metabolic process;;B…	K13511	TAZ	map00564	Glycerophospholipid metabolism
chr6:71508873-71510275	ENSMUSG00000052656	known	ENSMUSG00000009621	Vav2	vav 2 oncogene [Source:MGI Symbol;Acc:MGI:102718]	-0.937247	0.000191631	0.000440991	GO:0007264;;GO:0030031;;GO:0030032;;GO:0008361;;GO:0043552;;GO:0016477;;GO:0001525;;GO:0035556;;GO:0043087;;GO:0005737;;GO:0005886;;GO:0005829;;GO:0005154;;GO:0005085;;GO:0046872;;GO:0001784	BP:small GTPase mediated signal transduction;;BP:cell projection assembly;;BP:lamellipodium assembly;;BP:regulation of cell size;;BP:positive regulation of phosphatidylinositol 3-kinase activity;;BP:cell migration;;BP:angiogenesis;;BP:intracellular signal transduction;;BP:regulation of GTPase activity;;CC:cytoplasm;;CC:plasma membrane;;CC:cytosol;;MF:epidermal growth factor receptor binding;;MF:g…	K05730	VAV	map04666;;map05205;;map04650;;map04662;;map04810;;map04660;;map04015;;map04664;;map04024;;map04670;;map04062;;map04510	Fc gamma R-mediated phagocytosis;;Proteoglycans in cancer;;Natural killer cell mediated cytotoxicity;;B cell receptor signaling pathway;;Regulation of actin cytoskeleton;;T cell receptor signaling pathway;;Rap1 signaling pathway;;Fc epsilon RI signaling pathway;;cAMP signaling pathway;;Leukocyte transendothelial migration;;Chemokine signaling pathway;;Focal adhesion
chr6:71508873-71510275	ENSMUSG00000052656	known	ENSMUSG00000016344	Ppdpf	pancreatic progenitor cell differentiation and proliferation factor [Source:MGI Symbol;Acc:MGI:1913746]	-0.92051	0.0004311	0.000584646	GO:0030154;;GO:0007275;;GO:0005575;;GO:0003674	BP:cell differentiation;;BP:multicellular organism development;;CC:cellular_component;;MF:molecular_function;;
chr6:71508873-71510275	ENSMUSG00000052656	known	ENSMUSG00000035104	Eva1a	eva-1 homolog A (C. elegans) [Source:MGI Symbol;Acc:MGI:2385247]	-0.912142	0.000606851	0.000640655	GO:0006914;;GO:0006915;;GO:0043231;;GO:0005789;;GO:0005765;;GO:0005886;;GO:0016021	BP:autophagy;;BP:apoptotic process;;CC:intracellular membrane-bounded organelle;;CC:endoplasmic reticulum membrane;;CC:lysosomal membrane;;CC:plasma membrane;;CC:integral component of membrane;;
chr6:71508873-71510275	ENSMUSG00000052656	known	ENSMUSG00000078656	Vps25	vacuolar protein sorting 25 [Source:MGI Symbol;Acc:MGI:106354]	-0.928878	0.000294526	0.000491609	GO:0007175;;GO:0071985;;GO:0000814;;GO:0005829;;GO:0005634;;GO:0047485;;GO:0042803	BP:negative regulation of epidermal growth factor-activated receptor activity;;BP:multivesicular body sorting pathway;;CC:ESCRT II complex;;CC:cytosol;;CC:nucleus;;MF:protein N-terminus binding;;MF:protein homodimerization activity;;	K12189	VPS25, EAP20	map04144	Endocytosis
chr6:71508873-71510275	ENSMUSG00000052656	known	ENSMUSG00000054733	Msra	methionine sulfoxide reductase A [Source:MGI Symbol;Acc:MGI:106916]	-0.962352	3.28586e-05	0.00020083	GO:0007568;;GO:0034599;;GO:0055114;;GO:0005737;;GO:0015629;;GO:0005634;;GO:0016020;;GO:0005739;;GO:0005654;;GO:0016604;;GO:0045171;;GO:0005829;;GO:0008113;;GO:0036456;;GO:0016491	BP:aging;;BP:cellular response to oxidative stress;;BP:oxidation-reduction process;;CC:cytoplasm;;CC:actin cytoskeleton;;CC:nucleus;;CC:membrane;;CC:mitochondrion;;CC:nucleoplasm;;CC:nuclear body;;CC:intercellular bridge;;CC:cytosol;;MF:peptide-methionin;;MF:L-methionine;;MF:oxidoreductase activity;;	K07304	msrA
chr6:71508873-71510275	ENSMUSG00000052656	known	ENSMUSG00000019254	Ppp1r12c	protein phosphatase 1, regulatory subunit 12C [Source:MGI Symbol;Acc:MGI:1924258]	-0.953983	6.57887e-05	0.000307081	GO:0050790;;GO:0007165;;GO:0043086;;GO:0005737;;GO:0005856;;GO:0019208;;GO:0019901;;GO:0005515;;GO:0004857	BP:regulation of catalytic activity;;BP:signal transduction;;BP:negative regulation of catalytic activity;;CC:cytoplasm;;CC:cytoskeleton;;MF:phosphatase regulator activity;;MF:protein kinase binding;;MF:protein binding;;MF:enzyme inhibitor activity;;	K17457	PPP1R12C, MBS85	map05205;;map04510;;map04810;;map04270;;map04921	Proteoglycans in cancer;;Focal adhesion;;Regulation of actin cytoskeleton;;Vascular smooth muscle contraction;;Oxytocin signaling pathway
chr6:71508873-71510275	ENSMUSG00000052656	known	ENSMUSG00000024095	Hnrnpll	heterogeneous nuclear ribonucleoprotein L-like [Source:MGI Symbol;Acc:MGI:1919942]	-0.928878	0.000294526	0.000491609	GO:0033120;;GO:0043484;;GO:0006417;;GO:0006397;;GO:0005634;;GO:0003723;;GO:0003729	BP:positive regulation of RNA splicing;;BP:regulation of RNA splicing;;BP:regulation of translation;;BP:mRNA processing;;CC:nucleus;;MF:RNA binding;;MF:mRNA binding;;	K13159	HNRNPL
chr6:71508873-71510275	ENSMUSG00000052656	known	ENSMUSG00000022220	Adcy4	adenylate cyclase 4 [Source:MGI Symbol;Acc:MGI:99674]	-0.928878	0.000294526	0.000491609	GO:0007188;;GO:0007189;;GO:0007190;;GO:0035556;;GO:0009190;;GO:0006171;;GO:0005737;;GO:0032991;;GO:0016021;;GO:0016020;;GO:0005634;;GO:0030425;;GO:0005887;;GO:0005886;;GO:0046872;;GO:0005080;;GO:0016849;;GO:0004016;;GO:0031683;;GO:0005524	BP:adenylate cyclase-modulating G-protein coupled receptor signaling pathway;;BP:adenylate cyclase-activating G-protein coupled receptor signaling pathway;;BP:activation of adenylate cyclase activity;;BP:intracellular signal transduction;;BP:cyclic nucleotide biosynthetic process;;BP:cAMP biosynthetic process;;CC:cytoplasm;;CC:macromolecular complex;;CC:integral component of membrane;;CC:membrane…	K08044	ADCY4	map04923;;map04925;;map04742;;map04015;;map04540;;map04727;;map04725;;map04724;;map04723;;map05032;;map04261;;map05414;;map04972;;map04970;;map04971;;map04976;;map04713;;map05166;;map04270;;map04371;;map04072;;map04062;;map04921;;map04918;;map01522;;map04911;;map04912;;map04913;;map04914;;map04915;;map04916;;map04114;;map00230;;map04750;;map04213;;map04211;;map05200;;map04024;;map04020;;map04022;…	Regulation of lipolysis in adipocytes;;Aldosterone synthesis and secretion;;Taste transduction;;Rap1 signaling pathway;;Gap junction;;GABAergic synapse;;Cholinergic synapse;;Glutamatergic synapse;;Retrograde endocannabinoid signaling;;Morphine addiction;;Adrenergic signaling in cardiomyocytes;;Dilated cardiomyopathy;;Pancreatic secretion;;Salivary secretion;;Gastric acid secretion;;Bile secretion…
chr6:71508873-71510275	ENSMUSG00000052656	known	ENSMUSG00000029547	Ints1	integrator complex subunit 1 [Source:MGI Symbol;Acc:MGI:1915760]	-0.92051	0.0004311	0.000584646	GO:0016180;;GO:0034474;;GO:0001833;;GO:0043154;;GO:0043066;;GO:0001832;;GO:0016021;;GO:0031965;;GO:0032039;;GO:0005634	BP:snRNA processing;;BP:U2 snRNA 3'-end processing;;BP:inner cell mass cell proliferation;;BP:negative regulation of cysteine-type endopeptidase activity involved in apoptotic process;;BP:negative regulation of apoptotic process;;BP:blastocyst growth;;CC:integral component of membrane;;CC:nuclear membrane;;CC:integrator complex;;CC:nucleus;;	K13138	INTS1
chr6:71508873-71510275	ENSMUSG00000052656	known	ENSMUSG00000034449	Dhrs11	dehydrogenase/reductase (SDR family) member 11 [Source:MGI Symbol;Acc:MGI:2652816]	-0.928878	0.000294526	0.000491609	GO:0006703;;GO:0006694;;GO:0005576;;GO:0000253;;GO:0072582;;GO:0072555;;GO:0000166;;GO:0004303	BP:estrogen biosynthetic process;;BP:steroid biosynthetic process;;CC:extracellular region;;MF:3-keto sterol reductase activity;;MF:17-beta-hydroxysteroid dehydrogenas;;MF:17-beta-ketosteroid reductase activity;;MF:nucleotide binding;;MF:estradiol 17-beta-dehydrogenase activity;;	K22970	DHRS11	map00140	Steroid hormone biosynthesis
chr6:71508873-71510275	ENSMUSG00000052656	known	ENSMUSG00000028096	Gpr89	G protein-coupled receptor 89 [Source:MGI Symbol;Acc:MGI:1914799]	-0.941176	0.000153413	0.000440991	GO:0030217;;GO:0006811;;GO:0034220;;GO:0034765;;GO:0015031;;GO:0015698;;GO:0051452;;GO:0043588;;GO:0005794;;GO:0016021;;GO:0030660;;GO:0016020;;GO:0000139;;GO:0032580;;GO:0005515;;GO:0005244;;GO:0008308	BP:T cell differentiation;;BP:ion transport;;BP:ion transmembrane transport;;BP:regulation of ion transmembrane transport;;BP:protein transport;;BP:inorganic anion transport;;BP:intracellular pH reduction;;BP:skin development;;CC:Golgi apparatus;;CC:integral component of membrane;;CC:Golgi-associated vesicle membrane;;CC:membrane;;CC:Golgi membrane;;CC:Golgi cisterna membrane;;MF:protein binding;…	K22193	GPR89, GPHR
chr6:71508873-71510275	ENSMUSG00000052656	known	ENSMUSG00000052926	Rnaseh2a	ribonuclease H2, large subunit [Source:MGI Symbol;Acc:MGI:1916974]	-0.928878	0.000294526	0.000491609	GO:0016070;;GO:0006298;;GO:0090305;;GO:0043137;;GO:0090502;;GO:0006401;;GO:0005634;;GO:0032299;;GO:0005654;;GO:0005829;;GO:0016787;;GO:0004518;;GO:0004519;;GO:0004523;;GO:0003723;;GO:0003676;;GO:0046872	BP:RNA metabolic process;;BP:mismatch repair;;BP:nucleic acid phosphodiester bond hydrolysis;;BP:DNA replication, removal of RNA primer;;BP:RNA phosphodiester bond hydrolysis, endonucleolytic;;BP:RNA catabolic process;;CC:nucleus;;CC:ribonuclease H2 complex;;CC:nucleoplasm;;CC:cytosol;;MF:hydrolase activity;;MF:nuclease activity;;MF:endonuclease activity;;MF:RNA-DNA hybrid ribonuclease activity;;…	K10743	RNASEH2A	map03030	DNA replication
chr6:71508873-71510275	ENSMUSG00000052656	known	ENSMUSG00000031851	Ntpcr	nucleoside-triphosphatase, cancer-related [Source:MGI Symbol;Acc:MGI:1913816]	-0.912142	0.000606851	0.000640655	GO:0016311;;GO:0098519;;GO:0017111;;GO:0005524;;GO:0000166	BP:dephosphorylation;;MF:nucleotide phosphatase activity, acting on free nucleotides;;MF:nucleoside-triphosphatase activity;;MF:ATP binding;;MF:nucleotide binding;;	K06928	NTPCR	map00730;;map00230	Thiamine metabolism;;Purine metabolism
chr6:71508873-71510275	ENSMUSG00000052656	known	ENSMUSG00000040560	Wdr7	WD repeat domain 7 [Source:MGI Symbol;Acc:MGI:1860197]	-0.937247	0.000191631	0.000440991	GO:0002244;;GO:0008021;;GO:0003674;;GO:0005515	BP:hematopoietic progenitor cell differentiation;;CC:synaptic vesicle;;MF:molecular_function;;MF:protein binding;;
chr6:71508873-71510275	ENSMUSG00000052656	known	ENSMUSG00000027954	Efna1	ephrin A1 [Source:MGI Symbol;Acc:MGI:103236]	0.912142	0.000606851	0.000640655	GO:0034446;;GO:0061002;;GO:0050821;;GO:0007411;;GO:0001525;;GO:0043409;;GO:0000122;;GO:0045765;;GO:0033628;;GO:0050730;;GO:0061098;;GO:0016477;;GO:0003199;;GO:0030182;;GO:1903051;;GO:0043410;;GO:0043535;;GO:0048013;;GO:0070244;;GO:0050770;;GO:0010719;;GO:0050731;;GO:0003183;;GO:0003180;;GO:0014028;;GO:1902961;;GO:1902004;;GO:0001934;;GO:0046658;;GO:0016020;;GO:0005886;;GO:0005576;;GO:0046875	BP:substrate adhesion-dependent cell spreading;;BP:negative regulation of dendritic spine morphogenesis;;BP:protein stabilization;;BP:axon guidance;;BP:angiogenesis;;BP:negative regulation of MAPK cascade;;BP:negative regulation of transcription from RNA polymerase II promoter;;BP:regulation of angiogenesis;;BP:regulation of cell adhesion mediated by integrin;;BP:regulation of peptidyl-tyrosine p…	K05462	EFNA	map05206;;map04015;;map04014;;map04010;;map04360;;map04151	MicroRNAs in cancer;;Rap1 signaling pathway;;Ras signaling pathway;;MAPK signaling pathway;;Axon guidance;;PI3K-Akt signaling pathway
chr6:71508873-71510275	ENSMUSG00000052656	known	ENSMUSG00000040785	Ttc3	tetratricopeptide repeat domain 3 [Source:MGI Symbol;Acc:MGI:1276539]	-0.928878	0.000294526	0.000491609	GO:0045665;;GO:0006511;;GO:0010771;;GO:0070936;;GO:0005730;;GO:0005773;;GO:0005829;;GO:0005654;;GO:0005794;;GO:0005634;;GO:0046872;;GO:0004842	BP:negative regulation of neuron differentiation;;BP:ubiquitin-dependent protein catabolic process;;BP:negative regulation of cell morphogenesis involved in differentiation;;BP:protein K48-linked ubiquitination;;CC:nucleolus;;CC:vacuole;;CC:cytosol;;CC:nucleoplasm;;CC:Golgi apparatus;;CC:nucleus;;MF:metal ion binding;;MF:ubiquitin-protein transferase activity;;	K15712	TTC3
chr6:71508873-71510275	ENSMUSG00000052656	known	ENSMUSG00000052302	Tbc1d30	TBC1 domain family, member 30 [Source:MGI Symbol;Acc:MGI:1921944]	-0.903361	0.000839536	0.000841688	GO:0043547;;GO:0006886;;GO:0090630;;GO:1902018;;GO:0036064;;GO:0005886;;GO:0005929;;GO:0005829;;GO:0005096;;GO:0017137	BP:positive regulation of GTPase activity;;BP:intracellular protein transport;;BP:activation of GTPase activity;;BP:negative regulation of cilium assembly;;CC:ciliary basal body;;CC:plasma membrane;;CC:cilium;;CC:cytosol;;MF:GTPase activator activity;;MF:Rab GTPase binding;;
chr6:71508873-71510275	ENSMUSG00000052656	known	ENSMUSG00000002763	Pex6	peroxisomal biogenesis factor 6 [Source:MGI Symbol;Acc:MGI:2385054]	-0.912142	0.000606851	0.000640655	GO:0016558;;GO:0006625;;GO:0050821;;GO:0007031;;GO:0016561;;GO:0005737;;GO:0005778;;GO:0097733;;GO:0005829;;GO:0016020;;GO:0005777;;GO:0042995;;GO:0001750;;GO:0008022;;GO:0016887;;GO:0000166;;GO:0042623;;GO:0044877;;GO:0005515;;GO:0005524	BP:protein import into peroxisome matrix;;BP:protein targeting to peroxisome;;BP:protein stabilization;;BP:peroxisome organization;;BP:protein import into peroxisome matrix, translocation;;CC:cytoplasm;;CC:peroxisomal membrane;;CC:photoreceptor cell cilium;;CC:cytosol;;CC:membrane;;CC:peroxisome;;CC:cell projection;;CC:photoreceptor outer segment;;MF:protein C-terminus binding;;MF:ATPase activity…	K13339	PEX6, PXAAA1	map04146	Peroxisome
chr6:71508873-71510275	ENSMUSG00000052656	known	ENSMUSG00000035478	Mbd3	methyl-CpG binding domain protein 3 [Source:MGI Symbol;Acc:MGI:1333812]	-0.979088	4.26632e-06	7.31871e-05	GO:0048568;;GO:0044030;;GO:0014070;;GO:0032355;;GO:0001701;;GO:0000122;;GO:0006346;;GO:0016573;;GO:0009888;;GO:0007507;;GO:0007568;;GO:0007420;;GO:0031667;;GO:0000785;;GO:0005737;;GO:0005634;;GO:0005654;;GO:0000792;;GO:0042025;;GO:0032991;;GO:0016581;;GO:0003677;;GO:0008327;;GO:0003682	BP:embryonic organ development;;BP:regulation of DNA methylation;;BP:response to organic cyclic compound;;BP:response to estradiol;;BP:in utero embryonic development;;BP:negative regulation of transcription from RNA polymerase II promoter;;BP:methylation-dependent chromatin silencing;;BP:histone acetylation;;BP:tissue development;;BP:heart development;;BP:aging;;BP:brain development;;BP:response …	K11591	MBD3
chr6:71508873-71510275	ENSMUSG00000052656	known	ENSMUSG00000038991	Txndc5	thioredoxin domain containing 5 [Source:MGI Symbol;Acc:MGI:2145316]	-0.928878	0.000294526	0.000491609	GO:0043277;;GO:0045454;;GO:0005788;;GO:0005623;;GO:0005783;;GO:0016853;;GO:0003756	BP:apoptotic cell clearance;;BP:cell redox homeostasis;;CC:endoplasmic reticulum lumen;;CC:cell;;CC:endoplasmic reticulum;;MF:isomerase activity;;MF:protein disulfide isomerase activity;;	K13984	TXNDC5, ERP46	map04141	Protein processing in endoplasmic reticulum
chr6:71508873-71510275	ENSMUSG00000052656	known	ENSMUSG00000052712	BC004004	cDNA sequence BC004004 [Source:MGI Symbol;Acc:MGI:2136782]	-0.92051	0.0004311	0.000584646	GO:0045787;;GO:1901727;;GO:0042060;;GO:0050673;;GO:0005737;;GO:0005794;;GO:0005730;;GO:0016021;;GO:0016020;;GO:0030496;;GO:0005886;;GO:0000139	BP:positive regulation of cell cycle;;BP:positive regulation of histone deacetylase activity;;BP:wound healing;;BP:epithelial cell proliferation;;CC:cytoplasm;;CC:Golgi apparatus;;CC:nucleolus;;CC:integral component of membrane;;CC:membrane;;CC:midbody;;CC:plasma membrane;;CC:Golgi membrane;;
chr6:71508873-71510275	ENSMUSG00000052656	known	ENSMUSG00000044786	Zfp36	zinc finger protein 36 [Source:MGI Symbol;Acc:MGI:99180]	0.912142	0.000606851	0.000640655	GO:1904246;;GO:1904582;;GO:0071222;;GO:0050779;;GO:0071385;;GO:0038066;;GO:0044344;;GO:0042594;;GO:0070935;;GO:0035556;;GO:0007275;;GO:0050728;;GO:0000288;;GO:0000289;;GO:0000122;;GO:0045647;;GO:0000165;;GO:0009611;;GO:0071356;;GO:0032703;;GO:0006402;;GO:1900153;;GO:1902172;;GO:0031086;;GO:0045085;;GO:0061014;;GO:0010837;;GO:0060213;;GO:0035278;;GO:0032897;;GO:0071364;;GO:0051028;;GO:0061158;;GO:…	BP:negative regulation of polynucleotide adenylyltransferase activity;;BP:positive regulation of intracellular mRNA localization;;BP:cellular response to lipopolysaccharide;;BP:RNA destabilization;;BP:cellular response to glucocorticoid stimulus;;BP:p38MAPK cascade;;BP:cellular response to fibroblast growth factor stimulus;;BP:response to starvation;;BP:3'-UTR-mediated mRNA stabilization;;BP:intr…	K15308	TTP	map05166	HTLV-I infection
chr6:71508873-71510275	ENSMUSG00000052656	known	ENSMUSG00000073838	Tufm	Tu translation elongation factor, mitochondrial [Source:MGI Symbol;Acc:MGI:1923686]	-0.953983	6.57887e-05	0.000307081	GO:0070125;;GO:0045471;;GO:0006414;;GO:0006412;;GO:0005743;;GO:0043209;;GO:0005739;;GO:0045202;;GO:0042645;;GO:0003924;;GO:0000166;;GO:0003746;;GO:0005525	BP:mitochondrial translational elongation;;BP:response to ethanol;;BP:translational elongation;;BP:translation;;CC:mitochondrial inner membrane;;CC:myelin sheath;;CC:mitochondrion;;CC:synapse;;CC:mitochondrial nucleoid;;MF:GTPase activity;;MF:nucleotide binding;;MF:translation elongation factor activity;;MF:GTP binding;;	K02358	tuf, TUFM
chr6:71508873-71510275	ENSMUSG00000052656	known	ENSMUSG00000031967	Afg3l1	AFG3-like AAA ATPase 1 [Source:MGI Symbol;Acc:MGI:1928277]	-0.903774	0.000827411	0.000830328	GO:0034982;;GO:0042407;;GO:0008053;;GO:0065003;;GO:0007005;;GO:0016485;;GO:0006508;;GO:0016021;;GO:0016020;;GO:0005739;;GO:0005743;;GO:0005745;;GO:0016787;;GO:0004222;;GO:0008237;;GO:0000166;;GO:0005515;;GO:0008233;;GO:0046872;;GO:0005524;;GO:0008270	BP:mitochondrial protein processing;;BP:cristae formation;;BP:mitochondrial fusion;;BP:macromolecular complex assembly;;BP:mitochondrion organization;;BP:protein processing;;BP:proteolysis;;CC:integral component of membrane;;CC:membrane;;CC:mitochondrion;;CC:mitochondrial inner membrane;;CC:m-AAA complex;;MF:hydrolase activity;;MF:metalloendopeptidase activity;;MF:metallopeptidase activity;;MF:nu…	K08956	AFG3
chr6:71508873-71510275	ENSMUSG00000052656	known	ENSMUSG00000031388	Naa10	N(alpha)-acetyltransferase 10, NatA catalytic subunit [Source:MGI Symbol;Acc:MGI:1915255]	-0.928878	0.000294526	0.000491609	GO:2000719;;GO:0006474;;GO:0018002;;GO:0006473;;GO:0017198;;GO:0005737;;GO:0005730;;GO:0005634;;GO:0031415;;GO:0005829;;GO:0008080;;GO:0016407;;GO:1990189;;GO:0016740;;GO:0016746;;GO:0005515;;GO:0043022;;GO:0004596;;GO:1990190	BP:negative regulation of maintenance of mitotic sister chromatid cohesion, centromeric;;BP:N-terminal protein amino acid acetylation;;BP:N-terminal peptidyl-glutamic acid acetylation;;BP:protein acetylation;;BP:N-terminal peptidyl-serine acetylation;;CC:cytoplasm;;CC:nucleolus;;CC:nucleus;;CC:NatA complex;;CC:cytosol;;MF:N-acetyltransferase activity;;MF:acetyltransferase activity;;MF:peptide-ser…	K20791	NAA10_11, ARD1_2
chr6:71508873-71510275	ENSMUSG00000052656	known	ENSMUSG00000025086	Trub1	TruB pseudouridine (psi) synthase family member 1 [Source:MGI Symbol;Acc:MGI:1919383]	-0.962352	3.28586e-05	0.00020083	GO:0009451;;GO:0006400;;GO:1990481;;GO:0001522;;GO:0006396;;GO:0005737;;GO:0005634;;GO:0005739;;GO:0005829;;GO:0016853;;GO:0009982;;GO:0003723	BP:RNA modification;;BP:tRNA modification;;BP:mRNA pseudouridine synthesis;;BP:pseudouridine synthesis;;BP:RNA processing;;CC:cytoplasm;;CC:nucleus;;CC:mitochondrion;;CC:cytosol;;MF:isomerase activity;;MF:pseudouridine synthase activity;;MF:RNA binding;;	K03177	truB, PUS4, TRUB1
chr6:71508873-71510275	ENSMUSG00000052656	known	ENSMUSG00000038383	Pigu	phosphatidylinositol glycan anchor biosynthesis, class U [Source:MGI Symbol;Acc:MGI:3039607]	-0.937247	0.000191631	0.000440991	GO:0046425;;GO:0034394;;GO:0006506;;GO:0006508;;GO:0016255;;GO:0016020;;GO:0005783;;GO:0016021;;GO:0005789;;GO:0005886;;GO:0042765;;GO:0003923;;GO:0034235	BP:regulation of JAK-STAT cascade;;BP:protein localization to cell surface;;BP:GPI anchor biosynthetic process;;BP:proteolysis;;BP:attachment of GPI anchor to protein;;CC:membrane;;CC:endoplasmic reticulum;;CC:integral component of membrane;;CC:endoplasmic reticulum membrane;;CC:plasma membrane;;CC:GPI-anchor transamidase complex;;MF:GPI-anchor transamidase activity;;MF:GPI anchor binding;;	K05293	PIGU	map00563	Glycosylphosphatidylinosito
chr6:71508873-71510275	ENSMUSG00000052656	known	ENSMUSG00000041143	Tmco4	transmembrane and coiled-coil domains 4 [Source:MGI Symbol;Acc:MGI:1924306]	0.903774	0.000827411	0.000830328	GO:0016021	CC:integral component of membrane;;
chr6:71508873-71510275	ENSMUSG00000052656	known	ENSMUSG00000044788	Fads6	fatty acid desaturase domain family, member 6 [Source:MGI Symbol;Acc:MGI:3039592]	-0.928878	0.000294526	0.000491609	GO:0006633;;GO:0006631;;GO:0006629;;GO:0008150;;GO:0055114;;GO:0016021;;GO:0016020;;GO:0005575;;GO:0003674;;GO:0016491	BP:fatty acid biosynthetic process;;BP:fatty acid metabolic process;;BP:lipid metabolic process;;BP:biological_process;;BP:oxidation-reduction process;;CC:integral component of membrane;;CC:membrane;;CC:cellular_component;;MF:molecular_function;;MF:oxidoreductase activity;;	K12419	FADS6
chr6:71508873-71510275	ENSMUSG00000052656	known	ENSMUSG00000022614	Lmf2	lipase maturation factor 2 [Source:MGI Symbol;Acc:MGI:2146015]	-0.928878	0.000294526	0.000491609	GO:0051604;;GO:0016021;;GO:0005789	BP:protein maturation;;CC:integral component of membrane;;CC:endoplasmic reticulum membrane;;
chr6:71508873-71510275	ENSMUSG00000052656	known	ENSMUSG00000049940	Pgrmc2	progesterone receptor membrane component 2 [Source:MGI Symbol;Acc:MGI:1918054]	-0.928878	0.000294526	0.000491609	GO:0060612;;GO:0015886;;GO:0016020;;GO:0016021;;GO:0005783;;GO:0005634;;GO:0005635;;GO:0012505;;GO:0020037;;GO:0008289;;GO:0005515;;GO:0005496;;GO:0015232	BP:adipose tissue development;;BP:heme transport;;CC:membrane;;CC:integral component of membrane;;CC:endoplasmic reticulum;;CC:nucleus;;CC:nuclear envelope;;CC:endomembrane system;;MF:heme binding;;MF:lipid binding;;MF:protein binding;;MF:steroid binding;;MF:heme transporter activity;;	K17278	PGRMC1_2
chr6:71508873-71510275	ENSMUSG00000052656	known	ENSMUSG00000024769	Cdc42bpg	CDC42 binding protein kinase gamma (DMPK-like) [Source:MGI Symbol;Acc:MGI:2652845]	-0.912142	0.000606851	0.000640655	GO:0006468;;GO:0031032;;GO:0018107;;GO:0031532;;GO:0016310;;GO:0035556;;GO:0005737;;GO:0005856;;GO:0005829;;GO:0031252;;GO:0005815;;GO:0034451;;GO:0016301;;GO:0000287;;GO:0000166;;GO:0004674;;GO:0016740;;GO:0004672;;GO:0046872;;GO:0005524	BP:protein phosphorylation;;BP:actomyosin structure organization;;BP:peptidyl-threonine phosphorylation;;BP:actin cytoskeleton reorganization;;BP:phosphorylation;;BP:intracellular signal transduction;;CC:cytoplasm;;CC:cytoskeleton;;CC:cytosol;;CC:cell leading edge;;CC:microtubule organizing center;;CC:centriolar satellite;;MF:kinase activity;;MF:magnesium ion binding;;MF:nucleotide binding;;MF:pr…	K16307	CDC42BP
chr6:71508873-71510275	ENSMUSG00000052656	known	ENSMUSG00000060429	Sntb1	syntrophin, basic 1 [Source:MGI Symbol;Acc:MGI:101781]	-0.928878	0.000294526	0.000491609	GO:0005737;;GO:0005856;;GO:0032991;;GO:0016010;;GO:0042383;;GO:0045202;;GO:0005198;;GO:0003779;;GO:0030165;;GO:0005516	CC:cytoplasm;;CC:cytoskeleton;;CC:macromolecular complex;;CC:dystrophin-associated glycoprotein complex;;CC:sarcolemma;;CC:synapse;;MF:structural molecule activity;;MF:actin binding;;MF:PDZ domain binding;;MF:calmodulin binding;;
chr6:71508873-71510275	ENSMUSG00000052656	known	ENSMUSG00000030846	Tial1	Tia1 cytotoxic granule-associated RNA binding protein-like 1 [Source:MGI Symbol;Acc:MGI:107913]	-0.912142	0.000606851	0.000640655	GO:0003723;;GO:0003676;;GO:0003677	MF:RNA binding;;MF:nucleic acid binding;;MF:DNA binding;;	K13201	TIA1, TIAL1
chr6:71508873-71510275	ENSMUSG00000052656	known	ENSMUSG00000014791	Elmo3	engulfment and cell motility 3 [Source:MGI Symbol;Acc:MGI:2679007]	-0.912142	0.000606851	0.000640655	GO:0006915;;GO:0006909;;GO:0016477;;GO:0005737;;GO:0017124	BP:apoptotic process;;BP:phagocytosis;;BP:cell migration;;CC:cytoplasm;;MF:SH3 domain binding;;	K19241	ELMO3	map05100	Bacterial invasion of epithelial cells
chr6:71508873-71510275	ENSMUSG00000052656	known	ENSMUSG00000031059	Ndufb11	NADH:ubiquinone oxidoreductase subunit B11 [Source:MGI Symbol;Acc:MGI:1349919]	-0.928878	0.000294526	0.000491609	GO:0055114;;GO:0032981;;GO:0016021;;GO:0005739;;GO:0005747	BP:oxidation-reduction process;;BP:mitochondrial respiratory chain complex I assembly;;CC:integral component of membrane;;CC:mitochondrion;;CC:mitochondrial respiratory chain complex I;;	K11351	NDUFB11	map04932;;map05012;;map05010;;map04723;;map05016;;map00190	Non-alcoholic fatty liver diseas;;Parkinson's disease;;Alzheimer's disease;;Retrograde endocannabinoid signaling;;Huntington's disease;;Oxidative phosphorylation
chr6:71508873-71510275	ENSMUSG00000052656	known	ENSMUSG00000032279	Idh3a	isocitrate dehydrogenase 3 (NAD+) alpha [Source:MGI Symbol;Acc:MGI:1915084]	-0.937247	0.000191631	0.000440991	GO:0006099;;GO:0006734;;GO:0006103;;GO:0006102;;GO:0055114;;GO:0043209;;GO:0005739;;GO:0046872;;GO:0016616;;GO:0051287;;GO:0000287;;GO:0004449;;GO:0016491	BP:tricarboxylic acid cycle;;BP:NADH metabolic process;;BP:2-oxoglutarate metabolic process;;BP:isocitrate metabolic process;;BP:oxidation-reduction process;;CC:myelin sheath;;CC:mitochondrion;;MF:metal ion binding;;MF:oxidoreductase activity, acting on the CH-OH group of donors, NAD or NADP as acceptor;;MF:NAD binding;;MF:magnesium ion binding;;MF:isocitrate dehydrogenas;;MF:oxidoreductase activ…	K00030	IDH3	map00020	Citrate cycl
chr6:71508873-71510275	ENSMUSG00000052656	known	ENSMUSG00000035284	Vps13c	vacuolar protein sorting 13C [Source:MGI Symbol;Acc:MGI:2444207]	-0.928878	0.000294526	0.000491609	GO:1905090;;GO:0045053;;GO:0006623;;GO:0032868;;GO:0007005;;GO:0005829;;GO:0005623;;GO:0005741;;GO:0019898;;GO:0032127	BP:negative regulation of parkin-mediated mitophagy in response to mitochondrial depolarization;;BP:protein retention in Golgi apparatus;;BP:protein targeting to vacuole;;BP:response to insulin;;BP:mitochondrion organization;;CC:cytosol;;CC:cell;;CC:mitochondrial outer membrane;;CC:extrinsic component of membrane;;CC:dense core granule membrane;;	K19525	VPS13A_C
chr6:71508873-71510275	ENSMUSG00000052656	known	ENSMUSG00000002147	Stat6	signal transducer and activator of transcription 6 [Source:MGI Symbol;Acc:MGI:103034]	-0.945615	0.000117091	0.000365823	GO:0019221;;GO:0033598;;GO:0007165;;GO:0035771;;GO:0000122;;GO:0007259;;GO:0048295;;GO:0060443;;GO:0042127;;GO:1902170;;GO:0034097;;GO:0002829;;GO:0070301;;GO:0006952;;GO:0043434;;GO:0120162;;GO:0002296;;GO:0060397;;GO:0045944;;GO:0045121;;GO:0000790;;GO:0005737;;GO:0005634;;GO:0005654;;GO:0005829;;GO:0003677;;GO:0043565;;GO:0042802;;GO:0019903;;GO:0001227;;GO:0003700;;GO:0001228;;GO:0000977;;GO:…	BP:cytokine-mediated signaling pathway;;BP:mammary gland epithelial cell proliferation;;BP:signal transduction;;BP:interleukin-4-mediated signaling pathway;;BP:negative regulation of transcription from RNA polymerase II promoter;;BP:JAK-STAT cascade;;BP:positive regulation of isotype switching to IgE isotypes;;BP:mammary gland morphogenesis;;BP:regulation of cell proliferation;;BP:cellular respon…	K11225	STAT6	map05161;;map05321;;map04659;;map04658;;map04630;;map05200	Hepatitis B;;Inflammatory bowel diseas;;Th17 cell differentiation;;Th1 and Th2 cell differentiation;;Jak-STAT signaling pathway;;Pathways in cancer
chr6:71508873-71510275	ENSMUSG00000052656	known	ENSMUSG00000035754	Wdr18	WD repeat domain 18 [Source:MGI Symbol;Acc:MGI:2158400]	-0.928878	0.000294526	0.000491609	GO:0030174;;GO:0006364;;GO:0007275;;GO:0005737;;GO:0005730;;GO:0005634;;GO:0005654;;GO:0005656;;GO:0097344;;GO:0003674;;GO:0005515	BP:regulation of DNA-dependent DNA replication initiation;;BP:rRNA processing;;BP:multicellular organism development;;CC:cytoplasm;;CC:nucleolus;;CC:nucleus;;CC:nucleoplasm;;CC:nuclear pre-replicative complex;;CC:Rix1 complex;;MF:molecular_function;;MF:protein binding;;	K14829	IPI3
chr6:71508873-71510275	ENSMUSG00000052656	known	ENSMUSG00000001143	Lman2l	lectin, mannose-binding 2-like [Source:MGI Symbol;Acc:MGI:2443010]	-0.912142	0.000606851	0.000640655	GO:0007030;;GO:0006888;;GO:0007029;;GO:0015031;;GO:0005794;;GO:0005793;;GO:0016021;;GO:0016020;;GO:0005789;;GO:0030134;;GO:0000139;;GO:0046872;;GO:0005537	BP:Golgi organization;;BP:ER to Golgi vesicle-mediated transport;;BP:endoplasmic reticulum organization;;BP:protein transport;;CC:Golgi apparatus;;CC:endoplasmic reticulum-Golgi intermediate compartment;;CC:integral component of membrane;;CC:membrane;;CC:endoplasmic reticulum membrane;;CC:ER to Golgi transport vesicle;;CC:Golgi membrane;;MF:metal ion binding;;MF:mannose binding;;	K10083	LMAN2L, VIPL
chr6:71508873-71510275	ENSMUSG00000052656	known	ENSMUSG00000096199	Ptrhd1	peptidyl-tRNA hydrolase domain containing 1 [Source:MGI Symbol;Acc:MGI:1916959]	-0.945615	0.000117091	0.000365823	GO:0004045	MF:aminoacyl-tRNA hydrolase activity;;
chr6:71508873-71510275	ENSMUSG00000052656	known	ENSMUSG00000116138	C030006K11Rik	RIKEN cDNA C030006K11 gene [Source:MGI Symbol;Acc:MGI:1925941]	-0.937247	0.000191631	0.000440991	GO:0008150;;GO:0005739;;GO:0003674	BP:biological_process;;CC:mitochondrion;;MF:molecular_function;;
chr6:71508873-71510275	ENSMUSG00000052656	known	ENSMUSG00000015759	Cnih1	cornichon family AMPA receptor auxiliary protein 1 [Source:MGI Symbol;Acc:MGI:1277202]	-0.953983	6.57887e-05	0.000307081	GO:0048208;;GO:0006888;;GO:0007165;;GO:0008150;;GO:0006955;;GO:0016192;;GO:0005794;;GO:0005783;;GO:0016021;;GO:0016020;;GO:0033116;;GO:0005789;;GO:0005575;;GO:0012507;;GO:0000139;;GO:0003674	BP:COPII vesicle coating;;BP:ER to Golgi vesicle-mediated transport;;BP:signal transduction;;BP:biological_process;;BP:immune response;;BP:vesicle-mediated transport;;CC:Golgi apparatus;;CC:endoplasmic reticulum;;CC:integral component of membrane;;CC:membrane;;CC:endoplasmic reticulum-Golgi intermediate compartment membrane;;CC:endoplasmic reticulum membrane;;CC:cellular_component;;CC:ER to Golgi…	K20368	CNIH, ERV14
chr6:71508873-71510275	ENSMUSG00000052656	known	ENSMUSG00000055128	Cgrrf1	cell growth regulator with ring finger domain 1 [Source:MGI Symbol;Acc:MGI:1916368]	-0.907563	0.000721618	0.000754344	GO:0007050;;GO:0030308;;GO:0005783;;GO:0016021;;GO:0016020;;GO:0005654;;GO:0043231;;GO:0046872	BP:cell cycle arrest;;BP:negative regulation of cell growth;;CC:endoplasmic reticulum;;CC:integral component of membrane;;CC:membrane;;CC:nucleoplasm;;CC:intracellular membrane-bounded organelle;;MF:metal ion binding;;
chr6:71508873-71510275	ENSMUSG00000052656	known	ENSMUSG00000063382	Bcl9l	B cell CLL/lymphoma 9-like [Source:MGI Symbol;Acc:MGI:1933114]	-0.979088	4.26632e-06	7.31871e-05	GO:0022604;;GO:0035019;;GO:0010718;;GO:0060070;;GO:0045944;;GO:0035914;;GO:0030512;;GO:0005634;;GO:0005730;;GO:1990907;;GO:0005654;;GO:0003713;;GO:0008013	BP:regulation of cell morphogenesis;;BP:somatic stem cell population maintenance;;BP:positive regulation of epithelial to mesenchymal transition;;BP:canonical Wnt signaling pathway;;BP:positive regulation of transcription from RNA polymerase II promoter;;BP:skeletal muscle cell differentiation;;BP:negative regulation of transforming growth factor beta receptor signaling pathway;;CC:nucleus;;CC:nu…	K22649	BCL9, BCL9L
chr6:71508873-71510275	ENSMUSG00000052656	known	ENSMUSG00000047921	Trappc9	trafficking protein particle complex 9 [Source:MGI Symbol;Acc:MGI:1923760]	-0.928878	0.000294526	0.000491609	GO:0051092;;GO:0030154;;GO:0030182;;GO:0021987;;GO:0005737;;GO:0005783;;GO:0005802;;GO:0030008;;GO:0005515	BP:positive regulation of NF-kappaB transcription factor activity;;BP:cell differentiation;;BP:neuron differentiation;;BP:cerebral cortex development;;CC:cytoplasm;;CC:endoplasmic reticulum;;CC:trans-Golgi network;;CC:TRAPP complex;;MF:protein binding;;	K20306	TRAPPC9, TRS120
chr6:71508873-71510275	ENSMUSG00000052656	known	ENSMUSG00000047394	Odf3b	outer dense fiber of sperm tails 3B [Source:MGI Symbol;Acc:MGI:1917363]	-0.912142	0.000606851	0.000640655
chr6:71508873-71510275	ENSMUSG00000052656	known	ENSMUSG00000060090	Rp2	retinitis pigmentosa 2 homolog [Source:MGI Symbol;Acc:MGI:1277953]	-0.912142	0.000606851	0.000640655	GO:0000902;;GO:0006892;;GO:0043547;;GO:0015031;;GO:0005737;;GO:0005794;;GO:0016020;;GO:1990075;;GO:0031410;;GO:0005814;;GO:0005654;;GO:0016604;;GO:0005929;;GO:0005886;;GO:0036064;;GO:0042995;;GO:0000287;;GO:0005096;;GO:0000166;;GO:0005525	BP:cell morphogenesis;;BP:post-Golgi vesicle-mediated transport;;BP:positive regulation of GTPase activity;;BP:protein transport;;CC:cytoplasm;;CC:Golgi apparatus;;CC:membrane;;CC:periciliary membrane compartment;;CC:cytoplasmic vesicle;;CC:centriole;;CC:nucleoplasm;;CC:nuclear body;;CC:cilium;;CC:plasma membrane;;CC:ciliary basal body;;CC:cell projection;;MF:magnesium ion binding;;MF:GTPase acti…	K18272	RP2
chr6:71508873-71510275	ENSMUSG00000052656	known	ENSMUSG00000036087	Slain2	SLAIN motif family, member 2 [Source:MGI Symbol;Acc:MGI:1923241]	-0.979088	4.26632e-06	7.31871e-05	GO:0031116;;GO:0007020;;GO:0031122;;GO:0031113;;GO:0005737;;GO:0005856;;GO:0015630;;GO:0005813;;GO:0005829;;GO:0035371;;GO:0003674	BP:positive regulation of microtubule polymerization;;BP:microtubule nucleation;;BP:cytoplasmic microtubule organization;;BP:regulation of microtubule polymerization;;CC:cytoplasm;;CC:cytoskeleton;;CC:microtubule cytoskeleton;;CC:centrosome;;CC:cytosol;;CC:microtubule plus-end;;MF:molecular_function;;	K16580	SLAIN1_2
chr6:71508873-71510275	ENSMUSG00000052656	known	ENSMUSG00000026858	Miga2	mitoguardin 2 [Source:MGI Symbol;Acc:MGI:1922035]	-0.953983	6.57887e-05	0.000307081	GO:0060348;;GO:0008053;;GO:0016021;;GO:0016020;;GO:0005739;;GO:0005741;;GO:0005887;;GO:0046982;;GO:0042803	BP:bone development;;BP:mitochondrial fusion;;CC:integral component of membrane;;CC:membrane;;CC:mitochondrion;;CC:mitochondrial outer membrane;;CC:integral component of plasma membrane;;MF:protein heterodimerization activity;;MF:protein homodimerization activity;;
chr6:71508873-71510275	ENSMUSG00000052656	known	ENSMUSG00000032744	Heyl	hairy/enhancer-of-split related with YRPW motif-like [Source:MGI Symbol;Acc:MGI:1860511]	-0.936975	0.000194501	0.000440991	GO:0072359;;GO:0030154;;GO:0010629;;GO:0007275;;GO:0003151;;GO:0007219;;GO:0003203;;GO:0000122;;GO:0003208;;GO:0060317;;GO:0045666;;GO:0035914;;GO:0003198;;GO:0050767;;GO:0032835;;GO:0014031;;GO:0045892;;GO:0043433;;GO:0060766;;GO:0009952;;GO:0007422;;GO:0006355;;GO:0003184;;GO:0006357;;GO:0045944;;GO:0003181;;GO:0060412;;GO:0072014;;GO:0071773;;GO:0005634;;GO:0005654;;GO:0005737;;GO:0005667;;GO:…	BP:circulatory system development;;BP:cell differentiation;;BP:negative regulation of gene expression;;BP:multicellular organism development;;BP:outflow tract morphogenesis;;BP:Notch signaling pathway;;BP:endocardial cushion morphogenesis;;BP:negative regulation of transcription from RNA polymerase II promoter;;BP:cardiac ventricle morphogenesis;;BP:cardiac epithelial to mesenchymal transition;;B…	K09091	HEY	map05200;;map04330;;map05224	Pathways in cancer;;Notch signaling pathway;;Breast cancer
chr6:71508873-71510275	ENSMUSG00000052656	known	ENSMUSG00000025868	Higd2a	HIG1 domain family, member 2A [Source:MGI Symbol;Acc:MGI:1914294]	-0.928878	0.000294526	0.000491609	GO:0097250;;GO:0043066;;GO:0055114;;GO:0016021;;GO:0016020;;GO:0005739;;GO:0031966;;GO:0005743;;GO:0003674	BP:mitochondrial respiratory chain supercomplex assembly;;BP:negative regulation of apoptotic process;;BP:oxidation-reduction process;;CC:integral component of membrane;;CC:membrane;;CC:mitochondrion;;CC:mitochondrial membrane;;CC:mitochondrial inner membrane;;MF:molecular_function;;
chr6:71508873-71510275	ENSMUSG00000052656	known	ENSMUSG00000019179	Mdh2	malate dehydrogenase 2, NAD (mitochondrial) [Source:MGI Symbol;Acc:MGI:97050]	-0.903774	0.000827411	0.000830328	GO:0006475;;GO:0019752;;GO:0006099;;GO:0009060;;GO:0006734;;GO:0055114;;GO:0005975;;GO:0006107;;GO:0006108;;GO:0005737;;GO:0043209;;GO:0016020;;GO:0005739;;GO:0005759;;GO:0005743;;GO:0046554;;GO:0016491;;GO:0043621;;GO:0042803;;GO:0003824;;GO:0030060;;GO:0016615;;GO:0016616	BP:internal protein amino acid acetylation;;BP:carboxylic acid metabolic process;;BP:tricarboxylic acid cycle;;BP:aerobic respiration;;BP:NADH metabolic process;;BP:oxidation-reduction process;;BP:carbohydrate metabolic process;;BP:oxaloacetate metabolic process;;BP:malate metabolic process;;CC:cytoplasm;;CC:myelin sheath;;CC:membrane;;CC:mitochondrion;;CC:mitochondrial matrix;;CC:mitochondrial i…	K00026	MDH2	map00630;;map00270;;map00620;;map00020	Glyoxylate and dicarboxylate metabolism;;Cysteine and methionine metabolism;;Pyruvate metabolism;;Citrate cycl
chr6:71508873-71510275	ENSMUSG00000052656	known	ENSMUSG00000057234	Mettl15	methyltransferase like 15 [Source:MGI Symbol;Acc:MGI:1924144]	-0.912142	0.000606851	0.000640655	GO:0070475;;GO:0032259;;GO:0005739;;GO:0005575;;GO:0005759;;GO:0071424;;GO:0016740;;GO:0008168	BP:rRNA base methylation;;BP:methylation;;CC:mitochondrion;;CC:cellular_component;;CC:mitochondrial matrix;;MF:rRN;;MF:transferase activity;;MF:methyltransferase activity;;
chr6:71508873-71510275	ENSMUSG00000052656	known	ENSMUSG00000020423	Btg2	BTG anti-proliferation factor 2 [Source:MGI Symbol;Acc:MGI:108384]	0.928878	0.000294526	0.000491609	GO:0006479;;GO:0045930;;GO:0043524;;GO:0031175;;GO:0014070;;GO:0000122;;GO:0009612;;GO:0043066;;GO:0035914;;GO:0021954;;GO:2000178;;GO:0008285;;GO:0030182;;GO:0021542;;GO:0060213;;GO:0008306;;GO:0043434;;GO:0010033;;GO:0051602;;GO:0006974;;GO:0009952;;GO:0010243;;GO:0017148;;GO:0005737;;GO:0005634;;GO:0001227	BP:protein methylation;;BP:negative regulation of mitotic cell cycle;;BP:negative regulation of neuron apoptotic process;;BP:neuron projection development;;BP:response to organic cyclic compound;;BP:negative regulation of transcription from RNA polymerase II promoter;;BP:response to mechanical stimulus;;BP:negative regulation of apoptotic process;;BP:skeletal muscle cell differentiation;;BP:centr…	K14443	TOB	map03018	RNA degradation
chr6:71508873-71510275	ENSMUSG00000052656	known	ENSMUSG00000079677	Fdx2	ferredoxin 2 [Source:MGI Symbol;Acc:MGI:1915415]	-0.903774	0.000827411	0.000830328	GO:0022900;;GO:0008150;;GO:0055114;;GO:0005739;;GO:0005759;;GO:0051536;;GO:0051537;;GO:0046872;;GO:0009055	BP:electron transport chain;;BP:biological_process;;BP:oxidation-reduction process;;CC:mitochondrion;;CC:mitochondrial matrix;;MF:iron-sulfur cluster binding;;MF:2 iron, 2 sulfur cluster binding;;MF:metal ion binding;;MF:electron carrier activity;;	K22071	FDX2
chr6:71508873-71510275	ENSMUSG00000052656	known	ENSMUSG00000014633	Cmc2	COX assembly mitochondrial protein 2 [Source:MGI Symbol;Acc:MGI:1913781]	-0.928878	0.000294526	0.000491609	GO:0005739	CC:mitochondrion;;	K18172	CMC2
chr6:71508873-71510275	ENSMUSG00000052656	known	ENSMUSG00000040390	Map3k10	mitogen-activated protein kinase kinase kinase 10 [Source:MGI Symbol;Acc:MGI:1346879]	-0.945615	0.000117091	0.000365823	GO:0007257;;GO:0006468;;GO:0018105;;GO:0018107;;GO:0007224;;GO:0043065;;GO:0046330;;GO:0045892;;GO:0043507;;GO:0008219;;GO:0043433;;GO:0005737;;GO:0003714;;GO:0004674;;GO:0004706;;GO:0004672;;GO:0043425;;GO:0004709;;GO:0005524	BP:activation of JUN kinase activity;;BP:protein phosphorylation;;BP:peptidyl-serine phosphorylation;;BP:peptidyl-threonine phosphorylation;;BP:smoothened signaling pathway;;BP:positive regulation of apoptotic process;;BP:positive regulation of JNK cascade;;BP:negative regulation of transcription, DNA-templated;;BP:positive regulation of JUN kinase activity;;BP:cell death;;BP:negative regulation …	K04418	MAP3K10, MLK2	map05016	Huntington's disease
chr6:71508873-71510275	ENSMUSG00000052656	known	ENSMUSG00000061887	Ssbp3	single-stranded DNA binding protein 3 [Source:MGI Symbol;Acc:MGI:1919725]	-0.912142	0.000606851	0.000640655	GO:0003697	MF:single-stranded DNA binding;;
chr6:71508873-71510275	ENSMUSG00000052656	known	ENSMUSG00000025791	Pgm1	phosphoglucomutase 1 [Source:MGI Symbol;Acc:MGI:97565]	-0.97072	1.37442e-05	0.000153517	GO:0019388;;GO:0005975;;GO:0005978;;GO:0071704;;GO:0006874;;GO:0006006;;GO:0071259;;GO:0005737;;GO:0005829;;GO:0030018;;GO:0015629;;GO:0016853;;GO:0000287;;GO:0004614;;GO:0016868;;GO:0046872	BP:galactose catabolic process;;BP:carbohydrate metabolic process;;BP:glycogen biosynthetic process;;BP:organic substance metabolic process;;BP:cellular calcium ion homeostasis;;BP:glucose metabolic process;;BP:cellular response to magnetism;;CC:cytoplasm;;CC:cytosol;;CC:Z disc;;CC:actin cytoskeleton;;MF:isomerase activity;;MF:magnesium ion binding;;MF:phosphoglucomutase activity;;MF:intramolecul…	K01835	pgm	map00230;;map00520;;map00052;;map00010;;map00500;;map00030	Purine metabolism;;Amino sugar and nucleotide sugar metabolism;;Galactose metabolism;;Glycolysis / Gluconeogenesis;;Starch and sucrose metabolism;;Pentose phosphate pathway
chr6:71508873-71510275	ENSMUSG00000052656	known	ENSMUSG00000002105	Slc39a13	solute carrier family 39 (metal ion transporter), member 13 [Source:MGI Symbol;Acc:MGI:1915677]	-0.945615	0.000117091	0.000365823	GO:0006882;;GO:0061448;;GO:0071577;;GO:0010043;;GO:0005794;;GO:0005783;;GO:0016021;;GO:0016020;;GO:0048471;;GO:0000139;;GO:0005385;;GO:0046873;;GO:0042803	BP:cellular zinc ion homeostasis;;BP:connective tissue development;;BP:zinc II ion transmembrane transport;;BP:response to zinc ion;;CC:Golgi apparatus;;CC:endoplasmic reticulum;;CC:integral component of membrane;;CC:membrane;;CC:perinuclear region of cytoplasm;;CC:Golgi membrane;;MF:zinc ion transmembrane transporter activity;;MF:metal ion transmembrane transporter activity;;MF:protein homodimer…	K14719	SLC39A13, ZIP13
chr6:71508873-71510275	ENSMUSG00000052656	known	ENSMUSG00000039096	Rsad1	radical S-adenosyl methionine domain containing 1 [Source:MGI Symbol;Acc:MGI:3039628]	-0.953983	6.57887e-05	0.000307081	GO:0006779;;GO:0055114;;GO:0005737;;GO:0005739;;GO:0051539;;GO:0004109;;GO:0003824;;GO:0046872;;GO:0051536	BP:porphyrin-containing compound biosynthetic process;;BP:oxidation-reduction process;;CC:cytoplasm;;CC:mitochondrion;;MF:4 iron, 4 sulfur cluster binding;;MF:coproporphyrinogen oxidase activity;;MF:catalytic activity;;MF:metal ion binding;;MF:iron-sulfur cluster binding;;
chr6:71508873-71510275	ENSMUSG00000052656	known	ENSMUSG00000001100	Poldip2	polymerase (DNA-directed), delta interacting protein 2 [Source:MGI Symbol;Acc:MGI:1915061]	-0.912142	0.000606851	0.000640655	GO:0045931;;GO:0070584;;GO:0006281;;GO:0070987;;GO:0006974;;GO:0016242;;GO:0005634;;GO:0005739;;GO:0005759;;GO:0042645;;GO:0030674;;GO:0003677	BP:positive regulation of mitotic cell cycle;;BP:mitochondrion morphogenesis;;BP:DNA repair;;BP:error-free translesion synthesis;;BP:cellular response to DNA damage stimulus;;BP:negative regulation of macroautophagy;;CC:nucleus;;CC:mitochondrion;;CC:mitochondrial matrix;;CC:mitochondrial nucleoid;;MF:protein binding, bridging;;MF:DNA binding;;	K17809	POLDIP2
chr6:71508873-71510275	ENSMUSG00000052656	known	ENSMUSG00000033068	Entpd6	ectonucleoside triphosphate diphosphohydrolase 6 [Source:MGI Symbol;Acc:MGI:1202295]	-0.912142	0.000606851	0.000640655	GO:0032026;;GO:0051592;;GO:0005794;;GO:0005615;;GO:0009986;;GO:0016020;;GO:0005886;;GO:0000139;;GO:0016021;;GO:0016787;;GO:0008894;;GO:0017110;;GO:0017111;;GO:0000166;;GO:0045134;;GO:0005524	BP:response to magnesium ion;;BP:response to calcium ion;;CC:Golgi apparatus;;CC:extracellular space;;CC:cell surface;;CC:membrane;;CC:plasma membrane;;CC:Golgi membrane;;CC:integral component of membrane;;MF:hydrolase activity;;MF:guanosine-5'-triphosphate,3'-diphosphate diphosphatase activity;;MF:nucleoside-diphosphatase activity;;MF:nucleoside-triphosphatase activity;;MF:nucleotide binding;;MF…	K01511	ENTPD5_6	map00240;;map00230	Pyrimidine metabolism;;Purine metabolism
chr6:71508873-71510275	ENSMUSG00000052656	known	ENSMUSG00000090625	Gm20721	predicted gene, 20721 [Source:MGI Symbol;Acc:MGI:5313030]	-0.912142	0.000606851	0.000640655	GO:0071107;;GO:0048589;;GO:0071380;;GO:0001894;;GO:0043950;;GO:0009791;;GO:0001501;;GO:0055074;;GO:0035264;;GO:0045669;;GO:0006306;;GO:0071514;;GO:0043547;;GO:0009966;;GO:0007188;;GO:0007189;;GO:0006112;;GO:0071880;;GO:0007186;;GO:0035814;;GO:0060789;;GO:0008284;;GO:0048701;;GO:0042493;;GO:0071870;;GO:0040032;;GO:0060348;;GO:2000828;;GO:0051216;;GO:0120162;;GO:0001958;;GO:0045776;;GO:0050890;;GO:…	BP:response to parathyroid hormone;;BP:developmental growth;;BP:cellular response to prostaglandin E stimulus;;BP:tissue homeostasis;;BP:positive regulation of cAMP-mediated signaling;;BP:post-embryonic development;;BP:skeletal system development;;BP:calcium ion homeostasis;;BP:multicellular organism growth;;BP:positive regulation of osteoblast differentiation;;BP:DNA methylation;;BP:genetic impr…	K04632	GNAS	map05142;;map05146;;map04015;;map04540;;map04270;;map04072;;map04750;;map04961;;map04962;;map04921;;map04923;;map04922;;map04925;;map04924;;map05034;;map04724;;map05030;;map05031;;map05032;;map05110;;map04261;;map05200;;map04728;;map04024;;map04020;;map04726;;map05414;;map04972;;map04970;;map04971;;map04976;;map04918;;map04713;;map04611;;map01522;;map04911;;map04912;;map04913;;map04730;;map04915;…	Chagas diseas;;Amoebiasis;;Rap1 signaling pathway;;Gap junction;;Vascular smooth muscle contraction;;Phospholipase D signaling pathway;;Inflammatory mediator regulation of TRP channels;;Endocrine and other factor-regulated calcium reabsorption;;Vasopressin-regulated water reabsorption;;Oxytocin signaling pathway;;Regulation of lipolysis in adipocytes;;Glucagon signaling pathway;;Aldosterone synth…
chr6:71508873-71510275	ENSMUSG00000052656	known	ENSMUSG00000029775	Klhdc10	kelch domain containing 10 [Source:MGI Symbol;Acc:MGI:1924038]	-0.912142	0.000606851	0.000640655	GO:0032874;;GO:0005737;;GO:0005634;;GO:0005654;;GO:0005515;;GO:0003674	BP:positive regulation of stress-activated MAPK cascade;;CC:cytoplasm;;CC:nucleus;;CC:nucleoplasm;;MF:protein binding;;MF:molecular_function;;
chr6:71508873-71510275	ENSMUSG00000052656	known	ENSMUSG00000062729	Ppox	protoporphyrinogen oxidase [Source:MGI Symbol;Acc:MGI:104968]	-0.928878	0.000294526	0.000491609	GO:0006783;;GO:0006782;;GO:0042493;;GO:0006779;;GO:0046501;;GO:0055114;;GO:0031304;;GO:0016020;;GO:0005739;;GO:0031305;;GO:0005743;;GO:0031966;;GO:0004729;;GO:0016491	BP:heme biosynthetic process;;BP:protoporphyrinogen IX biosynthetic process;;BP:response to drug;;BP:porphyrin-containing compound biosynthetic process;;BP:protoporphyrinogen IX metabolic process;;BP:oxidation-reduction process;;CC:intrinsic component of mitochondrial inner membrane;;CC:membrane;;CC:mitochondrion;;CC:integral component of mitochondrial inner membrane;;CC:mitochondrial inner membr…	K00231	PPOX, hemY	map00860	Porphyrin and chlorophyll metabolism
chr6:71508873-71510275	ENSMUSG00000052656	known	MSTRG.17896		-	-0.903774	0.000827411	0.000830328	GO:0015986;;GO:0046931;;GO:0042407;;GO:0045471;;GO:0042776;;GO:0006754;;GO:1905242;;GO:0045263;;GO:0016021;;GO:0000276;;GO:0005739;;GO:0005741;;GO:0034703;;GO:0046933;;GO:0008289;;GO:0022834;;GO:0015078	BP:ATP synthesis coupled proton transport;;BP:pore complex assembly;;BP:cristae formation;;BP:response to ethanol;;BP:mitochondrial ATP synthesis coupled proton transport;;BP:ATP biosynthetic process;;BP:response to 3,3',5-triiodo-L-thyronine;;CC:proton-transporting ATP synthase complex, coupling factor;;CC:integral component of membrane;;CC:mitochondrial proton-transporting ATP synthase complex,…	K02128	ATPeF0C, ATP5G, ATP9	map05012;;map00190;;map05010;;map05016	Parkinson's disease;;Oxidative phosphorylation;;Alzheimer's disease;;Huntington's disease
chr6:71508873-71510275	ENSMUSG00000052656	known	ENSMUSG00000026123	Plekhb2	pleckstrin homology domain containing, family B (evectins) member 2 [Source:MGI Symbol;Acc:MGI:2385825]	-0.912142	0.000606851	0.000640655	GO:0045595;;GO:0016021;;GO:0055038;;GO:0005547	BP:regulation of cell differentiation;;CC:integral component of membrane;;CC:recycling endosome membrane;;MF:phosphatidylinositol-3,4,5-trisphosphate binding;;
chr6:71508873-71510275	ENSMUSG00000052656	known	ENSMUSG00000034175	Rhbdd3	rhomboid domain containing 3 [Source:MGI Symbol;Acc:MGI:2444684]	-0.92437	0.000363578	0.000584646	GO:0050708;;GO:0032815;;GO:0000165;;GO:0045732;;GO:0009410;;GO:0001889;;GO:0002673;;GO:0006508;;GO:0016021;;GO:0016020;;GO:0004252;;GO:0004175;;GO:0005515	BP:regulation of protein secretion;;BP:negative regulation of natural killer cell activation;;BP:MAPK cascade;;BP:positive regulation of protein catabolic process;;BP:response to xenobiotic stimulus;;BP:liver development;;BP:regulation of acute inflammatory response;;BP:proteolysis;;CC:integral component of membrane;;CC:membrane;;MF:serine-type endopeptidase activity;;MF:endopeptidase activity;;M…
chr6:71508873-71510275	ENSMUSG00000052656	known	ENSMUSG00000021901	Bap1	Brca1 associated protein 1 [Source:MGI Symbol;Acc:MGI:1206586]	-0.928878	0.000294526	0.000491609	GO:0071108;;GO:0061519;;GO:0006325;;GO:0050727;;GO:0006508;;GO:0016579;;GO:0008285;;GO:0001558;;GO:0045892;;GO:0035520;;GO:0035522;;GO:0010035;;GO:1900015;;GO:0051726;;GO:0006511;;GO:0035517;;GO:0005737;;GO:0005634;;GO:0005654;;GO:0005829;;GO:0016787;;GO:0008233;;GO:0008234;;GO:0004843;;GO:0036459;;GO:0005515;;GO:0003682	BP:protein K48-linked deubiquitination;;BP:macrophage homeostasis;;BP:chromatin organization;;BP:regulation of inflammatory response;;BP:proteolysis;;BP:protein deubiquitination;;BP:negative regulation of cell proliferation;;BP:regulation of cell growth;;BP:negative regulation of transcription, DNA-templated;;BP:monoubiquitinated protein deubiquitination;;BP:monoubiquitinated histone H2A deubiqui…	K08588	BAP1, UCHL2
chr6:71508873-71510275	ENSMUSG00000052656	known	ENSMUSG00000042709	Atpaf2	ATP synthase mitochondrial F1 complex assembly factor 2 [Source:MGI Symbol;Acc:MGI:2180561]	-0.97479	8.17249e-06	0.000134809	GO:0043461;;GO:0016607;;GO:0005829;;GO:0005739	BP:proton-transporting ATP synthase complex assembly;;CC:nuclear speck;;CC:cytosol;;CC:mitochondrion;;	K07556	ATPeAF2, ATPAF2, ATP12
chr6:71508873-71510275	ENSMUSG00000052656	known	ENSMUSG00000028690	Mmachc	methylmalonic aciduria cblC type, with homocystinuria [Source:MGI Symbol;Acc:MGI:1914346]	-0.912142	0.000606851	0.000640655	GO:0009236;;GO:0070988;;GO:0009235;;GO:0006749;;GO:0055114;;GO:0005737;;GO:0005829;;GO:0005739;;GO:0031419;;GO:0043295;;GO:0032451;;GO:0016740;;GO:0071949;;GO:0042803;;GO:0033787;;GO:0016491	BP:cobalamin biosynthetic process;;BP:demethylation;;BP:cobalamin metabolic process;;BP:glutathione metabolic process;;BP:oxidation-reduction process;;CC:cytoplasm;;CC:cytosol;;CC:mitochondrion;;MF:cobalamin binding;;MF:glutathione binding;;MF:demethylase activity;;MF:transferase activity;;MF:FAD binding;;MF:protein homodimerization activity;;MF:cyanocobalamin reductas;;MF:oxidoreductase activity…	K14618	MMACHC	map04977	Vitamin digestion and absorption
chr6:71508873-71510275	ENSMUSG00000052656	known	ENSMUSG00000034793	G6pc3	glucose 6 phosphatase, catalytic, 3 [Source:MGI Symbol;Acc:MGI:1915651]	-0.979088	4.26632e-06	7.31871e-05	GO:0016311;;GO:0006796;;GO:0015760;;GO:0051156;;GO:0006094;;GO:0016020;;GO:0005783;;GO:0016021;;GO:0005789;;GO:0016787;;GO:0004346	BP:dephosphorylation;;BP:phosphate-containing compound metabolic process;;BP:glucose-6-phosphate transport;;BP:glucose 6-phosphate metabolic process;;BP:gluconeogenesis;;CC:membrane;;CC:endoplasmic reticulum;;CC:integral component of membrane;;CC:endoplasmic reticulum membrane;;MF:hydrolase activity;;MF:glucose-6-phosphatase activity;;	K01084	G6PC	map04920;;map04922;;map00052;;map04068;;map00010;;map00500;;map04973;;map04910;;map04151;;map04152;;map04931	Adipocytokine signaling pathway;;Glucagon signaling pathway;;Galactose metabolism;;FoxO signaling pathway;;Glycolysis / Gluconeogenesis;;Starch and sucrose metabolism;;Carbohydrate digestion and absorption;;Insulin signaling pathway;;PI3K-Akt signaling pathway;;AMPK signaling pathway;;Insulin resistance
chr6:71508873-71510275	ENSMUSG00000052656	known	ENSMUSG00000038302	Afg1l	AFG1 like ATPase [Source:MGI Symbol;Acc:MGI:2148801]	-0.928878	0.000294526	0.000491609	GO:0006123;;GO:0035694;;GO:0007005;;GO:0005737;;GO:0016020;;GO:0005739;;GO:0031966;;GO:0016787;;GO:0000166;;GO:0005524;;GO:0016887	BP:mitochondrial electron transport, cytochrome c to oxygen;;BP:mitochondrial protein catabolic process;;BP:mitochondrion organization;;CC:cytoplasm;;CC:membrane;;CC:mitochondrion;;CC:mitochondrial membrane;;MF:hydrolase activity;;MF:nucleotide binding;;MF:ATP binding;;MF:ATPase activity;;	K18798	AFG1, LACE1
chr6:71508873-71510275	ENSMUSG00000052656	known	ENSMUSG00000038872	Zfhx3	zinc finger homeobox 3 [Source:MGI Symbol;Acc:MGI:99948]	-0.937247	0.000191631	0.000440991	GO:0032922;;GO:0007517;;GO:0000122;;GO:1904059;;GO:0045664;;GO:0045663;;GO:0045662;;GO:0071559;;GO:0007050;;GO:0045892;;GO:0045893;;GO:0007420;;GO:0045785;;GO:0006355;;GO:0045944;;GO:0005739;;GO:0005737;;GO:0016604;;GO:0005634;;GO:0005667;;GO:0019899;;GO:0008270;;GO:0003676;;GO:0003677;;GO:0043565;;GO:0000981;;GO:0044212;;GO:0001227;;GO:0000978	BP:circadian regulation of gene expression;;BP:muscle organ development;;BP:negative regulation of transcription from RNA polymerase II promoter;;BP:regulation of locomotor rhythm;;BP:regulation of neuron differentiation;;BP:positive regulation of myoblast differentiation;;BP:negative regulation of myoblast differentiation;;BP:response to transforming growth factor beta;;BP:cell cycle arrest;;BP:…	K09378	ATBF1	map04550	Signaling pathways regulating pluripotency of stem cells
chr6:71508873-71510275	ENSMUSG00000052656	known	ENSMUSG00000078517	Emc1	ER membrane protein complex subunit 1 [Source:MGI Symbol;Acc:MGI:2443696]	-0.937247	0.000191631	0.000440991	GO:0034975;;GO:0032991;;GO:0005783;;GO:0016021;;GO:0016020;;GO:0072546;;GO:0003674	BP:protein folding in endoplasmic reticulum;;CC:macromolecular complex;;CC:endoplasmic reticulum;;CC:integral component of membrane;;CC:membrane;;CC:ER membrane protein complex;;MF:molecular_function;;	K23562	EMC1
chr6:71508873-71510275	ENSMUSG00000052656	known	ENSMUSG00000052299	Ltn1	listerin E3 ubiquitin protein ligase 1 [Source:MGI Symbol;Acc:MGI:1926163]	-0.928878	0.000294526	0.000491609	GO:0072344;;GO:1990116;;GO:0043161;;GO:0016567;;GO:0051865;;GO:1990112;;GO:0005829;;GO:0061630;;GO:0016740;;GO:0008270;;GO:0043023;;GO:0046872;;GO:0004842	BP:rescue of stalled ribosome;;BP:ribosome-associated ubiquitin-dependent protein catabolic process;;BP:proteasome-mediated ubiquitin-dependent protein catabolic process;;BP:protein ubiquitination;;BP:protein autoubiquitination;;CC:RQC complex;;CC:cytosol;;MF:ubiquitin protein ligase activity;;MF:transferase activity;;MF:zinc ion binding;;MF:ribosomal large subunit binding;;MF:metal ion binding;;…	K22377	LTN1
chr6:71508873-71510275	ENSMUSG00000052656	known	ENSMUSG00000024228	Nudt12	nudix (nucleoside diphosphate linked moiety X)-type motif 12 [Source:MGI Symbol;Acc:MGI:1915243]	-0.928878	0.000294526	0.000491609	GO:0019677;;GO:0006734;;GO:0006742;;GO:0110155;;GO:0006402;;GO:0005737;;GO:0005634;;GO:0005777;;GO:0005829;;GO:0016787;;GO:0000210;;GO:0110153;;GO:0000287;;GO:0008270;;GO:0005515;;GO:0046872;;GO:0035529	BP:NAD catabolic process;;BP:NADH metabolic process;;BP:NADP catabolic process;;BP:NAD-cap decapping;;BP:mRNA catabolic process;;CC:cytoplasm;;CC:nucleus;;CC:peroxisome;;CC:cytosol;;MF:hydrolase activity;;MF:NAD+ diphosphatase activity;;MF:RNA NAD-ca;;MF:magnesium ion binding;;MF:zinc ion binding;;MF:protein binding;;MF:metal ion binding;;MF:NADH pyrophosphatase activity;;	K03426	E3.6.1.22, NUDT12, nudC	map04146;;map00760	Peroxisome;;Nicotinate and nicotinamide metabolism
chr6:71508873-71510275	ENSMUSG00000052656	known	ENSMUSG00000025733	Rhot2	ras homolog family member T2 [Source:MGI Symbol;Acc:MGI:2384892]	-0.928878	0.000294526	0.000491609	GO:0019725;;GO:0047497;;GO:0097345;;GO:0010821;;GO:0007266;;GO:0007005;;GO:0005829;;GO:0005739;;GO:0005743;;GO:0031307;;GO:0016787;;GO:0003924;;GO:0005509;;GO:0005525	BP:cellular homeostasis;;BP:mitochondrion transport along microtubule;;BP:mitochondrial outer membrane permeabilization;;BP:regulation of mitochondrion organization;;BP:Rho protein signal transduction;;BP:mitochondrion organization;;CC:cytosol;;CC:mitochondrion;;CC:mitochondrial inner membrane;;CC:integral component of mitochondrial outer membrane;;MF:hydrolase activity;;MF:GTPase activity;;MF:ca…	K07871	RHOT2, ARHT2	map04137	Mitophagy - animal
chr6:71508873-71510275	ENSMUSG00000052656	known	ENSMUSG00000041720	Pi4ka	phosphatidylinositol 4-kinase alpha [Source:MGI Symbol;Acc:MGI:2448506]	-0.928878	0.000294526	0.000491609	GO:0016310;;GO:0039694;;GO:0046786;;GO:0044803;;GO:0046854;;GO:0048015;;GO:0005737;;GO:0016020;;GO:0030660;;GO:0005886;;GO:0019034;;GO:0004430;;GO:0016301;;GO:0016740;;GO:0005524	BP:phosphorylation;;BP:viral RNA genome replication;;BP:viral replication complex formation and maintenance;;BP:multi-organism membrane organization;;BP:phosphatidylinositol phosphorylation;;BP:phosphatidylinositol-mediated signaling;;CC:cytoplasm;;CC:membrane;;CC:Golgi-associated vesicle membrane;;CC:plasma membrane;;CC:viral replication complex;;MF:1-phosphatidylinositol 4-kinase activity;;MF:k…	K00888	PI4KA	map04070;;map00562	Phosphatidylinositol signaling system;;Inositol phosphate metabolism
chr6:71508873-71510275	ENSMUSG00000052656	known	ENSMUSG00000025736	Jmjd8	jumonji domain containing 8 [Source:MGI Symbol;Acc:MGI:1919356]	-0.912142	0.000606851	0.000640655	GO:1903672;;GO:0006110;;GO:1903302;;GO:0043123;;GO:0005737;;GO:0005783;;GO:0005634;;GO:0005788	BP:positive regulation of sprouting angiogenesis;;BP:regulation of glycolytic process;;BP:regulation of pyruvate kinase activity;;BP:positive regulation of I-kappaB kinase/NF-kappaB signaling;;CC:cytoplasm;;CC:endoplasmic reticulum;;CC:nucleus;;CC:endoplasmic reticulum lumen;;
chr6:71508873-71510275	ENSMUSG00000052656	known	ENSMUSG00000030246	Ldhb	lactate dehydrogenase B [Source:MGI Symbol;Acc:MGI:96763]	-0.903774	0.000827411	0.000830328	GO:0019674;;GO:0019752;;GO:0006090;;GO:0055114;;GO:0005975;;GO:0006089;;GO:0019244;;GO:0005737;;GO:0070062;;GO:0043209;;GO:0016020;;GO:0005739;;GO:0005829;;GO:0045121;;GO:0051287;;GO:0016491;;GO:0042802;;GO:0003824;;GO:0016616;;GO:0019900;;GO:0004457;;GO:0004459	BP:NAD metabolic process;;BP:carboxylic acid metabolic process;;BP:pyruvate metabolic process;;BP:oxidation-reduction process;;BP:carbohydrate metabolic process;;BP:lactate metabolic process;;BP:lactate biosynthetic process from pyruvate;;CC:cytoplasm;;CC:extracellular exosome;;CC:myelin sheath;;CC:membrane;;CC:mitochondrion;;CC:cytosol;;CC:membrane raft;;MF:NAD binding;;MF:oxidoreductase activit…	K00016	LDH, ldh	map00640;;map00270;;map00620;;map00010;;map04922;;map05230;;map04066	Propanoate metabolism;;Cysteine and methionine metabolism;;Pyruvate metabolism;;Glycolysis / Gluconeogenesis;;Glucagon signaling pathway;;Central carbon metabolism in cancer;;HIF-1 signaling pathway
chr6:71508873-71510275	ENSMUSG00000052656	known	ENSMUSG00000044674	Fzd1	frizzled class receptor 1 [Source:MGI Symbol;Acc:MGI:1196625]	-0.937247	0.000191631	0.000440991	GO:0036520;;GO:0016055;;GO:0060022;;GO:1905606;;GO:0007165;;GO:0007166;;GO:0007275;;GO:0003151;;GO:0003150;;GO:0071375;;GO:0045667;;GO:1903204;;GO:0030855;;GO:0007186;;GO:0090090;;GO:0048286;;GO:0035425;;GO:0044338;;GO:0044339;;GO:0045892;;GO:0010976;;GO:0007267;;GO:0030514;;GO:0035567;;GO:0051091;;GO:0071363;;GO:0060070;;GO:0090179;;GO:0003149;;GO:0042493;;GO:0071305;;GO:0060412;;GO:0001934;;GO:…	BP:astrocyte-dopaminergic neuron signaling;;BP:Wnt signaling pathway;;BP:hard palate development;;BP:regulation of presynapse assembly;;BP:signal transduction;;BP:cell surface receptor signaling pathway;;BP:multicellular organism development;;BP:outflow tract morphogenesis;;BP:muscular septum morphogenesis;;BP:cellular response to peptide hormone stimulus;;BP:regulation of osteoblast differentiat…	K02432	FZD1_7, fz	map04390;;map05217;;map04310;;map05010;;map05224;;map05205;;map05200;;map04550;;map04150;;map04916	Hippo signaling pathway;;Basal cell carcinoma;;Wnt signaling pathway;;Alzheimer's disease;;Breast cancer;;Proteoglycans in cancer;;Pathways in cancer;;Signaling pathways regulating pluripotency of stem cells;;mTOR signaling pathway;;Melanogenesis
chr6:71508873-71510275	ENSMUSG00000052656	known	ENSMUSG00000023938	Aars2	alanyl-tRNA synthetase 2, mitochondrial [Source:MGI Symbol;Acc:MGI:2681839]	-0.928878	0.000294526	0.000491609	GO:0033108;;GO:0006419;;GO:0043039;;GO:0106074;;GO:0006400;;GO:0070143;;GO:0006412;;GO:0005737;;GO:0005739;;GO:0004813;;GO:0000049;;GO:0002161;;GO:0000166;;GO:0016874;;GO:0004812;;GO:0003723;;GO:0003676;;GO:0046872;;GO:0016597;;GO:0005524;;GO:0008270	BP:mitochondrial respiratory chain complex assembly;;BP:alanyl-tRNA aminoacylation;;BP:tRNA aminoacylation;;BP:aminoacyl-tRNA metabolism involved in translational fidelity;;BP:tRNA modification;;BP:mitochondrial alanyl-tRNA aminoacylation;;BP:translation;;CC:cytoplasm;;CC:mitochondrion;;MF:alanine-tRNA ligase activity;;MF:tRNA binding;;MF:aminoacyl-tRNA editing activity;;MF:nucleotide binding;;MF…	K01872	AARS, alaS	map00970	Aminoacyl-tRNA biosynthesis
chr6:71508873-71510275	ENSMUSG00000052656	known	ENSMUSG00000025226	Fbxl15	F-box and leucine-rich repeat protein 15 [Source:MGI Symbol;Acc:MGI:1915681]	-0.928878	0.000294526	0.000491609	GO:0009953;;GO:0000086;;GO:0031146;;GO:0016567;;GO:0006511;;GO:0030513;;GO:0030282;;GO:0005737;;GO:0019005;;GO:0004842;;GO:0005515	BP:dorsal/ventral pattern formation;;BP:G2/M transition of mitotic cell cycle;;BP:SCF-dependent proteasomal ubiquitin-dependent protein catabolic process;;BP:protein ubiquitination;;BP:ubiquitin-dependent protein catabolic process;;BP:positive regulation of BMP signaling pathway;;BP:bone mineralization;;CC:cytoplasm;;CC:SCF ubiquitin ligase complex;;MF:ubiquitin-protein transferase activity;;MF:p…	K10281	FBXL15
chr6:71508873-71510275	ENSMUSG00000052656	known	ENSMUSG00000023456	Tpi1	triosephosphate isomerase 1 [Source:MGI Symbol;Acc:MGI:98797]	-0.945615	0.000117091	0.000365823	GO:0019563;;GO:0046166;;GO:0019682;;GO:0007275;;GO:0061621;;GO:0006006;;GO:0019242;;GO:0006096;;GO:0006094;;GO:0005829;;GO:0005634;;GO:0070062;;GO:0005615;;GO:0031625;;GO:0004807;;GO:0016853;;GO:0016829;;GO:0008929;;GO:0003824;;GO:0042803	BP:glycerol catabolic process;;BP:glyceraldehyde-3-phosphate biosynthetic process;;BP:glyceraldehyde-3-phosphate metabolic process;;BP:multicellular organism development;;BP:canonical glycolysis;;BP:glucose metabolic process;;BP:methylglyoxal biosynthetic process;;BP:glycolytic process;;BP:gluconeogenesis;;CC:cytosol;;CC:nucleus;;CC:extracellular exosome;;CC:extracellular space;;MF:ubiquitin prot…	K01803	TPI, tpiA	map00562;;map00051;;map00010	Inositol phosphate metabolism;;Fructose and mannose metabolism;;Glycolysis / Gluconeogenesis
chr6:71508873-71510275	ENSMUSG00000052656	known	ENSMUSG00000060261	Gtf2i	general transcription factor II I [Source:MGI Symbol;Acc:MGI:1202722]	-0.928878	0.000294526	0.000491609	GO:0051481;;GO:0014886;;GO:0006366;;GO:0016525;;GO:0005737;;GO:0005634;;GO:0005623;;GO:0005654;;GO:0042995;;GO:0043025;;GO:0051019;;GO:0003677	BP:negative regulation of cytosolic calcium ion concentration;;BP:transition between slow and fast fiber;;BP:transcription from RNA polymerase II promoter;;BP:negative regulation of angiogenesis;;CC:cytoplasm;;CC:nucleus;;CC:cell;;CC:nucleoplasm;;CC:cell projection;;CC:neuronal cell body;;MF:mitogen-activated protein kinase binding;;MF:DNA binding;;	K03121	TFII-I, GTF2I	map03022;;map04022	Basal transcription factors;;cGMP-PKG signaling pathway
chr6:71508873-71510275	ENSMUSG00000052656	known	ENSMUSG00000035885	Cox8a	cytochrome c oxidase subunit 8A [Source:MGI Symbol;Acc:MGI:105959]	-0.928878	0.000294526	0.000491609	GO:1902600;;GO:0022900;;GO:0006119;;GO:0045277;;GO:0016021;;GO:0016020;;GO:0005739;;GO:0005751;;GO:0005743;;GO:0004129	BP:hydrogen ion transmembrane transport;;BP:electron transport chain;;BP:oxidative phosphorylation;;CC:respiratory chain complex IV;;CC:integral component of membrane;;CC:membrane;;CC:mitochondrion;;CC:mitochondrial respiratory chain complex IV;;CC:mitochondrial inner membrane;;MF:cytochrome-c oxidase activity;;	K02273	COX8	map00190;;map04260;;map05012;;map05010;;map05016;;map04932	Oxidative phosphorylation;;Cardiac muscle contraction;;Parkinson's disease;;Alzheimer's disease;;Huntington's disease;;Non-alcoholic fatty liver diseas
chr6:71508873-71510275	ENSMUSG00000052656	known	ENSMUSG00000038527	C1rl	complement component 1, r subcomponent-like [Source:MGI Symbol;Acc:MGI:2660692]	-0.97072	1.37442e-05	0.000153517	GO:0045087;;GO:0031638;;GO:0002376;;GO:0006508;;GO:0006958;;GO:0005615;;GO:0005576;;GO:0004252;;GO:0016787;;GO:0008233;;GO:0008236	BP:innate immune response;;BP:zymogen activation;;BP:immune system process;;BP:proteolysis;;BP:complement activation, classical pathway;;CC:extracellular space;;CC:extracellular region;;MF:serine-type endopeptidase activity;;MF:hydrolase activity;;MF:peptidase activity;;MF:serine-type peptidase activity;;
chr6:71508873-71510275	ENSMUSG00000052656	known	ENSMUSG00000059439	Bcas3	breast carcinoma amplified sequence 3 [Source:MGI Symbol;Acc:MGI:2385848]	-0.953983	6.57887e-05	0.000307081
chr6:71508873-71510275	ENSMUSG00000052656	known	ENSMUSG00000056612	Ppp1r14b	protein phosphatase 1, regulatory inhibitor subunit 14B [Source:MGI Symbol;Acc:MGI:107682]	-0.953983	6.57887e-05	0.000307081	GO:0042325;;GO:0032515;;GO:0043666;;GO:0045087;;GO:0043086;;GO:0005737;;GO:0019212;;GO:0019888;;GO:0004864;;GO:0004865	BP:regulation of phosphorylation;;BP:negative regulation of phosphoprotein phosphatase activity;;BP:regulation of phosphoprotein phosphatase activity;;BP:innate immune response;;BP:negative regulation of catalytic activity;;CC:cytoplasm;;MF:phosphatase inhibitor activity;;MF:protein phosphatase regulator activity;;MF:protein phosphatase inhibitor activity;;MF:protein serine/threonine phosphatase …	K17555	PPP1R14B
chr6:71508873-71510275	ENSMUSG00000052656	known	ENSMUSG00000022105	Rb1	RB transcriptional corepressor 1 [Source:MGI Symbol;Acc:MGI:97874]	-0.912142	0.000606851	0.000640655	GO:2001234;;GO:0045842;;GO:0030308;;GO:0045930;;GO:0034088;;GO:0031134;;GO:0030154;;GO:0000082;;GO:0050680;;GO:1904761;;GO:0071930;;GO:0010629;;GO:0045445;;GO:0048565;;GO:0071901;;GO:0071922;;GO:0007265;;GO:0007049;;GO:0007346;;GO:0045786;;GO:0000122;;GO:0006325;;GO:0051146;;GO:0034349;;GO:0071459;;GO:1903055;;GO:0051301;;GO:0035914;;GO:0031175;;GO:0120163;;GO:0008285;;GO:0006469;;GO:0050728;;GO:…	BP:negative regulation of apoptotic signaling pathway;;BP:positive regulation of mitotic metaphase/anaphase transition;;BP:negative regulation of cell growth;;BP:negative regulation of mitotic cell cycle;;BP:maintenance of mitotic sister chromatid cohesion;;BP:sister chromatid biorientation;;BP:cell differentiation;;BP:G1/S transition of mitotic cell cycle;;BP:negative regulation of epithelial ce…	K06618	RB1	map04110;;map05160;;map05161;;map05218;;map05219;;map05169;;map05214;;map05212;;map05215;;map05224;;map05223;;map05222;;map05203;;map05200;;map05220;;map01522;;map05166	Cell cycle;;Hepatitis C;;Hepatitis B;;Melanoma;;Bladder cancer;;Epstein-Barr virus infection;;Glioma;;Pancreatic cancer;;Prostate cancer;;Breast cancer;;Non-small cell lung cancer;;Small cell lung cancer;;Viral carcinogenesis;;Pathways in cancer;;Chronic myeloid leukemia;;Endocrine resistance;;HTLV-I infection
chr6:71508873-71510275	ENSMUSG00000052656	known	ENSMUSG00000022568	Scrib	scribbled planar cell polarity [Source:MGI Symbol;Acc:MGI:2145950]	-0.912142	0.000606851	0.000640655	GO:0016331;;GO:0008104;;GO:0046007;;GO:0030154;;GO:0045197;;GO:0021747;;GO:0060088;;GO:0003382;;GO:0050918;;GO:0001768;;GO:0007275;;GO:0043065;;GO:0035089;;GO:0097120;;GO:0036342;;GO:0060603;;GO:0098968;;GO:0048488;;GO:0032729;;GO:0099149;;GO:0001843;;GO:0001921;;GO:0045930;;GO:0099003;;GO:0008283;;GO:0016080;;GO:0048593;;GO:0042060;;GO:0043615;;GO:0002093;;GO:0060561;;GO:0098887;;GO:0016477;;GO:…	BP:morphogenesis of embryonic epithelium;;BP:protein localization;;BP:negative regulation of activated T cell proliferation;;BP:cell differentiation;;BP:establishment or maintenance of epithelial cell apical/basal polarity;;BP:cochlear nucleus development;;BP:auditory receptor cell stereocilium organization;;BP:epithelial cell morphogenesis;;BP:positive chemotaxis;;BP:establishment of T cell pola…	K16175	SCRIB	map05203;;map04390;;map04391;;map04530	Viral carcinogenesis;;Hippo signaling pathway;;Hippo signaling pathway - fly;;Tight junction
chr6:71508873-71510275	ENSMUSG00000052656	known	ENSMUSG00000051390	Zbtb22	zinc finger and BTB domain containing 22 [Source:MGI Symbol;Acc:MGI:1931870]	-0.962352	3.28586e-05	0.00020083	GO:0006357;;GO:0005634;;GO:1990837;;GO:0003676;;GO:0005515;;GO:0003677;;GO:0046872	BP:regulation of transcription from RNA polymerase II promoter;;CC:nucleus;;MF:sequence-specific double-stranded DNA binding;;MF:nucleic acid binding;;MF:protein binding;;MF:DNA binding;;MF:metal ion binding;;	K10502	ZBTB22, BING1
chr6:71508873-71510275	ENSMUSG00000052656	known	ENSMUSG00000011752	Pgam1	phosphoglycerate mutase 1 [Source:MGI Symbol;Acc:MGI:97552]	-0.995825	1.54245e-08	1.82169e-06	GO:0061621;;GO:0006096;;GO:0006094;;GO:0006110;;GO:0043456;;GO:0043312;;GO:0045730;;GO:1904813;;GO:0005737;;GO:0070062;;GO:0043209;;GO:0005634;;GO:0016020;;GO:0005576;;GO:0034774;;GO:0005829;;GO:0016868;;GO:0004082;;GO:0004619;;GO:0016787;;GO:0019901;;GO:0003824;;GO:0016853	BP:canonical glycolysis;;BP:glycolytic process;;BP:gluconeogenesis;;BP:regulation of glycolytic process;;BP:regulation of pentose-phosphate shunt;;BP:neutrophil degranulation;;BP:respiratory burst;;CC:ficolin-1-rich granule lumen;;CC:cytoplasm;;CC:extracellular exosome;;CC:myelin sheath;;CC:nucleus;;CC:membrane;;CC:extracellular region;;CC:secretory granule lumen;;CC:cytosol;;MF:intramolecular tr…	K01834	PGAM, gpmA	map00010;;map04922;;map00260;;map05230	Glycolysis / Gluconeogenesis;;Glucagon signaling pathway;;Glycine, serine and threonine metabolism;;Central carbon metabolism in cancer
chr6:71508873-71510275	ENSMUSG00000052656	known	ENSMUSG00000021124	Vti1b	vesicle transport through interaction with t-SNAREs 1B [Source:MGI Symbol;Acc:MGI:1855688]	-0.945615	0.000117091	0.000365823	GO:0006888;;GO:1903076;;GO:0006623;;GO:0042147;;GO:0006896;;GO:0006891;;GO:0016192;;GO:0048280;;GO:0006886;;GO:0008021;;GO:0055038;;GO:0055037;;GO:0012507;;GO:0005789;;GO:0031201;;GO:0031225;;GO:0031982;;GO:0016021;;GO:0048471;;GO:0043025;;GO:0031902;;GO:0031901;;GO:0005794;;GO:0005829;;GO:0043231;;GO:0005765;;GO:0005484;;GO:0000149;;GO:0019869	BP:ER to Golgi vesicle-mediated transport;;BP:regulation of protein localization to plasma membrane;;BP:protein targeting to vacuole;;BP:retrograde transport, endosome to Golgi;;BP:Golgi to vacuole transport;;BP:intra-Golgi vesicle-mediated transport;;BP:vesicle-mediated transport;;BP:vesicle fusion with Golgi apparatus;;BP:intracellular protein transport;;CC:synaptic vesicle;;CC:recycling endoso…	K08493	VTI1	map04130	SNARE interactions in vesicular transport
chr6:71508873-71510275	ENSMUSG00000052656	known	ENSMUSG00000039206	Daglb	diacylglycerol lipase, beta [Source:MGI Symbol;Acc:MGI:2442032]	-0.912142	0.000606851	0.000640655	GO:0042136;;GO:0046340;;GO:0022008;;GO:0071926;;GO:0098921;;GO:0007216;;GO:0050727;;GO:0016042;;GO:0010898;;GO:0006629;;GO:0007405;;GO:0001516;;GO:0006690;;GO:0019369;;GO:0016021;;GO:0016020;;GO:0005654;;GO:0045211;;GO:0005886;;GO:0005634;;GO:0046872;;GO:0016787;;GO:0004806;;GO:0016298	BP:neurotransmitter biosynthetic process;;BP:diacylglycerol catabolic process;;BP:neurogenesis;;BP:endocannabinoid signaling pathway;;BP:retrograde trans-synaptic signaling by endocannabinoid;;BP:G-protein coupled glutamate receptor signaling pathway;;BP:regulation of inflammatory response;;BP:lipid catabolic process;;BP:positive regulation of triglyceride catabolic process;;BP:lipid metabolic pr…	K13806	DAGL	map04745;;map04925;;map04723	Phototransduction - fly;;Aldosterone synthesis and secretion;;Retrograde endocannabinoid signaling
chr6:71508873-71510275	ENSMUSG00000052656	known	ENSMUSG00000039976	Tbc1d16	TBC1 domain family, member 16 [Source:MGI Symbol;Acc:MGI:2652878]	-0.928878	0.000294526	0.000491609	GO:0006886;;GO:0090630;;GO:0001919;;GO:0005769;;GO:0005829;;GO:0005096;;GO:0017137	BP:intracellular protein transport;;BP:activation of GTPase activity;;BP:regulation of receptor recycling;;CC:early endosome;;CC:cytosol;;MF:GTPase activator activity;;MF:Rab GTPase binding;;
chr6:71508873-71510275	ENSMUSG00000052656	known	ENSMUSG00000051169	Rpusd3	RNA pseudouridylate synthase domain containing 3 [Source:MGI Symbol;Acc:MGI:2141440]	-0.92051	0.0004311	0.000584646	GO:0070131;;GO:0009451;;GO:0001522;;GO:0006397;;GO:0005759;;GO:0009982;;GO:0003723	BP:positive regulation of mitochondrial translation;;BP:RNA modification;;BP:pseudouridine synthesis;;BP:mRNA processing;;CC:mitochondrial matrix;;MF:pseudouridine synthase activity;;MF:RNA binding;;	K22537	RPUSD3
chr6:71508873-71510275	ENSMUSG00000052656	known	ENSMUSG00000041975	Mettl8	methyltransferase like 8 [Source:MGI Symbol;Acc:MGI:2385142]	-0.92437	0.000363578	0.000584646	GO:0030488;;GO:0016573;;GO:0080009;;GO:0007519;;GO:0045444;;GO:0032259;;GO:0005737;;GO:0005634;;GO:0004402;;GO:0016740;;GO:0008174;;GO:0008168;;GO:0052735	BP:tRNA methylation;;BP:histone acetylation;;BP:mRNA methylation;;BP:skeletal muscle tissue development;;BP:fat cell differentiation;;BP:methylation;;CC:cytoplasm;;CC:nucleus;;MF:histone acetyltransferase activity;;MF:transferase activity;;MF:mRNA methyltransferase activity;;MF:methyltransferase activity;;MF:tRN;;
chr6:71508873-71510275	ENSMUSG00000052656	known	ENSMUSG00000055553	Kxd1	KxDL motif containing 1 [Source:MGI Symbol;Acc:MGI:1922870]	-0.928878	0.000294526	0.000491609	GO:0032418;;GO:0016192;;GO:0099078;;GO:0005765	BP:lysosome localization;;BP:vesicle-mediated transport;;CC:BORC complex;;CC:lysosomal membrane;;	K20818	KXD1, BORCS4
chr6:71508873-71510275	ENSMUSG00000052656	known	ENSMUSG00000011257	Pabpc4	poly(A) binding protein, cytoplasmic 4 [Source:MGI Symbol;Acc:MGI:2385206]	-0.953983	6.57887e-05	0.000307081	GO:0043488;;GO:0061515;;GO:0005737;;GO:0010494;;GO:0005634;;GO:1990904;;GO:0005829;;GO:0008143;;GO:0008266;;GO:0003730;;GO:0003676;;GO:0003729;;GO:0003723	BP:regulation of mRNA stability;;BP:myeloid cell development;;CC:cytoplasm;;CC:cytoplasmic stress granule;;CC:nucleus;;CC:ribonucleoprotein complex;;CC:cytosol;;MF:pol;;MF:pol;;MF:mRNA 3'-UTR binding;;MF:nucleic acid binding;;MF:mRNA binding;;MF:RNA binding;;	K13126	PABPC	map03013;;map03015;;map03018	RNA transport;;mRNA surveillance pathway;;RNA degradation
chr6:71508873-71510275	ENSMUSG00000052656	known	ENSMUSG00000001211	Agpat3	1-acylglycerol-3-phosphate O-acyltransferase 3 [Source:MGI Symbol;Acc:MGI:1336186]	-0.97072	1.37442e-05	0.000153517	GO:0006644;;GO:0016024;;GO:0005635;;GO:0005783;;GO:0016021;;GO:0016020;;GO:0005789;;GO:0003841;;GO:0016746;;GO:0042171	BP:phospholipid metabolic process;;BP:CDP-diacylglycerol biosynthetic process;;CC:nuclear envelope;;CC:endoplasmic reticulum;;CC:integral component of membrane;;CC:membrane;;CC:endoplasmic reticulum membrane;;MF:1-acylglycerol-3-phosphate O-acyltransferase activity;;MF:transferase activity, transferring acyl groups;;MF:lysophosphatidic acid acyltransferase activity;;	K13523	AGPAT3_4	map00564;;map00561;;map04072	Glycerophospholipid metabolism;;Glycerolipid metabolism;;Phospholipase D signaling pathway
chr6:71508873-71510275	ENSMUSG00000052656	known	ENSMUSG00000028470	Hint2	histidine triad nucleotide binding protein 2 [Source:MGI Symbol;Acc:MGI:1916167]	-0.912142	0.000606851	0.000640655	GO:0006629;;GO:0006915;;GO:0006694;;GO:2000757;;GO:0016042;;GO:0005737;;GO:0005730;;GO:0005739;;GO:0016787;;GO:0000166;;GO:0003824	BP:lipid metabolic process;;BP:apoptotic process;;BP:steroid biosynthetic process;;BP:negative regulation of peptidyl-lysine acetylation;;BP:lipid catabolic process;;CC:cytoplasm;;CC:nucleolus;;CC:mitochondrion;;MF:hydrolase activity;;MF:nucleotide binding;;MF:catalytic activity;;
chr6:71508873-71510275	ENSMUSG00000052656	known	ENSMUSG00000005225	Plekha8	pleckstrin homology domain containing, family A (phosphoinositide binding specific) member 8 [Source:MGI Symbol;Acc:MGI:2681164]	-0.928878	0.000294526	0.000491609	GO:0035627;;GO:0035621;;GO:0006869;;GO:0015031;;GO:0120009;;GO:0005794;;GO:0016020;;GO:0005654;;GO:0005802;;GO:0005829;;GO:1902388;;GO:1902387;;GO:0008289;;GO:0097001;;GO:0051861;;GO:0017089;;GO:0070273	BP:ceramide transport;;BP:ER to Golgi ceramide transport;;BP:lipid transport;;BP:protein transport;;BP:intermembrane lipid transfer;;CC:Golgi apparatus;;CC:membrane;;CC:nucleoplasm;;CC:trans-Golgi network;;CC:cytosol;;MF:ceramide 1-phosphate transporter activity;;MF:ceramide 1-phosphate binding;;MF:lipid binding;;MF:ceramide binding;;MF:glycolipid binding;;MF:glycolipid transporter activity;;MF:p…	K08051	PLEKHA8, FAPP2
chr6:71508873-71510275	ENSMUSG00000052656	known	ENSMUSG00000038502	Ptov1	prostate tumor over expressed gene 1 [Source:MGI Symbol;Acc:MGI:1933946]	-0.928878	0.000294526	0.000491609	GO:0045944;;GO:0005654;;GO:0044798;;GO:0048471;;GO:0005886	BP:positive regulation of transcription from RNA polymerase II promoter;;CC:nucleoplasm;;CC:nuclear transcription factor complex;;CC:perinuclear region of cytoplasm;;CC:plasma membrane;;
chr6:71508873-71510275	ENSMUSG00000052656	known	ENSMUSG00000025384	Faap100	Fanconi anemia core complex associated protein 100 [Source:MGI Symbol;Acc:MGI:1919135]	-0.92051	0.0004311	0.000584646	GO:0006974;;GO:0006281;;GO:0036297;;GO:0008150;;GO:0045111;;GO:0005829;;GO:0005634;;GO:0005654;;GO:0043240;;GO:0003674;;GO:0003677	BP:cellular response to DNA damage stimulus;;BP:DNA repair;;BP:interstrand cross-link repair;;BP:biological_process;;CC:intermediate filament cytoskeleton;;CC:cytosol;;CC:nucleus;;CC:nucleoplasm;;CC:Fanconi anaemia nuclear complex;;MF:molecular_function;;MF:DNA binding;;	K10993	FAAP100	map03460	Fanconi anemia pathway
chr6:71508873-71510275	ENSMUSG00000052656	known	ENSMUSG00000024845	Tmem134	transmembrane protein 134 [Source:MGI Symbol;Acc:MGI:1914240]	-0.912142	0.000606851	0.000640655	GO:0016021;;GO:0048471	CC:integral component of membrane;;CC:perinuclear region of cytoplasm;;
chr6:71508873-71510275	ENSMUSG00000052656	known	ENSMUSG00000027546	Atp9a	ATPase, class II, type 9A [Source:MGI Symbol;Acc:MGI:1330826]	-0.928878	0.000294526	0.000491609	GO:0006897;;GO:0015914;;GO:0034204;;GO:0006890;;GO:0045332;;GO:0031901;;GO:0016020;;GO:0055037;;GO:0005886;;GO:0048471;;GO:0005769;;GO:0005768;;GO:0016021;;GO:0005802;;GO:0004012;;GO:0140326;;GO:0000287;;GO:0005524	BP:endocytosis;;BP:phospholipid transport;;BP:lipid translocation;;BP:retrograde vesicle-mediated transport, Golgi to ER;;BP:phospholipid translocation;;CC:early endosome membrane;;CC:membrane;;CC:recycling endosome;;CC:plasma membrane;;CC:perinuclear region of cytoplasm;;CC:early endosome;;CC:endosome;;CC:integral component of membrane;;CC:trans-Golgi network;;MF:phospholipid-translocating ATPas…	K01530	E7.6.2.1
chr6:71508873-71510275	ENSMUSG00000052656	known	ENSMUSG00000002957	Ap2a2	adaptor-related protein complex 2, alpha 2 subunit [Source:MGI Symbol;Acc:MGI:101920]	-0.928878	0.000294526	0.000491609	GO:0016192;;GO:0006886;;GO:0072583;;GO:1902036;;GO:0008021;;GO:0031410;;GO:0005886;;GO:0030141;;GO:0030122;;GO:0030117;;GO:0035091;;GO:0019901;;GO:0044877;;GO:0019904;;GO:0097718;;GO:0035615	BP:vesicle-mediated transport;;BP:intracellular protein transport;;BP:clathrin-dependent endocytosis;;BP:regulation of hematopoietic stem cell differentiation;;CC:synaptic vesicle;;CC:cytoplasmic vesicle;;CC:plasma membrane;;CC:secretory granule;;CC:AP-2 adaptor complex;;CC:membrane coat;;MF:phosphatidylinositol binding;;MF:protein kinase binding;;MF:macromolecular complex binding;;MF:protein dom…	K11824	AP2A	map04961;;map04144;;map05016;;map04721	Endocrine and other factor-regulated calcium reabsorption;;Endocytosis;;Huntington's disease;;Synaptic vesicle cycle
chr6:71508873-71510275	ENSMUSG00000052656	known	ENSMUSG00000031818	Cox4i1	cytochrome c oxidase subunit 4I1 [Source:MGI Symbol;Acc:MGI:88473]	-0.928878	0.000294526	0.000491609	GO:1902600;;GO:0006123;;GO:0022900;;GO:0007584;;GO:0006119;;GO:0016021;;GO:0016020;;GO:0005739;;GO:0031966;;GO:0005751;;GO:0005743;;GO:0005634;;GO:0004129	BP:hydrogen ion transmembrane transport;;BP:mitochondrial electron transport, cytochrome c to oxygen;;BP:electron transport chain;;BP:response to nutrient;;BP:oxidative phosphorylation;;CC:integral component of membrane;;CC:membrane;;CC:mitochondrion;;CC:mitochondrial membrane;;CC:mitochondrial respiratory chain complex IV;;CC:mitochondrial inner membrane;;CC:nucleus;;MF:cytochrome-c oxidase acti…	K02263	COX4	map00190;;map04260;;map05012;;map05010;;map05016;;map04932	Oxidative phosphorylation;;Cardiac muscle contraction;;Parkinson's disease;;Alzheimer's disease;;Huntington's disease;;Non-alcoholic fatty liver diseas
chr6:71508873-71510275	ENSMUSG00000052656	known	ENSMUSG00000038368	Focad	focadhesin [Source:MGI Symbol;Acc:MGI:2676921]	-0.903774	0.000827411	0.000830328	GO:0008150;;GO:0016021;;GO:0016020;;GO:0005925;;GO:0030054;;GO:0003674	BP:biological_process;;CC:integral component of membrane;;CC:membrane;;CC:focal adhesion;;CC:cell junction;;MF:molecular_function;;
chr6:71508873-71510275	ENSMUSG00000052656	known	ENSMUSG00000046314	Stxbp6	syntaxin binding protein 6 (amisyn) [Source:MGI Symbol;Acc:MGI:2384963]	-0.928878	0.000294526	0.000491609	GO:0035542;;GO:0016192;;GO:0016021;;GO:0016020	BP:regulation of SNARE complex assembly;;BP:vesicle-mediated transport;;CC:integral component of membrane;;CC:membrane;;	K08519	STXBP6
chr6:71508873-71510275	ENSMUSG00000052656	known	ENSMUSG00000028672	Hmgcl	3-hydroxy-3-methylglutaryl-Coenzyme A lyase [Source:MGI Symbol;Acc:MGI:96158]	-0.953983	6.57887e-05	0.000307081	GO:0006637;;GO:0006552;;GO:0001889;;GO:0042594;;GO:0007005;;GO:0046951;;GO:0006629;;GO:0007584;;GO:0051262;;GO:0070542;;GO:0005739;;GO:0005777;;GO:0005759;;GO:0032991;;GO:0005743;;GO:0016829;;GO:0000287;;GO:0000062;;GO:0005198;;GO:0046872;;GO:0042803;;GO:0030145;;GO:0003824;;GO:0004419;;GO:0031406;;GO:0016833;;GO:0005102	BP:acyl-CoA metabolic process;;BP:leucine catabolic process;;BP:liver development;;BP:response to starvation;;BP:mitochondrion organization;;BP:ketone body biosynthetic process;;BP:lipid metabolic process;;BP:response to nutrient;;BP:protein tetramerization;;BP:response to fatty acid;;CC:mitochondrion;;CC:peroxisome;;CC:mitochondrial matrix;;CC:macromolecular complex;;CC:mitochondrial inner membr…	K01640	E4.1.3.4, HMGCL, hmgL	map00280;;map00650;;map00072;;map04146	Valine, leucine and isoleucine degradation;;Butanoate metabolism;;Synthesis and degradation of ketone bodies;;Peroxisome
chr6:71508873-71510275	ENSMUSG00000052656	known	ENSMUSG00000028455	Stoml2	stomatin (Epb7.2)-like 2 [Source:MGI Symbol;Acc:MGI:1913842]	-0.928878	0.000294526	0.000491609	GO:0032623;;GO:0034982;;GO:0007005;;GO:0050852;;GO:0006851;;GO:0006874;;GO:1990046;;GO:0042776;;GO:0010876;;GO:0010918;;GO:0051259;;GO:0090297;;GO:1900210;;GO:0035710;;GO:0019897;;GO:0015629;;GO:0008180;;GO:0005743;;GO:0016020;;GO:0005739;;GO:0005758;;GO:0042101;;GO:0001772;;GO:0045121;;GO:0051020;;GO:1901612	BP:interleukin-2 production;;BP:mitochondrial protein processing;;BP:mitochondrion organization;;BP:T cell receptor signaling pathway;;BP:mitochondrial calcium ion transport;;BP:cellular calcium ion homeostasis;;BP:stress-induced mitochondrial fusion;;BP:mitochondrial ATP synthesis coupled proton transport;;BP:lipid localization;;BP:positive regulation of mitochondrial membrane potential;;BP:prot…
chr6:71508873-71510275	ENSMUSG00000052656	known	ENSMUSG00000039016	Timm8b	translocase of inner mitochondrial membrane 8B [Source:MGI Symbol;Acc:MGI:1353424]	-0.928878	0.000294526	0.000491609	GO:0015031;;GO:0072321;;GO:0016020;;GO:0005739;;GO:0005743;;GO:0005758;;GO:0046872	BP:protein transport;;BP:chaperone-mediated protein transport;;CC:membrane;;CC:mitochondrion;;CC:mitochondrial inner membrane;;CC:mitochondrial intermembrane space;;MF:metal ion binding;;	K17780	TIM8
chr6:71508873-71510275	ENSMUSG00000052656	known	ENSMUSG00000060224	Pyroxd2	pyridine nucleotide-disulphide oxidoreductase domain 2 [Source:MGI Symbol;Acc:MGI:1921830]	-0.928878	0.000294526	0.000491609	GO:0016491	MF:oxidoreductase activity;;
chr6:71508873-71510275	ENSMUSG00000052656	known	ENSMUSG00000062590	Armc9	armadillo repeat containing 9 [Source:MGI Symbol;Acc:MGI:1926045]	-0.911765	0.000615785	0.000649351	GO:0060271;;GO:0005737;;GO:0036064	BP:cilium assembly;;CC:cytoplasm;;CC:ciliary basal body;;	K22864	ARMC9
chr6:71508873-71510275	ENSMUSG00000052656	known	ENSMUSG00000042506	Usp22	ubiquitin specific peptidase 22 [Source:MGI Symbol;Acc:MGI:2144157]	-0.912142	0.000606851	0.000640655	GO:0009792;;GO:0006325;;GO:0016574;;GO:0007049;;GO:0006508;;GO:0016579;;GO:0016578;;GO:0045931;;GO:0043967;;GO:0045893;;GO:0006511;;GO:0016607;;GO:0000124;;GO:0005634;;GO:0005654;;GO:0070461;;GO:0019899;;GO:0008270;;GO:0008233;;GO:0008234;;GO:0010485;;GO:0003713;;GO:0004843;;GO:0046872;;GO:0016787;;GO:0030374;;GO:0036459	BP:embryo development ending in birth or egg hatching;;BP:chromatin organization;;BP:histone ubiquitination;;BP:cell cycle;;BP:proteolysis;;BP:protein deubiquitination;;BP:histone deubiquitination;;BP:positive regulation of mitotic cell cycle;;BP:histone H4 acetylation;;BP:positive regulation of transcription, DNA-templated;;BP:ubiquitin-dependent protein catabolic process;;CC:nuclear speck;;CC:S…	K11366	USP22_27_51, UBP8
chr6:71508873-71510275	ENSMUSG00000052656	known	ENSMUSG00000032959	Pebp1	phosphatidylethanolamine binding protein 1 [Source:MGI Symbol;Acc:MGI:1344408]	-0.903774	0.000827411	0.000830328	GO:0010033;;GO:0000165;;GO:0043950;;GO:0021766;;GO:0001505;;GO:0048240;;GO:0014070;;GO:0009636;;GO:0009611;;GO:0002026;;GO:0010466;;GO:0043409;;GO:0045840;;GO:0014823;;GO:0060409;;GO:0051591;;GO:0042755;;GO:0007286;;GO:0010951;;GO:0009408;;GO:0006979;;GO:0051602;;GO:0051592;;GO:0007568;;GO:0045471;;GO:0010243;;GO:0042493;;GO:0001933;;GO:0051412;;GO:0008021;;GO:0005737;;GO:0045177;;GO:0005615;;GO:…	BP:response to organic substance;;BP:MAPK cascade;;BP:positive regulation of cAMP-mediated signaling;;BP:hippocampus development;;BP:regulation of neurotransmitter levels;;BP:sperm capacitation;;BP:response to organic cyclic compound;;BP:response to toxic substance;;BP:response to wounding;;BP:regulation of the force of heart contraction;;BP:negative regulation of peptidase activity;;BP:negative …	K06910	PEBP1, TFS1
chr6:71508873-71510275	ENSMUSG00000052656	known	ENSMUSG00000002395	Use1	unconventional SNARE in the ER 1 homolog (S. cerevisiae) [Source:MGI Symbol;Acc:MGI:1914273]	-0.928878	0.000294526	0.000491609	GO:0060628;;GO:0016192;;GO:0007029;;GO:0032940;;GO:0030163;;GO:0007041;;GO:0015031;;GO:0071786;;GO:0005794;;GO:0016021;;GO:0005789;;GO:0005886;;GO:0031201;;GO:0030137;;GO:0005783	BP:regulation of ER to Golgi vesicle-mediated transport;;BP:vesicle-mediated transport;;BP:endoplasmic reticulum organization;;BP:secretion by cell;;BP:protein catabolic process;;BP:lysosomal transport;;BP:protein transport;;BP:endoplasmic reticulum tubular network organization;;CC:Golgi apparatus;;CC:integral component of membrane;;CC:endoplasmic reticulum membrane;;CC:plasma membrane;;CC:SNARE …	K08507	USE1	map04130	SNARE interactions in vesicular transport
chr6:71508873-71510275	ENSMUSG00000052656	known	ENSMUSG00000034926	Dhcr24	24-dehydrocholesterol reductase [Source:MGI Symbol;Acc:MGI:1922004]	-0.937247	0.000191631	0.000440991	GO:0008104;;GO:0008285;;GO:0061024;;GO:0042987;;GO:0031639;;GO:0043066;;GO:0055114;;GO:0043588;;GO:0016126;;GO:0016125;;GO:0006629;;GO:0009888;;GO:0007265;;GO:0006979;;GO:0008202;;GO:0008203;;GO:0009725;;GO:0030539;;GO:0043154;;GO:0006695;;GO:0006694;;GO:0005783;;GO:0005789;;GO:0005737;;GO:0016021;;GO:0016020;;GO:0005794;;GO:0005829;;GO:0005856;;GO:0000139;;GO:0005634;;GO:0000246;;GO:0019899;;GO:…	BP:protein localization;;BP:negative regulation of cell proliferation;;BP:membrane organization;;BP:amyloid precursor protein catabolic process;;BP:plasminogen activation;;BP:negative regulation of apoptotic process;;BP:oxidation-reduction process;;BP:skin development;;BP:sterol biosynthetic process;;BP:sterol metabolic process;;BP:lipid metabolic process;;BP:tissue development;;BP:Ras protein si…	K09828	DHCR24, DWF1	map00100	Steroid biosynthesis
chr6:71508873-71510275	ENSMUSG00000052656	known	ENSMUSG00000033161	Atp1a1	ATPase, Na+/K+ transporting, alpha 1 polypeptide [Source:MGI Symbol;Acc:MGI:88105]	-0.928878	0.000294526	0.000491609	GO:1903416;;GO:0016311;;GO:0071260;;GO:0060081;;GO:0008217;;GO:0045989;;GO:0031947;;GO:0060048;;GO:0090662;;GO:0086004;;GO:0002026;;GO:0015991;;GO:0086009;;GO:0006883;;GO:0071383;;GO:0002028;;GO:0045822;;GO:0006813;;GO:0006811;;GO:0006814;;GO:0030007;;GO:0055119;;GO:0055085;;GO:0010248;;GO:0042493;;GO:0015988;;GO:0036376;;GO:0045823;;GO:1990573;;GO:1902600;;GO:0005783;;GO:0030424;;GO:0014704;;GO:…	BP:response to glycoside;;BP:dephosphorylation;;BP:cellular response to mechanical stimulus;;BP:membrane hyperpolarization;;BP:regulation of blood pressure;;BP:positive regulation of striated muscle contraction;;BP:negative regulation of glucocorticoid biosynthetic process;;BP:cardiac muscle contraction;;BP:ATP hydrolysis coupled transmembrane transport;;BP:regulation of cardiac muscle cell contr…	K01539	ATP1A	map04964;;map04961;;map04960;;map04925;;map04260;;map04261;;map04024;;map04022;;map04978;;map04972;;map04973;;map04970;;map04971;;map04976;;map04974;;map04918;;map04919;;map04911	Proximal tubule bicarbonate reclamation;;Endocrine and other factor-regulated calcium reabsorption;;Aldosterone-regulated sodium reabsorption;;Aldosterone synthesis and secretion;;Cardiac muscle contraction;;Adrenergic signaling in cardiomyocytes;;cAMP signaling pathway;;cGMP-PKG signaling pathway;;Mineral absorption;;Pancreatic secretion;;Carbohydrate digestion and absorption;;Salivary secretion…
chr6:71508873-71510275	ENSMUSG00000052656	known	ENSMUSG00000079418	Atg4a	autophagy related 4A, cysteine peptidase [Source:MGI Symbol;Acc:MGI:2147903]	-0.903774	0.000827411	0.000830328	GO:0006914;;GO:0000045;;GO:0015031;;GO:0006508;;GO:0051697;;GO:0005737;;GO:0016787;;GO:0004197;;GO:0008233;;GO:0008234	BP:autophagy;;BP:autophagosome assembly;;BP:protein transport;;BP:proteolysis;;BP:protein delipidation;;CC:cytoplasm;;MF:hydrolase activity;;MF:cysteine-type endopeptidase activity;;MF:peptidase activity;;MF:cysteine-type peptidase activity;;	K08342	ATG4	map04136;;map04140	Autophagy - other;;Autophagy - animal
chr6:71508873-71510275	ENSMUSG00000052656	known	ENSMUSG00000079144	A130010J15Rik	RIKEN cDNA A130010J15 gene [Source:MGI Symbol;Acc:MGI:2441776]	-0.924059	0.000368722	0.000584646	GO:0008150;;GO:0005575;;GO:0003674	BP:biological_process;;CC:cellular_component;;MF:molecular_function;;
chr6:71508873-71510275	ENSMUSG00000052656	known	ENSMUSG00000020827	Mink1	misshapen-like kinase 1 (zebrafish) [Source:MGI Symbol;Acc:MGI:1355329]	-0.912142	0.000606851	0.000640655	GO:0032147;;GO:0022407;;GO:0046777;;GO:0023014;;GO:0007346;;GO:0031532;;GO:0031098;;GO:0007275;;GO:2000311;;GO:0006468;;GO:0030334;;GO:0046330;;GO:0007268;;GO:0045060;;GO:0001952;;GO:0070050;;GO:0048813;;GO:0048812;;GO:1900745;;GO:0030425;;GO:0030424;;GO:0005623;;GO:0005737;;GO:0005794;;GO:0014069;;GO:0004674;;GO:0005524	BP:activation of protein kinase activity;;BP:regulation of cell-cell adhesion;;BP:protein autophosphorylation;;BP:signal transduction by protein phosphorylation;;BP:regulation of mitotic cell cycle;;BP:actin cytoskeleton reorganization;;BP:stress-activated protein kinase signaling cascade;;BP:multicellular organism development;;BP:regulation of alpha-amino-3-hydroxy-5-methyl-4-isoxazole propionat…	K04413	MINK
chr6:71508873-71510275	ENSMUSG00000052656	known	ENSMUSG00000020821	Kif1c	kinesin family member 1C [Source:MGI Symbol;Acc:MGI:1098260]	-0.928878	0.000294526	0.000491609	GO:0006890;;GO:0016192;;GO:0007018;;GO:0030705;;GO:1990049;;GO:1990048;;GO:0043005;;GO:0005794;;GO:0005874;;GO:1904115;;GO:0030425;;GO:0005871;;GO:0030424;;GO:0008574;;GO:0008017;;GO:0005524;;GO:0016887;;GO:0003777	BP:retrograde vesicle-mediated transport, Golgi to ER;;BP:vesicle-mediated transport;;BP:microtubule-based movement;;BP:cytoskeleton-dependent intracellular transport;;BP:retrograde neuronal dense core vesicle transport;;BP:anterograde neuronal dense core vesicle transport;;CC:neuron projection;;CC:Golgi apparatus;;CC:microtubule;;CC:axon cytoplasm;;CC:dendrite;;CC:kinesin complex;;CC:axon;;MF:AT…	K10392	KIF1
chr6:71508873-71510275	ENSMUSG00000052656	known	ENSMUSG00000018415	Gid4	GID complex subunit 4, VID24 homolog [Source:MGI Symbol;Acc:MGI:1914021]	-0.912142	0.000606851	0.000640655	GO:0016567;;GO:0043161;;GO:0000151;;GO:0061630	BP:protein ubiquitination;;BP:proteasome-mediated ubiquitin-dependent protein catabolic process;;CC:ubiquitin ligase complex;;MF:ubiquitin protein ligase activity;;	K23335	GID4
chr6:71508873-71510275	ENSMUSG00000052656	known	ENSMUSG00000030127	Cops7a	COP9 signalosome subunit 7A [Source:MGI Symbol;Acc:MGI:1349400]	-0.953983	6.57887e-05	0.000307081	GO:0010387;;GO:0008180	BP:COP9 signalosome assembly;;CC:COP9 signalosome;;	K12180	COPS7, CSN7
chr6:71508873-71510275	ENSMUSG00000052656	known	ENSMUSG00000030120	Mlf2	myeloid leukemia factor 2 [Source:MGI Symbol;Acc:MGI:1353554]	-0.928878	0.000294526	0.000491609	GO:0006355;;GO:0005737;;GO:0005634;;GO:0003677	BP:regulation of transcription, DNA-templated;;CC:cytoplasm;;CC:nucleus;;MF:DNA binding;;
chr6:71508873-71510275	ENSMUSG00000052656	known	ENSMUSG00000025993	Slc40a1	solute carrier family 40 (iron-regulated transporter), member 1 [Source:MGI Symbol;Acc:MGI:1315204]	-0.912142	0.000606851	0.000640655	GO:0060345;;GO:0055072;;GO:0006826;;GO:0002260;;GO:0003158;;GO:0034395;;GO:0043066;;GO:1903988;;GO:0048536;;GO:0006879;;GO:0060586;;GO:0034755;;GO:0045944;;GO:0008021;;GO:0016021;;GO:0005654;;GO:0016323;;GO:0005886;;GO:0005829;;GO:0005623;;GO:0017046;;GO:0042802;;GO:0015093;;GO:0005381	BP:spleen trabecula formation;;BP:iron ion homeostasis;;BP:iron ion transport;;BP:lymphocyte homeostasis;;BP:endothelium development;;BP:regulation of transcription from RNA polymerase II promoter in response to iron;;BP:negative regulation of apoptotic process;;BP:ferrous iron export;;BP:spleen development;;BP:cellular iron ion homeostasis;;BP:multicellular organismal iron ion homeostasis;;BP:ir…	K14685	SLC40A1, FPN1	map04978;;map04216	Mineral absorption;;Ferroptosis
chr6:71508873-71510275	ENSMUSG00000052656	known	ENSMUSG00000034248	Slc25a37	solute carrier family 25, member 37 [Source:MGI Symbol;Acc:MGI:1914962]	-0.912142	0.000606851	0.000640655	GO:0055072;;GO:0048250;;GO:0016021;;GO:0005739;;GO:0005743;;GO:0005381	BP:iron ion homeostasis;;BP:mitochondrial iron ion transport;;CC:integral component of membrane;;CC:mitochondrion;;CC:mitochondrial inner membrane;;MF:iron ion transmembrane transporter activity;;	K15113	SLC25A28_37, MFRN
chr6:71508873-71510275	ENSMUSG00000052656	known	ENSMUSG00000018599	Mief2	mitochondrial elongation factor 2 [Source:MGI Symbol;Acc:MGI:2144199]	-0.912142	0.000606851	0.000640655	GO:0003374;;GO:0090141;;GO:0090314;;GO:0010821;;GO:0032464;;GO:0007005;;GO:0016021;;GO:0016020;;GO:0005739;;GO:0005741;;GO:0005515	BP:dynamin family protein polymerization involved in mitochondrial fission;;BP:positive regulation of mitochondrial fission;;BP:positive regulation of protein targeting to membrane;;BP:regulation of mitochondrion organization;;BP:positive regulation of protein homooligomerization;;BP:mitochondrion organization;;CC:integral component of membrane;;CC:membrane;;CC:mitochondrion;;CC:mitochondrial out…	K23507	MIEF1_2
chr6:71508873-71510275	ENSMUSG00000052656	known	ENSMUSG00000025026	Add3	adducin 3 (gamma) [Source:MGI Symbol;Acc:MGI:1351615]	-0.912142	0.000606851	0.000640655	GO:0045907;;GO:0051017;;GO:0051016;;GO:0042493;;GO:0000794;;GO:0044853;;GO:0005737;;GO:0005654;;GO:0016020;;GO:0005856;;GO:0014069;;GO:0005938;;GO:0005911;;GO:0005886;;GO:0005903;;GO:0005200;;GO:0005080;;GO:0030507;;GO:0005198;;GO:0003779;;GO:0051015;;GO:0005516	BP:positive regulation of vasoconstriction;;BP:actin filament bundle assembly;;BP:barbed-end actin filament capping;;BP:response to drug;;CC:condensed nuclear chromosome;;CC:plasma membrane raft;;CC:cytoplasm;;CC:nucleoplasm;;CC:membrane;;CC:cytoskeleton;;CC:postsynaptic density;;CC:cell cortex;;CC:cell-cell junction;;CC:plasma membrane;;CC:brush border;;MF:structural constituent of cytoskeleton;…	K18622	ADD
chr6:71508873-71510275	ENSMUSG00000052656	known	ENSMUSG00000027133	Nop10	NOP10 ribonucleoprotein [Source:MGI Symbol;Acc:MGI:1913431]	-0.912142	0.000606851	0.000640655	GO:0031118;;GO:1904874;;GO:0000454;;GO:0001522;;GO:0007004;;GO:0042254;;GO:0006364;;GO:0031120;;GO:0072589;;GO:0090661;;GO:0016604;;GO:0005732;;GO:0005730;;GO:0005634;;GO:0005654;;GO:0005697;;GO:0031429;;GO:0015030;;GO:0034513;;GO:0030515;;GO:0070034;;GO:0003723;;GO:0005515	BP:rRNA pseudouridine synthesis;;BP:positive regulation of telomerase RNA localization to Cajal body;;BP:snoRNA guided rRNA pseudouridine synthesis;;BP:pseudouridine synthesis;;BP:telomere maintenance via telomerase;;BP:ribosome biogenesis;;BP:rRNA processing;;BP:snRNA pseudouridine synthesis;;CC:box H/ACA scaRNP complex;;CC:box H/ACA telomerase RNP complex;;CC:nuclear body;;CC:small nucleolar ri…	K11130	NOP10, NOLA3	map03008	Ribosome biogenesis in eukaryotes
chr6:71508873-71510275	ENSMUSG00000052656	known	ENSMUSG00000000149	Gna12	guanine nucleotide binding protein, alpha 12 [Source:MGI Symbol;Acc:MGI:95767]	-0.912142	0.000606851	0.000640655	GO:0007212;;GO:0032434;;GO:0030154;;GO:0007596;;GO:0007165;;GO:0035556;;GO:0001701;;GO:0007188;;GO:0010762;;GO:0007186;;GO:0008360;;GO:0007266;;GO:0030168;;GO:0042733;;GO:0042493;;GO:0032006;;GO:0005925;;GO:0005737;;GO:0005834;;GO:0016020;;GO:0016328;;GO:0005886;;GO:0031526;;GO:0031752;;GO:0001664;;GO:0000166;;GO:0046872;;GO:0005525;;GO:0031683;;GO:0003924;;GO:0019001	BP:dopamine receptor signaling pathway;;BP:regulation of proteasomal ubiquitin-dependent protein catabolic process;;BP:cell differentiation;;BP:blood coagulation;;BP:signal transduction;;BP:intracellular signal transduction;;BP:in utero embryonic development;;BP:adenylate cyclase-modulating G-protein coupled receptor signaling pathway;;BP:regulation of fibroblast migration;;BP:G-protein coupled r…	K04346	GNA12	map04010;;map04022;;map04072;;map04071;;map04810;;map05130;;map05200;;map04270;;map04730	MAPK signaling pathway;;cGMP-PKG signaling pathway;;Phospholipase D signaling pathway;;Sphingolipid signaling pathway;;Regulation of actin cytoskeleton;;Pathogenic Escherichia coli infection;;Pathways in cancer;;Vascular smooth muscle contraction;;Long-term depression
chr6:71508873-71510275	ENSMUSG00000052656	known	ENSMUSG00000026269	Rnpepl1	arginyl aminopeptidase (aminopeptidase B)-like 1 [Source:MGI Symbol;Acc:MGI:1914170]	-0.928878	0.000294526	0.000491609	GO:0006508;;GO:0008270;;GO:0070006	BP:proteolysis;;MF:zinc ion binding;;MF:metalloaminopeptidase activity;;	K09605	RNPEPL1
chr6:71508873-71510275	ENSMUSG00000052656	known	ENSMUSG00000037295	Ldlrap1	low density lipoprotein receptor adaptor protein 1 [Source:MGI Symbol;Acc:MGI:2140175]	-0.912142	0.000606851	0.000640655	GO:1905602;;GO:0043393;;GO:0048260;;GO:0042982;;GO:1904707;;GO:0006629;;GO:1903076;;GO:1905581;;GO:0042632;;GO:0008202;;GO:0008203;;GO:0006897;;GO:0031623;;GO:0071345;;GO:0034383;;GO:0006898;;GO:0090118;;GO:0055037;;GO:0009898;;GO:0030424;;GO:0005737;;GO:0009925;;GO:0005883;;GO:0005829;;GO:0005769;;GO:0030159;;GO:0001540;;GO:0005546;;GO:0050750;;GO:0001784;;GO:0030276;;GO:0035591;;GO:0005515;;GO:…	BP:positive regulation of receptor-mediated endocytosis involved in cholesterol transport;;BP:regulation of protein binding;;BP:positive regulation of receptor-mediated endocytosis;;BP:amyloid precursor protein metabolic process;;BP:positive regulation of vascular smooth muscle cell proliferation;;BP:lipid metabolic process;;BP:regulation of protein localization to plasma membrane;;BP:positive re…	K12474	LDLRAP1, ARH	map04144	Endocytosis
chr6:71508873-71510275	ENSMUSG00000052656	known	ENSMUSG00000020766	Galk1	galactokinase 1 [Source:MGI Symbol;Acc:MGI:95730]	-0.912142	0.000606851	0.000640655	GO:0061623;;GO:0033499;;GO:0005975;;GO:0019402;;GO:0006012;;GO:0016310;;GO:0046835;;GO:0005737;;GO:0005829;;GO:0016773;;GO:0016301;;GO:0000166;;GO:0004335;;GO:0016740;;GO:0005515;;GO:0005534;;GO:0005524	BP:glycolytic process from galactose;;BP:galactose catabolic process via UDP-galactose;;BP:carbohydrate metabolic process;;BP:galactitol metabolic process;;BP:galactose metabolic process;;BP:phosphorylation;;BP:carbohydrate phosphorylation;;CC:cytoplasm;;CC:cytosol;;MF:phosphotransferase activity, alcohol group as acceptor;;MF:kinase activity;;MF:nucleotide binding;;MF:galactokinase activity;;MF:…	K00849	galK	map00520;;map00052	Amino sugar and nucleotide sugar metabolism;;Galactose metabolism
chr6:71508873-71510275	ENSMUSG00000052656	known	ENSMUSG00000003559	As3mt	arsenic (+3 oxidation state) methyltransferase [Source:MGI Symbol;Acc:MGI:1929882]	-0.903774	0.000827411	0.000830328	GO:0018872;;GO:0046685;;GO:0009404;;GO:0032259;;GO:0005829;;GO:0005739;;GO:0008757;;GO:0030791;;GO:0030792;;GO:0008276	BP:arsonoacetate metabolic process;;BP:response to arsenic-containing substance;;BP:toxin metabolic process;;BP:methylation;;CC:cytosol;;CC:mitochondrion;;MF:S-adenosylmethionine-dependent methyltransferase activity;;MF:arsenite methyltransferase activity;;MF:methylarsonite methyltransferase activity;;MF:protein methyltransferase activity;;	K07755	AS3MT
chr6:71508873-71510275	ENSMUSG00000052656	known	ENSMUSG00000003555	Cyp17a1	cytochrome P450, family 17, subfamily a, polypeptide 1 [Source:MGI Symbol;Acc:MGI:88586]	-0.903774	0.000827411	0.000830328	GO:0071222;;GO:0030325;;GO:0033327;;GO:0009636;;GO:0032526;;GO:0021766;;GO:0018963;;GO:0009635;;GO:0014070;;GO:0071371;;GO:0042446;;GO:0018879;;GO:0030728;;GO:0042448;;GO:0060992;;GO:0006702;;GO:0034097;;GO:0071236;;GO:0006704;;GO:0034698;;GO:0051591;;GO:0051597;;GO:0010212;;GO:0010034;;GO:0018894;;GO:0010033;;GO:0008202;;GO:0006082;;GO:0090031;;GO:0042493;;GO:0031667;;GO:0018958;;GO:0006694;;GO:…	BP:cellular response to lipopolysaccharide;;BP:adrenal gland development;;BP:Leydig cell differentiation;;BP:response to toxic substance;;BP:response to retinoic acid;;BP:hippocampus development;;BP:phthalate metabolic process;;BP:response to herbicide;;BP:response to organic cyclic compound;;BP:cellular response to gonadotropin stimulus;;BP:hormone biosynthetic process;;BP:biphenyl metabolic pro…	K00512	CYP17A	map00140;;map04913;;map04917	Steroid hormone biosynthesis;;Ovarian steroidogenesis;;Prolactin signaling pathway
chr6:71508873-71510275	ENSMUSG00000052656	known	ENSMUSG00000015966	Il17rb	interleukin 17 receptor B [Source:MGI Symbol;Acc:MGI:1355292]	-0.928878	0.000294526	0.000491609	GO:0050729;;GO:0019221;;GO:2000667;;GO:2000664;;GO:0032736;;GO:0032754;;GO:0005737;;GO:0009986;;GO:0016020;;GO:0005576;;GO:0005887;;GO:0005886;;GO:0016021;;GO:0030368;;GO:0004896	BP:positive regulation of inflammatory response;;BP:cytokine-mediated signaling pathway;;BP:positive regulation of interleukin-13 secretion;;BP:positive regulation of interleukin-5 secretion;;BP:positive regulation of interleukin-13 production;;BP:positive regulation of interleukin-5 production;;CC:cytoplasm;;CC:cell surface;;CC:membrane;;CC:extracellular region;;CC:integral component of plasma m…	K05165	IL17RB, IL17RH1	map04060;;map04657	Cytokine-cytokine receptor interaction;;IL-17 signaling pathway
chr6:71508873-71510275	ENSMUSG00000052656	known	ENSMUSG00000053931	Cnn3	calponin 3, acidic [Source:MGI Symbol;Acc:MGI:1919244]	0.912142	0.000606851	0.000640655	GO:0031032;;GO:0003779;;GO:0005516	BP:actomyosin structure organization;;MF:actin binding;;MF:calmodulin binding;;
chr6:71508873-71510275	ENSMUSG00000052656	known	ENSMUSG00000044906	4930503L19Rik	RIKEN cDNA 4930503L19 gene [Source:MGI Symbol;Acc:MGI:1922045]	-0.970588	1.39597e-05	0.000153517	GO:0008285;;GO:0005576	BP:negative regulation of cell proliferation;;CC:extracellular region;;
chr6:71508873-71510275	ENSMUSG00000052656	known	ENSMUSG00000037847	Nmrk1	nicotinamide riboside kinase 1 [Source:MGI Symbol;Acc:MGI:2147434]	-0.912142	0.000606851	0.000640655	GO:0009435;;GO:0061769;;GO:0016301;;GO:0050262;;GO:0046872;;GO:0005524	BP:NAD biosynthetic process;;MF:ribosylnicotinate kinase activity;;MF:kinase activity;;MF:ribosylnicotinamide kinase activity;;MF:metal ion binding;;MF:ATP binding;;	K10524	NRK1_2	map00760	Nicotinate and nicotinamide metabolism
chr6:71508873-71510275	ENSMUSG00000052656	known	ENSMUSG00000004610	Etfb	electron transferring flavoprotein, beta polypeptide [Source:MGI Symbol;Acc:MGI:106098]	-0.903774	0.000827411	0.000830328	GO:0033539;;GO:0022900;;GO:0016021;;GO:0005739;;GO:0017133;;GO:0005759;;GO:0000166;;GO:0009055	BP:fatty acid beta-oxidation using acyl-CoA dehydrogenase;;BP:electron transport chain;;CC:integral component of membrane;;CC:mitochondrion;;CC:mitochondrial electron transfer flavoprotein complex;;CC:mitochondrial matrix;;MF:nucleotide binding;;MF:electron carrier activity;;	K03521	fixA, etfB
chr6:71508873-71510275	ENSMUSG00000052656	known	ENSMUSG00000003346	Abhd17a	abhydrolase domain containing 17A [Source:MGI Symbol;Acc:MGI:106388]	-0.937247	0.000191631	0.000440991	GO:0018345;;GO:1905668;;GO:1902817;;GO:0002084;;GO:0072657;;GO:0099175;;GO:0016020;;GO:0098978;;GO:0055038;;GO:0043197;;GO:0010008;;GO:0099033;;GO:0005886;;GO:0014069;;GO:0099031;;GO:0030054;;GO:0008474	BP:protein palmitoylation;;BP:positive regulation of protein localization to endosome;;BP:negative regulation of protein localization to microtubule;;BP:protein depalmitoylation;;BP:protein localization to membrane;;BP:regulation of postsynapse organization;;CC:membrane;;CC:glutamatergic synapse;;CC:recycling endosome membrane;;CC:dendritic spine;;CC:endosome membrane;;CC:anchored component of po…	K01076	ABHD17
chr6:71508873-71510275	ENSMUSG00000052656	known	ENSMUSG00000074649	BC029722	cDNA sequence BC029722 [Source:MGI Symbol;Acc:MGI:3584273]	-0.928878	0.000294526	0.000491609
chr6:71508873-71510275	ENSMUSG00000052656	known	ENSMUSG00000060152	Pop5	processing of precursor 5, ribonuclease P/MRP family (S. cerevisiae) [Source:MGI Symbol;Acc:MGI:2151221]	-0.979088	4.26632e-06	7.31871e-05	GO:0008033;;GO:0001682;;GO:0006364;;GO:0005730;;GO:0005655;;GO:0000172;;GO:0030681;;GO:0000171;;GO:0033204;;GO:0004526	BP:tRNA processing;;BP:tRNA 5'-leader removal;;BP:rRNA processing;;CC:nucleolus;;CC:nucleolar ribonuclease P complex;;CC:ribonuclease MRP complex;;CC:multimeric ribonuclease P complex;;MF:ribonuclease MRP activity;;MF:ribonuclease P RNA binding;;MF:ribonuclease P activity;;	K03537	POP5	map03008;;map03013	Ribosome biogenesis in eukaryotes;;RNA transport
chr6:71508873-71510275	ENSMUSG00000052656	known	ENSMUSG00000029545	Acads	acyl-Coenzyme A dehydrogenase, short chain [Source:MGI Symbol;Acc:MGI:87868]	-0.912142	0.000606851	0.000640655	GO:0006631;;GO:0033539;;GO:0006629;;GO:0006635;;GO:0051289;;GO:0055114;;GO:0042594;;GO:0046359;;GO:0051384;;GO:0005813;;GO:0005739;;GO:0031966;;GO:0005654;;GO:0005759;;GO:0016627;;GO:0050660;;GO:0000062;;GO:0004085;;GO:0003995;;GO:0042802;;GO:0016491	BP:fatty acid metabolic process;;BP:fatty acid beta-oxidation using acyl-CoA dehydrogenase;;BP:lipid metabolic process;;BP:fatty acid beta-oxidation;;BP:protein homotetramerization;;BP:oxidation-reduction process;;BP:response to starvation;;BP:butyrate catabolic process;;BP:response to glucocorticoid;;CC:centrosome;;CC:mitochondrion;;CC:mitochondrial membrane;;CC:nucleoplasm;;CC:mitochondrial mat…	K00248	ACADS, bcd	map00280;;map00640;;map00071;;map00650;;map00410	Valine, leucine and isoleucine degradation;;Propanoate metabolism;;Fatty acid degradation;;Butanoate metabolism;;beta-Alanine metabolism
chr6:71508873-71510275	ENSMUSG00000052656	known	ENSMUSG00000001018	Snapin	SNAP-associated protein [Source:MGI Symbol;Acc:MGI:1333745]	-0.907563	0.000721618	0.000754344	GO:0008333;;GO:0032418;;GO:0007042;;GO:0007040;;GO:0031629;;GO:0034629;;GO:0048489;;GO:0016188;;GO:0006887;;GO:0008089;;GO:0097352;;GO:1902774;;GO:0031175;;GO:0017156;;GO:0010977;;GO:0048490;;GO:0007268;;GO:0008090;;GO:0051604;;GO:0016079;;GO:0072553;;GO:0043393;;GO:2000300;;GO:0006886;;GO:0008021;;GO:0016020;;GO:0030054;;GO:0005737;;GO:1904115;;GO:0031410;;GO:0048471;;GO:0005794;;GO:0030141;;GO:…	BP:endosome to lysosome transport;;BP:lysosome localization;;BP:lysosomal lumen acidification;;BP:lysosome organization;;BP:synaptic vesicle fusion to presynaptic active zone membrane;;BP:cellular protein complex localization;;BP:synaptic vesicle transport;;BP:synaptic vesicle maturation;;BP:exocytosis;;BP:anterograde axonal transport;;BP:autophagosome maturation;;BP:late endosome to lysosome tra…	K20002	SNAPIN, BLOC1S7
chr6:71508873-71510275	ENSMUSG00000052656	known	ENSMUSG00000002767	Mrpl2	mitochondrial ribosomal protein L2 [Source:MGI Symbol;Acc:MGI:1351622]	-0.928878	0.000294526	0.000491609	GO:0032543;;GO:0006412;;GO:0005840;;GO:0005739;;GO:0005762;;GO:0003735;;GO:0003723	BP:mitochondrial translation;;BP:translation;;CC:ribosome;;CC:mitochondrion;;CC:mitochondrial large ribosomal subunit;;MF:structural constituent of ribosome;;MF:RNA binding;;	K02886	RP-L2, MRPL2, rplB	map03010	Ribosome
chr6:71508873-71510275	ENSMUSG00000052656	known	ENSMUSG00000002580	Mien1	migration and invasion enhancer 1 [Source:MGI Symbol;Acc:MGI:1913678]	-0.903774	0.000827411	0.000830328	GO:0030335;;GO:0006915;;GO:0051491;;GO:0043066;;GO:0010269;;GO:0005737;;GO:0016020;;GO:0005829;;GO:0005886;;GO:0031235;;GO:0005515	BP:positive regulation of cell migration;;BP:apoptotic process;;BP:positive regulation of filopodium assembly;;BP:negative regulation of apoptotic process;;BP:response to selenium ion;;CC:cytoplasm;;CC:membrane;;CC:cytosol;;CC:plasma membrane;;CC:intrinsic component of the cytoplasmic side of the plasma membrane;;MF:protein binding;;	K07401	K07401
chr6:71508873-71510275	ENSMUSG00000052656	known	ENSMUSG00000066839	Ecsit	ECSIT signalling integrator [Source:MGI Symbol;Acc:MGI:1349469]	-0.937247	0.000191631	0.000440991	GO:0051341;;GO:0001707;;GO:0030509;;GO:0006357;;GO:0061635;;GO:0045087;;GO:0007178;;GO:0005737;;GO:0005634;;GO:0005739;;GO:0005654;;GO:0005829;;GO:0005667;;GO:0003700;;GO:0003682	BP:regulation of oxidoreductase activity;;BP:mesoderm formation;;BP:BMP signaling pathway;;BP:regulation of transcription from RNA polymerase II promoter;;BP:regulation of protein complex stability;;BP:innate immune response;;BP:transmembrane receptor protein serine/threonine kinase signaling pathway;;CC:cytoplasm;;CC:nucleus;;CC:mitochondrion;;CC:nucleoplasm;;CC:cytosol;;CC:transcription factor …	K04405	ECSIT	map04010	MAPK signaling pathway
chr6:71508873-71510275	ENSMUSG00000052656	known	ENSMUSG00000015647	Lama5	laminin, alpha 5 [Source:MGI Symbol;Acc:MGI:105382]	-0.962185	3.3365e-05	0.00020372	GO:0030324;;GO:0034446;;GO:0030155;;GO:0016331;;GO:0048754;;GO:0007155;;GO:0007411;;GO:0007517;;GO:0001942;;GO:0001822;;GO:0060445;;GO:0016477;;GO:0042127;;GO:0009887;;GO:0030334;;GO:0060271;;GO:0098609;;GO:0009888;;GO:0001738;;GO:0045995;;GO:0001755;;GO:0072659;;GO:0001658;;GO:0042475;;GO:0007229;;GO:0031012;;GO:0031594;;GO:0043083;;GO:0005610;;GO:0005615;;GO:0062023;;GO:0043259;;GO:0005604;;GO:…	BP:lung development;;BP:substrate adhesion-dependent cell spreading;;BP:regulation of cell adhesion;;BP:morphogenesis of embryonic epithelium;;BP:branching morphogenesis of an epithelial tube;;BP:cell adhesion;;BP:axon guidance;;BP:muscle organ development;;BP:hair follicle development;;BP:kidney development;;BP:branching involved in salivary gland morphogenesis;;BP:cell migration;;BP:regulation …	K06240	LAMA3_5	map04510;;map05145;;map04512;;map05200;;map05146;;map05222;;map04151	Focal adhesion;;Toxoplasmosis;;ECM-receptor interaction;;Pathways in cancer;;Amoebiasis;;Small cell lung cancer;;PI3K-Akt signaling pathway
chr6:71508873-71510275	ENSMUSG00000052656	known	ENSMUSG00000021218	Gdi2	guanosine diphosphate (GDP) dissociation inhibitor 2 [Source:MGI Symbol;Acc:MGI:99845]	-0.928878	0.000294526	0.000491609	GO:0016192;;GO:0015031;;GO:0007264;;GO:0005737;;GO:0005794;;GO:0043209;;GO:0016020;;GO:0045202;;GO:0005093;;GO:0005096;;GO:0017137;;GO:0031267	BP:vesicle-mediated transport;;BP:protein transport;;BP:small GTPase mediated signal transduction;;CC:cytoplasm;;CC:Golgi apparatus;;CC:myelin sheath;;CC:membrane;;CC:synapse;;MF:Rab GDP-dissociation inhibitor activity;;MF:GTPase activator activity;;MF:Rab GTPase binding;;MF:small GTPase binding;;	K17255	GDI1_2
chr6:71508873-71510275	ENSMUSG00000052656	known	ENSMUSG00000031644	Nek1	NIMA (never in mitosis gene a)-related expressed kinase 1 [Source:MGI Symbol;Acc:MGI:97303]	-0.941176	0.000153413	0.000440991	GO:0032147;;GO:0001822;;GO:0042769;;GO:0035264;;GO:0007049;;GO:0010212;;GO:0031098;;GO:0023014;;GO:0006468;;GO:0060271;;GO:0006974;;GO:0007283;;GO:0051301;;GO:2000001;;GO:0000242;;GO:0005737;;GO:0005813;;GO:0005634;;GO:0000166;;GO:0004674;;GO:0071889;;GO:0004672;;GO:0046872;;GO:0005524;;GO:0004713;;GO:0016301	BP:activation of protein kinase activity;;BP:kidney development;;BP:DNA damage response, detection of DNA damage;;BP:multicellular organism growth;;BP:cell cycle;;BP:response to ionizing radiation;;BP:stress-activated protein kinase signaling cascade;;BP:signal transduction by protein phosphorylation;;BP:protein phosphorylation;;BP:cilium assembly;;BP:cellular response to DNA damage stimulus;;BP:…	K08857	NEK1_4_5
chr6:71508873-71510275	ENSMUSG00000052656	known	ENSMUSG00000026939	Tmem141	transmembrane protein 141 [Source:MGI Symbol;Acc:MGI:1098773]	-0.912142	0.000606851	0.000640655	GO:0016021;;GO:0016020	CC:integral component of membrane;;CC:membrane;;
chr6:71508873-71510275	ENSMUSG00000052656	known	ENSMUSG00000028797	Tmem234	transmembrane protein 234 [Source:MGI Symbol;Acc:MGI:1924049]	-0.903774	0.000827411	0.000830328	GO:0008150;;GO:0005575;;GO:0016021;;GO:0016020;;GO:0003674	BP:biological_process;;CC:cellular_component;;CC:integral component of membrane;;CC:membrane;;MF:molecular_function;;
chr6:71508873-71510275	ENSMUSG00000052656	known	ENSMUSG00000036197	Gxylt1	glucoside xylosyltransferase 1 [Source:MGI Symbol;Acc:MGI:2684933]	-0.912142	0.000606851	0.000640655	GO:0016266;;GO:0016021;;GO:0016020;;GO:0005575;;GO:0035252;;GO:0016740;;GO:0016757	BP:O-glycan processing;;CC:integral component of membrane;;CC:membrane;;CC:cellular_component;;MF:UDP-xylosyltransferase activity;;MF:transferase activity;;MF:transferase activity, transferring glycosyl groups;;	K13676	GXYLT	map00514	Other types of O-glycan biosynthesis
chr6:71508873-71510275	ENSMUSG00000052656	known	ENSMUSG00000032526	Ss18l2	SS18, nBAF chromatin remodeling complex subunit like 2 [Source:MGI Symbol;Acc:MGI:1349474]	-0.945615	0.000117091	0.000365823	GO:1903508;;GO:0050775;;GO:0045944;;GO:0045893;;GO:0005634;;GO:0003713	BP:positive regulation of nucleic acid-templated transcription;;BP:positive regulation of dendrite morphogenesis;;BP:positive regulation of transcription from RNA polymerase II promoter;;BP:positive regulation of transcription, DNA-templated;;CC:nucleus;;MF:transcription coactivator activity;;
chr6:71508873-71510275	ENSMUSG00000052656	known	ENSMUSG00000033124	Atg9a	autophagy related 9A [Source:MGI Symbol;Acc:MGI:2138446]	-0.979088	4.26632e-06	7.31871e-05	GO:0045087;;GO:0034067;;GO:0000045;;GO:0006914;;GO:0044805;;GO:0000422;;GO:0034497;;GO:0031667;;GO:0015031;;GO:0032688;;GO:0008021;;GO:0016020;;GO:0055037;;GO:0005789;;GO:0005737;;GO:0016021;;GO:0005770;;GO:0005776;;GO:0031902;;GO:0005794;;GO:0030659;;GO:0000407;;GO:0043231;;GO:0005802;;GO:0005768	BP:innate immune response;;BP:protein localization to Golgi apparatus;;BP:autophagosome assembly;;BP:autophagy;;BP:late nucleophagy;;BP:mitophagy;;BP:protein localization to pre-autophagosomal structure;;BP:response to nutrient levels;;BP:protein transport;;BP:negative regulation of interferon-beta production;;CC:synaptic vesicle;;CC:membrane;;CC:recycling endosome;;CC:endoplasmic reticulum membr…	K17907	ATG9	map04136;;map04137;;map04140	Autophagy - other;;Mitophagy - animal;;Autophagy - animal
chr6:71508873-71510275	ENSMUSG00000052656	known	ENSMUSG00000037316	Bag4	BCL2-associated athanogene 4 [Source:MGI Symbol;Acc:MGI:1914634]	-0.912142	0.000606851	0.000640655	GO:0033138;;GO:0090367;;GO:0042981;;GO:0045785;;GO:0030838;;GO:0051496;;GO:0010763;;GO:0051897;;GO:0006915;;GO:0051291;;GO:0071364;;GO:0072659;;GO:0097178;;GO:0071356;;GO:2001145;;GO:1903215;;GO:0005737;;GO:0005634;;GO:0005886;;GO:0005829;;GO:0044877;;GO:0051087;;GO:0031625;;GO:0005515	BP:positive regulation of peptidyl-serine phosphorylation;;BP:negative regulation of mRNA modification;;BP:regulation of apoptotic process;;BP:positive regulation of cell adhesion;;BP:positive regulation of actin filament polymerization;;BP:positive regulation of stress fiber assembly;;BP:positive regulation of fibroblast migration;;BP:positive regulation of protein kinase B signaling;;BP:apoptot…	K09558	BAG4	map04668	TNF signaling pathway
chr6:71508873-71510275	ENSMUSG00000052656	known	ENSMUSG00000031232	Magt1	magnesium transporter 1 [Source:MGI Symbol;Acc:MGI:1914325]	-0.928878	0.000294526	0.000491609	GO:0006486;;GO:0006487;;GO:0050890;;GO:1903830;;GO:0015693;;GO:0018279;;GO:0005783;;GO:0016021;;GO:0016020;;GO:0008250;;GO:0005886;;GO:0005789;;GO:0015095	BP:protein glycosylation;;BP:protein N-linked glycosylation;;BP:cognition;;BP:magnesium ion transmembrane transport;;BP:magnesium ion transport;;BP:protein N-linked glycosylation via asparagine;;CC:endoplasmic reticulum;;CC:integral component of membrane;;CC:membrane;;CC:oligosaccharyltransferase complex;;CC:plasma membrane;;CC:endoplasmic reticulum membrane;;MF:magnesium ion transmembrane transp…	K19478	MAGT1
chr6:71508873-71510275	ENSMUSG00000052656	known	ENSMUSG00000078440	Dohh	deoxyhypusine hydroxylase/monooxygenase [Source:MGI Symbol;Acc:MGI:1915964]	-0.903774	0.000827411	0.000830328	GO:0008612;;GO:0019135;;GO:0005506;;GO:0046872;;GO:0048037	BP:peptidyl-lysine modification to peptidyl-hypusine;;MF:deoxyhypusine monooxygenase activity;;MF:iron ion binding;;MF:metal ion binding;;MF:cofactor binding;;	K06072	DOHH
chr6:71508873-71510275	ENSMUSG00000052656	known	ENSMUSG00000004798	Ulk2	unc-51 like kinase 2 [Source:MGI Symbol;Acc:MGI:1352758]	-0.912142	0.000606851	0.000640655	GO:0048675;;GO:0048671;;GO:0016310;;GO:0007165;;GO:0042594;;GO:0000045;;GO:0046777;;GO:0010506;;GO:0006468;;GO:0006914;;GO:0007409;;GO:0007399;;GO:0075044;;GO:0034045;;GO:0031410;;GO:0016020;;GO:0030659;;GO:0000407;;GO:0005829;;GO:0000166;;GO:0004674;;GO:0016740;;GO:0004672;;GO:0005524;;GO:0016301;;GO:0005515	BP:axon extension;;BP:negative regulation of collateral sprouting;;BP:phosphorylation;;BP:signal transduction;;BP:response to starvation;;BP:autophagosome assembly;;BP:protein autophosphorylation;;BP:regulation of autophagy;;BP:protein phosphorylation;;BP:autophagy;;BP:axonogenesis;;BP:nervous system development;;BP:autophagy of host cells involved in interaction with symbiont;;CC:pre-autophagoso…	K08269	ULK2, ATG1	map04136;;map05010;;map05016;;map04212;;map04150;;map04140	Autophagy - other;;Alzheimer's disease;;Huntington's disease;;Longevity regulating pathway - worm;;mTOR signaling pathway;;Autophagy - animal
chr6:71508873-71510275	ENSMUSG00000052656	known	ENSMUSG00000022219	Cideb	cell death-inducing DNA fragmentation factor, alpha subunit-like effector B [Source:MGI Symbol;Acc:MGI:1270844]	-0.912142	0.000606851	0.000640655	GO:0097202;;GO:0097194;;GO:0006915;;GO:0090200;;GO:0010942;;GO:0042981;;GO:0005811;;GO:0005829;;GO:0048471;;GO:0042802	BP:activation of cysteine-type endopeptidase activity;;BP:execution phase of apoptosis;;BP:apoptotic process;;BP:positive regulation of release of cytochrome c from mitochondria;;BP:positive regulation of cell death;;BP:regulation of apoptotic process;;CC:lipid particle;;CC:cytosol;;CC:perinuclear region of cytoplasm;;MF:identical protein binding;;
chr6:71508873-71510275	ENSMUSG00000052656	known	ENSMUSG00000063904	Dpp3	dipeptidylpeptidase 3 [Source:MGI Symbol;Acc:MGI:1922471]	-0.92051	0.0004311	0.000584646	GO:0006508;;GO:0016607;;GO:0005829;;GO:0005737;;GO:0005886;;GO:0016787;;GO:0008239;;GO:0008270;;GO:0046872;;GO:0008237	BP:proteolysis;;CC:nuclear speck;;CC:cytosol;;CC:cytoplasm;;CC:plasma membrane;;MF:hydrolase activity;;MF:dipeptidyl-peptidase activity;;MF:zinc ion binding;;MF:metal ion binding;;MF:metallopeptidase activity;;	K01277	DPP3
chr6:71508873-71510275	ENSMUSG00000052656	known	ENSMUSG00000022210	Dhrs4	dehydrogenase/reductase (SDR family) member 4 [Source:MGI Symbol;Acc:MGI:90169]	-0.928878	0.000294526	0.000491609	GO:0042180;;GO:0006066;;GO:0055114;;GO:0042574;;GO:0008202;;GO:0005778;;GO:0005634;;GO:0005777;;GO:0005739;;GO:0000253;;GO:0004090;;GO:0016655;;GO:0042802;;GO:0018455;;GO:0016491;;GO:0001758	BP:cellular ketone metabolic process;;BP:alcohol metabolic process;;BP:oxidation-reduction process;;BP:retinal metabolic process;;BP:steroid metabolic process;;CC:peroxisomal membrane;;CC:nucleus;;CC:peroxisome;;CC:mitochondrion;;MF:3-keto sterol reductase activity;;MF:carbonyl reductas;;MF:oxidoreductase activity, acting on NA;;MF:identical protein binding;;MF:alcohol dehydrogenase [NA;;MF:oxido…	K11147	DHRS4	map04146;;map00830	Peroxisome;;Retinol metabolism
chr6:71508873-71510275	ENSMUSG00000052656	known	ENSMUSG00000016477	E2f3	E2F transcription factor 3 [Source:MGI Symbol;Acc:MGI:1096340]	-0.928571	0.000298908	0.000498405	GO:1905461;;GO:0000082;;GO:0007049;;GO:0000122;;GO:0008284;;GO:0070345;;GO:0006606;;GO:0045893;;GO:0051726;;GO:0006355;;GO:0045944;;GO:0090575;;GO:0005634;;GO:0005667;;GO:0003677;;GO:0043565;;GO:1990837;;GO:0001216;;GO:0000987;;GO:0000981;;GO:0005515;;GO:0008134;;GO:0003700;;GO:0001228;;GO:0000977;;GO:0046983	BP:positive regulation of vascular associated smooth muscle cell apoptotic process;;BP:G1/S transition of mitotic cell cycle;;BP:cell cycle;;BP:negative regulation of transcription from RNA polymerase II promoter;;BP:positive regulation of cell proliferation;;BP:negative regulation of fat cell proliferation;;BP:protein import into nucleus;;BP:positive regulation of transcription, DNA-templated;;B…	K06620	E2F3	map04110;;map05166;;map05160;;map05161;;map05218;;map05219;;map05169;;map05214;;map05212;;map05215;;map05224;;map05223;;map05222;;map05206;;map05200;;map05220;;map01522	Cell cycle;;HTLV-I infection;;Hepatitis C;;Hepatitis B;;Melanoma;;Bladder cancer;;Epstein-Barr virus infection;;Glioma;;Pancreatic cancer;;Prostate cancer;;Breast cancer;;Non-small cell lung cancer;;Small cell lung cancer;;MicroRNAs in cancer;;Pathways in cancer;;Chronic myeloid leukemia;;Endocrine resistance
chr6:71508873-71510275	ENSMUSG00000052656	known	ENSMUSG00000035891	Cerk	ceramide kinase [Source:MGI Symbol;Acc:MGI:2386052]	-0.92051	0.0004311	0.000584646	GO:0016310;;GO:0046834;;GO:0006665;;GO:0006672;;GO:0005737;;GO:0016020;;GO:0016021;;GO:0005739;;GO:0005886;;GO:0102773;;GO:0001727;;GO:0000287;;GO:0001729;;GO:0000166;;GO:0016740;;GO:0016301;;GO:0003951;;GO:0005524	BP:phosphorylation;;BP:lipid phosphorylation;;BP:sphingolipid metabolic process;;BP:ceramide metabolic process;;CC:cytoplasm;;CC:membrane;;CC:integral component of membrane;;CC:mitochondrion;;CC:plasma membrane;;MF:dihydroceramide kinase activity;;MF:lipid kinase activity;;MF:magnesium ion binding;;MF:ceramide kinase activity;;MF:nucleotide binding;;MF:transferase activity;;MF:kinase activity;;MF…	K04715	CERK	map00600	Sphingolipid metabolism
chr6:71508873-71510275	ENSMUSG00000052656	known	ENSMUSG00000052337	Immt	inner membrane protein, mitochondrial [Source:MGI Symbol;Acc:MGI:1923864]	-0.903774	0.000827411	0.000830328	GO:0070584;;GO:0042407;;GO:0051560;;GO:0043209;;GO:0016021;;GO:0005739;;GO:0005743;;GO:0005758;;GO:0061617	BP:mitochondrion morphogenesis;;BP:cristae formation;;BP:mitochondrial calcium ion homeostasis;;CC:myelin sheath;;CC:integral component of membrane;;CC:mitochondrion;;CC:mitochondrial inner membrane;;CC:mitochondrial intermembrane space;;CC:MICOS complex;;	K17785	IMMT, FCJ1, MNOS2
chr6:71508873-71510275	ENSMUSG00000052656	known	ENSMUSG00000039427	Alg1	asparagine-linked glycosylation 1 (beta-1,4-mannosyltransferase) [Source:MGI Symbol;Acc:MGI:2384774]	-0.937247	0.000191631	0.000440991	GO:0006486;;GO:0097502;;GO:0005783;;GO:0016021;;GO:0016020;;GO:0005789;;GO:0016740;;GO:0016757;;GO:0004578;;GO:0000030	BP:protein glycosylation;;BP:mannosylation;;CC:endoplasmic reticulum;;CC:integral component of membrane;;CC:membrane;;CC:endoplasmic reticulum membrane;;MF:transferase activity;;MF:transferase activity, transferring glycosyl groups;;MF:chitobiosyldiphosphodolichol beta-mannosyltransferase activity;;MF:mannosyltransferase activity;;	K03842	ALG1	map00510;;map00513	N-Glycan biosynthesis;;Various types of N-glycan biosynthesis
chr6:71508873-71510275	ENSMUSG00000052656	known	ENSMUSG00000034667	Xpot	exportin, tRNA (nuclear export receptor for tRNAs) [Source:MGI Symbol;Acc:MGI:1920442]	-0.928878	0.000294526	0.000491609	GO:0071528;;GO:0006409;;GO:0005737;;GO:0005643;;GO:0005634;;GO:0005654;;GO:0016363;;GO:0005829;;GO:0000049;;GO:0008536	BP:tRNA re-export from nucleus;;BP:tRNA export from nucleus;;CC:cytoplasm;;CC:nuclear pore;;CC:nucleus;;CC:nucleoplasm;;CC:nuclear matrix;;CC:cytosol;;MF:tRNA binding;;MF:Ran GTPase binding;;	K14288	XPOT	map03013	RNA transport
XR_004938126.1	ENSMUSG00000113399	known	ENSMUSG00000004446	Bid	BH3 interacting domain death agonist [Source:MGI Symbol;Acc:MGI:108093]	0.933333	0.0002359	0.000440991	GO:2001235;;GO:1902230;;GO:2001238;;GO:0097191;;GO:0042981;;GO:0065003;;GO:0032355;;GO:0034349;;GO:0002931;;GO:0043065;;GO:2001244;;GO:0097284;;GO:0042127;;GO:2000271;;GO:0006919;;GO:0006626;;GO:0006915;;GO:0031334;;GO:0034263;;GO:0090200;;GO:0042775;;GO:0010918;;GO:0042770;;GO:2000045;;GO:0008637;;GO:0007420;;GO:0090150;;GO:0001836;;GO:0097345;;GO:0032459;;GO:1902108;;GO:0016020;;GO:0032592;;GO:…	BP:positive regulation of apoptotic signaling pathway;;BP:negative regulation of intrinsic apoptotic signaling pathway in response to DNA damage;;BP:positive regulation of extrinsic apoptotic signaling pathway;;BP:extrinsic apoptotic signaling pathway;;BP:regulation of apoptotic process;;BP:macromolecular complex assembly;;BP:response to estradiol;;BP:glial cell apoptotic process;;BP:response to …	K04726	BID	map05164;;map04650;;map05162;;map04115;;map05160;;map05161;;map05168;;map05169;;map04071;;map04210;;map04215;;map05010;;map05014;;map05152;;map05200;;map05416;;map04932;;map01524	Influenza A;;Natural killer cell mediated cytotoxicity;;Measles;;p53 signaling pathway;;Hepatitis C;;Hepatitis B;;Herpes simplex infection;;Epstein-Barr virus infection;;Sphingolipid signaling pathway;;Apoptosis;;Apoptosis - multiple species;;Alzheimer's disease;;Amyotrophic lateral sclerosi;;Tuberculosis;;Pathways in cancer;;Viral myocarditis;;Non-alcoholic fatty liver diseas;;Platinum drug resi…
XR_004938126.1	ENSMUSG00000113399	known	ENSMUSG00000021809	Nudt13	nudix (nucleoside diphosphate linked moiety X)-type motif 13 [Source:MGI Symbol;Acc:MGI:1914975]	0.912142	0.000606851	0.000640655	GO:0006742;;GO:0006734;;GO:0005739;;GO:0046872;;GO:0035529	BP:NADP catabolic process;;BP:NADH metabolic process;;CC:mitochondrion;;MF:metal ion binding;;MF:NADH pyrophosphatase activity;;
XR_004938126.1	ENSMUSG00000113399	known	ENSMUSG00000022875	Kng1	kininogen 1 [Source:MGI Symbol;Acc:MGI:1097705]	0.933333	0.0002359	0.000440991	GO:0007596;;GO:0007204;;GO:0006954;;GO:0042311;;GO:0010951;;GO:0030195;;GO:0005615;;GO:0005623;;GO:0062023;;GO:0005576;;GO:0004866;;GO:0004869;;GO:0005102	BP:blood coagulation;;BP:positive regulation of cytosolic calcium ion concentration;;BP:inflammatory response;;BP:vasodilation;;BP:negative regulation of endopeptidase activity;;BP:negative regulation of blood coagulation;;CC:extracellular space;;CC:cell;;CC:collagen-containing extracellular matrix;;CC:extracellular region;;MF:endopeptidase inhibitor activity;;MF:cysteine-type endopeptidase inhib…	K03898	KNG, BK	map05142;;map05143;;map04810;;map04750;;map05200;;map04080;;map04022;;map04071;;map04610	Chagas diseas;;African trypanosomiasis;;Regulation of actin cytoskeleton;;Inflammatory mediator regulation of TRP channels;;Pathways in cancer;;Neuroactive ligand-receptor interaction;;cGMP-PKG signaling pathway;;Sphingolipid signaling pathway;;Complement and coagulation cascades
XR_004938126.1	ENSMUSG00000113399	known	ENSMUSG00000022629	Kif21a	kinesin family member 21A [Source:MGI Symbol;Acc:MGI:109188]	0.983333	1.9362e-06	4.51113e-05	GO:0007018;;GO:0030425;;GO:0030424;;GO:0005886;;GO:0005871;;GO:0005874;;GO:0005829;;GO:0008017;;GO:0005524;;GO:0016887;;GO:0003777	BP:microtubule-based movement;;CC:dendrite;;CC:axon;;CC:plasma membrane;;CC:kinesin complex;;CC:microtubule;;CC:cytosol;;MF:microtubule binding;;MF:ATP binding;;MF:ATPase activity;;MF:microtubule motor activity;;	K10395	KIF4_21_27
XR_004938126.1	ENSMUSG00000113399	known	ENSMUSG00000045176	Borcs6	BLOC-1 related complex subunit 6 [Source:MGI Symbol;Acc:MGI:1919173]	0.916667	0.000506619	0.000584646	GO:0032418;;GO:0099078;;GO:0016020;;GO:0005764;;GO:0005765;;GO:0005515;;GO:0042802	BP:lysosome localization;;CC:BORC complex;;CC:membrane;;CC:lysosome;;CC:lysosomal membrane;;MF:protein binding;;MF:identical protein binding;;	K20820	BORCS6
XR_004938126.1	ENSMUSG00000113399	known	ENSMUSG00000045795	Whamm	WAS protein homolog associated with actin, golgi membranes and microtubules [Source:MGI Symbol;Acc:MGI:2142282]	0.966667	2.15503e-05	0.000153517	GO:0051127;;GO:0090527;;GO:0006888;;GO:0007015;;GO:0007050;;GO:0097320;;GO:0034314;;GO:0048041;;GO:0030032;;GO:0005829;;GO:0033116;;GO:0005737;;GO:0030659;;GO:0000139;;GO:0005874;;GO:0071933;;GO:0008017;;GO:0017049;;GO:0003779	BP:positive regulation of actin nucleation;;BP:actin filament reorganization;;BP:ER to Golgi vesicle-mediated transport;;BP:actin filament organization;;BP:cell cycle arrest;;BP:membrane tubulation;;BP:Arp2/3 complex-mediated actin nucleation;;BP:focal adhesion assembly;;BP:lamellipodium assembly;;CC:cytosol;;CC:endoplasmic reticulum-Golgi intermediate compartment membrane;;CC:cytoplasm;;CC:cytop…	K20479	WHAMM	map04530	Tight junction
XR_004938126.1	ENSMUSG00000113399	known	ENSMUSG00000047492	Inhbe	inhibin beta-E [Source:MGI Symbol;Acc:MGI:109269]	-0.933333	0.0002359	0.000440991	GO:0060395;;GO:0010862;;GO:0005576;;GO:0005615;;GO:0005179;;GO:0005125;;GO:0008083	BP:SMAD protein signal transduction;;BP:positive regulation of pathway-restricted SMAD protein phosphorylation;;CC:extracellular region;;CC:extracellular space;;MF:hormone activity;;MF:cytokine activity;;MF:growth factor activity;;	K22689	INHBE	map04550;;map04060;;map04350	Signaling pathways regulating pluripotency of stem cells;;Cytokine-cytokine receptor interaction;;TGF-beta signaling pathway
XR_004938126.1	ENSMUSG00000113399	known	ENSMUSG00000037624	Kcnk2	potassium channel, subfamily K, member 2 [Source:MGI Symbol;Acc:MGI:109366]	-0.932337	0.000248221	0.000452622	GO:0008285;;GO:0006915;;GO:0090200;;GO:0043065;;GO:0071560;;GO:1903638;;GO:0010628;;GO:0043280;;GO:1903645;;GO:0005737;;GO:0005829;;GO:0005634;;GO:0048487;;GO:0008201;;GO:0003677;;GO:0010698	BP:negative regulation of cell proliferation;;BP:apoptotic process;;BP:positive regulation of release of cytochrome c from mitochondria;;BP:positive regulation of apoptotic process;;BP:cellular response to transforming growth factor beta stimulus;;BP:positive regulation of protein import into mitochondrial outer membrane;;BP:positive regulation of gene expression;;BP:positive regulation of cystei…	K06875	PDCD5, TFAR19
XR_004938126.1	ENSMUSG00000113399	known	ENSMUSG00000021952	Xpo4	exportin 4 [Source:MGI Symbol;Acc:MGI:1888526]	0.966667	2.15503e-05	0.000153517	GO:0046827;;GO:0006611;;GO:0015031;;GO:0005737;;GO:0005643;;GO:0005634;;GO:0005623;;GO:0005654;;GO:0005829;;GO:0005049	BP:positive regulation of protein export from nucleus;;BP:protein export from nucleus;;BP:protein transport;;CC:cytoplasm;;CC:nuclear pore;;CC:nucleus;;CC:cell;;CC:nucleoplasm;;CC:cytosol;;MF:nuclear export signal receptor activity;;
XR_004938126.1	ENSMUSG00000113399	known	ENSMUSG00000053646	Plxnb1	plexin B1 [Source:MGI Symbol;Acc:MGI:2154238]	0.966667	2.15503e-05	0.000153517	GO:0043547;;GO:0033689;;GO:1902287;;GO:0043931;;GO:0050772;;GO:0051493;;GO:0071526;;GO:0030334;;GO:0048812;;GO:0007162;;GO:0008360;;GO:1904862;;GO:0014068;;GO:1900220;;GO:0043087;;GO:0002116;;GO:0005887;;GO:0016021;;GO:0032794;;GO:0017154	BP:positive regulation of GTPase activity;;BP:negative regulation of osteoblast proliferation;;BP:semaphorin-plexin signaling pathway involved in axon guidance;;BP:ossification involved in bone maturation;;BP:positive regulation of axonogenesis;;BP:regulation of cytoskeleton organization;;BP:semaphorin-plexin signaling pathway;;BP:regulation of cell migration;;BP:neuron projection morphogenesis;;…	K06821	PLXNB	map04360	Axon guidance
XR_004938126.1	ENSMUSG00000113399	known	ENSMUSG00000030827	Fgf21	fibroblast growth factor 21 [Source:MGI Symbol;Acc:MGI:1861377]	-0.95	8.76252e-05	0.000307081	GO:0090080;;GO:0035690;;GO:0046326;;GO:0008543;;GO:0071377;;GO:0071333;;GO:0010898;;GO:1904640;;GO:0008284;;GO:0014823;;GO:2000352;;GO:1901215;;GO:0072577;;GO:0120162;;GO:0030968;;GO:0031667;;GO:0070374;;GO:0071404;;GO:0005615;;GO:0005829;;GO:0005576;;GO:0008083;;GO:0005104	BP:positive regulation of MAPKKK cascade by fibroblast growth factor receptor signaling pathway;;BP:cellular response to drug;;BP:positive regulation of glucose import;;BP:fibroblast growth factor receptor signaling pathway;;BP:cellular response to glucagon stimulus;;BP:cellular response to glucose stimulus;;BP:positive regulation of triglyceride catabolic process;;BP:response to methionine;;BP:p…	K04358	FGF	map04810;;map05200;;map04015;;map04014;;map05218;;map04010;;map05224;;map04151	Regulation of actin cytoskeleton;;Pathways in cancer;;Rap1 signaling pathway;;Ras signaling pathway;;Melanoma;;MAPK signaling pathway;;Breast cancer;;PI3K-Akt signaling pathway
XR_004938126.1	ENSMUSG00000113399	known	ENSMUSG00000028018	Gstcd	glutathione S-transferase, C-terminal domain containing [Source:MGI Symbol;Acc:MGI:1914803]	0.916667	0.000506619	0.000584646	GO:0008150;;GO:0005737;;GO:0005634;;GO:0005654;;GO:0016740;;GO:0005515	BP:biological_process;;CC:cytoplasm;;CC:nucleus;;CC:nucleoplasm;;MF:transferase activity;;MF:protein binding;;
XR_004938126.1	ENSMUSG00000113399	known	ENSMUSG00000039477	Tnrc18	trinucleotide repeat containing 18 [Source:MGI Symbol;Acc:MGI:3648294]	0.916667	0.000506619	0.000584646
XR_004938126.1	ENSMUSG00000113399	known	ENSMUSG00000062783	Csprs	component of Sp100-rs [Source:MGI Symbol;Acc:MGI:1891441]	-0.916667	0.000506619	0.000584646	GO:0007186;;GO:0005634;;GO:0016020;;GO:0016021;;GO:0004930	BP:G-protein coupled receptor signaling pathway;;CC:nucleus;;CC:membrane;;CC:integral component of membrane;;MF:G-protein coupled receptor activity;;
XR_004938126.1	ENSMUSG00000113399	known	ENSMUSG00000022636	Alcam	activated leukocyte cell adhesion molecule [Source:MGI Symbol;Acc:MGI:1313266]	0.933333	0.0002359	0.000440991	GO:1990138;;GO:0048846;;GO:0002250;;GO:0008045;;GO:0007155;;GO:0007411;;GO:0007157;;GO:0031290;;GO:0009897;;GO:0043025;;GO:0016021;;GO:0042101;;GO:0030425;;GO:0030424;;GO:0005887;;GO:0031226;;GO:0001772;;GO:0042802	BP:neuron projection extension;;BP:axon extension involved in axon guidance;;BP:adaptive immune response;;BP:motor neuron axon guidance;;BP:cell adhesion;;BP:axon guidance;;BP:heterophilic cell-cell adhesion via plasma membrane cell adhesion molecules;;BP:retinal ganglion cell axon guidance;;CC:external side of plasma membrane;;CC:neuronal cell body;;CC:integral component of membrane;;CC:T cell r…	K06547	ALCAM, CD166	map04514	Cell adhesion molecule
XR_004938126.1	ENSMUSG00000113399	known	ENSMUSG00000039531	Zup1	zinc finger containing ubiquitin peptidase 1 [Source:MGI Symbol;Acc:MGI:1919830]	0.966667	2.15503e-05	0.000153517	GO:0006508;;GO:0005737;;GO:0005634;;GO:0003676;;GO:0046872;;GO:0036459	BP:proteolysis;;CC:cytoplasm;;CC:nucleus;;MF:nucleic acid binding;;MF:metal ion binding;;MF:thiol-dependent ubiquitinyl hydrolase activity;;
XR_004938126.1	ENSMUSG00000113399	known	ENSMUSG00000039853	Trim14	tripartite motif-containing 14 [Source:MGI Symbol;Acc:MGI:1921985]	0.933333	0.0002359	0.000440991	GO:0051092;;GO:0051091;;GO:0045087;;GO:0032897;;GO:0005737;;GO:0005741;;GO:0008270	BP:positive regulation of NF-kappaB transcription factor activity;;BP:positive regulation of sequence-specific DNA binding transcription factor activity;;BP:innate immune response;;BP:negative regulation of viral transcription;;CC:cytoplasm;;CC:mitochondrial outer membrane;;MF:zinc ion binding;;	K12004	TRIM14
XR_004938126.1	ENSMUSG00000113399	known	ENSMUSG00000019139	Isyna1	myo-inositol 1-phosphate synthase A1 [Source:MGI Symbol;Acc:MGI:1919030]	0.95	8.76252e-05	0.000307081	GO:0006021;;GO:0008654;;GO:0005737;;GO:0004512	BP:inositol biosynthetic process;;BP:phospholipid biosynthetic process;;CC:cytoplasm;;MF:inositol-3-phosphate synthase activity;;	K01858	INO1, ISYNA1	map00562	Inositol phosphate metabolism
XR_004938126.1	ENSMUSG00000113399	known	ENSMUSG00000040356	Skiv2l	superkiller viralicidic activity 2-like (S. cerevisiae) [Source:MGI Symbol;Acc:MGI:1099835]	0.903774	0.000827411	0.000830328	GO:0070478;;GO:0006401;;GO:0055087;;GO:0003724;;GO:0003723;;GO:0005524	BP:nuclear-transcribed mRNA catabolic process, 3'-5' exonucleolytic nonsense-mediated decay;;BP:RNA catabolic process;;CC:Ski complex;;MF:RNA helicase activity;;MF:RNA binding;;MF:ATP binding;;	K12599	SKI2, SKIV2L	map03018	RNA degradation
XR_004938126.1	ENSMUSG00000113399	known	ENSMUSG00000032383	Ppib	peptidylprolyl isomerase B [Source:MGI Symbol;Acc:MGI:97750]	0.933333	0.0002359	0.000440991	GO:0051169;;GO:0006457;;GO:0060348;;GO:0050821;;GO:0000413;;GO:0044794;;GO:0044829;;GO:0030593;;GO:0042026;;GO:0061077;;GO:0040018;;GO:0005783;;GO:0005788;;GO:0034663;;GO:0005737;;GO:0005634;;GO:0005654;;GO:0048471;;GO:0005790;;GO:0043231;;GO:0042470;;GO:0032991;;GO:0016021;;GO:0070063;;GO:0051082;;GO:0003755;;GO:0016853;;GO:0005515;;GO:0016018;;GO:0005518	BP:nuclear transport;;BP:protein folding;;BP:bone development;;BP:protein stabilization;;BP:protein peptidyl-prolyl isomerization;;BP:positive regulation by host of viral process;;BP:positive regulation by host of viral genome replication;;BP:neutrophil chemotaxis;;BP:protein refolding;;BP:chaperone-mediated protein folding;;BP:positive regulation of multicellular organism growth;;CC:endoplasmic …	K03768	PPIB, ppiB
XR_004938126.1	ENSMUSG00000113399	known	ENSMUSG00000009108	Gnat2	guanine nucleotide binding protein, alpha transducing 2 [Source:MGI Symbol;Acc:MGI:95779]	0.916667	0.000506619	0.000584646	GO:0007165;;GO:0050908;;GO:0007188;;GO:0007186;;GO:0046549;;GO:0007601;;GO:0007602;;GO:0009642;;GO:0007204;;GO:0007199;;GO:0001580;;GO:0005834;;GO:0016020;;GO:0001750;;GO:0005886;;GO:0001917;;GO:0001664;;GO:0019001;;GO:0046872;;GO:0005525;;GO:0031683;;GO:0003924	BP:signal transduction;;BP:detection of light stimulus involved in visual perception;;BP:adenylate cyclase-modulating G-protein coupled receptor signaling pathway;;BP:G-protein coupled receptor signaling pathway;;BP:retinal cone cell development;;BP:visual perception;;BP:phototransduction;;BP:response to light intensity;;BP:positive regulation of cytosolic calcium ion concentration;;BP:G-protein …	K04631	GNAT1_2	map04744	Phototransduction
XR_004938126.1	ENSMUSG00000113399	known	ENSMUSG00000037331	Larp1	La ribonucleoprotein domain family, member 1 [Source:MGI Symbol;Acc:MGI:1890165]	0.966667	2.15503e-05	0.000153517	GO:0016239;;GO:0038202;;GO:0045070;;GO:0072752;;GO:0008283;;GO:0017148;;GO:0031929;;GO:0048255;;GO:0045947;;GO:0045948;;GO:0006413;;GO:1990928;;GO:0031931;;GO:0005737;;GO:0042788;;GO:0010494;;GO:0000340;;GO:0031369;;GO:0048027;;GO:0003730;;GO:0043024;;GO:0000339;;GO:0008494;;GO:0008190	BP:positive regulation of macroautophagy;;BP:TORC1 signaling;;BP:positive regulation of viral genome replication;;BP:cellular response to rapamycin;;BP:cell proliferation;;BP:negative regulation of translation;;BP:TOR signaling;;BP:mRNA stabilization;;BP:negative regulation of translational initiation;;BP:positive regulation of translational initiation;;BP:translational initiation;;BP:response to…	K18757	LARP1
XR_004938126.1	ENSMUSG00000113399	known	ENSMUSG00000102805	Gm37240	predicted gene, 37240 [Source:MGI Symbol;Acc:MGI:5610468]	0.903774	0.000827411	0.000830328	GO:0050708;;GO:0006886;;GO:0034315;;GO:0005737;;GO:0000139;;GO:0032588;;GO:0005829;;GO:0070273;;GO:0005543;;GO:0019904	BP:regulation of protein secretion;;BP:intracellular protein transport;;BP:regulation of Arp2/3 complex-mediated actin nucleation;;CC:cytoplasm;;CC:Golgi membrane;;CC:trans-Golgi network membrane;;CC:cytosol;;MF:phosphatidylinositol-4-phosphate binding;;MF:phospholipid binding;;MF:protein domain specific binding;;	K20314	ARFIP
XR_004938126.1	ENSMUSG00000113399	known	ENSMUSG00000005774	Rfx5	regulatory factor X, 5 (influences HLA class II expression) [Source:MGI Symbol;Acc:MGI:1858421]	0.916667	0.000506619	0.000584646	GO:0000122;;GO:0006355;;GO:0006357;;GO:0045944;;GO:0048015;;GO:0005634;;GO:0043565;;GO:0003700;;GO:0004430;;GO:0003677;;GO:0000978;;GO:0005524	BP:negative regulation of transcription from RNA polymerase II promoter;;BP:regulation of transcription, DNA-templated;;BP:regulation of transcription from RNA polymerase II promoter;;BP:positive regulation of transcription from RNA polymerase II promoter;;BP:phosphatidylinositol-mediated signaling;;CC:nucleus;;MF:sequence-specific DNA binding;;MF:transcription factor activity, sequence-specific …	K08061	RFX5	map05152;;map05340;;map04612	Tuberculosis;;Primary immunodeficiency;;Antigen processing and presentation
MSTRG.14718.2	ENSMUSG00000037443	novel	ENSMUSG00000022052	Ppp2r2a	protein phosphatase 2, regulatory subunit B, alpha [Source:MGI Symbol;Acc:MGI:1919228]	0.95	8.76252e-05	0.000307081	GO:0000184;;GO:0000278;;GO:0070262;;GO:0006470;;GO:0000086;;GO:0043666;;GO:0007084;;GO:0043278;;GO:0005829;;GO:0005654;;GO:0045202;;GO:0098978;;GO:0000159;;GO:0051721;;GO:0019888;;GO:0004722;;GO:0048156;;GO:0044877;;GO:0005515	BP:nuclear-transcribed mRNA catabolic process, nonsense-mediated decay;;BP:mitotic cell cycle;;BP:peptidyl-serine dephosphorylation;;BP:protein dephosphorylation;;BP:G2/M transition of mitotic cell cycle;;BP:regulation of phosphoprotein phosphatase activity;;BP:mitotic nuclear envelope reassembly;;BP:response to morphine;;CC:cytosol;;CC:nucleoplasm;;CC:synapse;;CC:glutamatergic synapse;;CC:protei…	K04354	PPP2R2	map05142;;map05160;;map04391;;map04152;;map04071;;map04390;;map04728;;map04530;;map04261;;map03015;;map04151	Chagas diseas;;Hepatitis C;;Hippo signaling pathway - fly;;AMPK signaling pathway;;Sphingolipid signaling pathway;;Hippo signaling pathway;;Dopaminergic synapse;;Tight junction;;Adrenergic signaling in cardiomyocytes;;mRNA surveillance pathway;;PI3K-Akt signaling pathway
MSTRG.14718.2	ENSMUSG00000037443	novel	ENSMUSG00000025583	Rptor	regulatory associated protein of MTOR, complex 1 [Source:MGI Symbol;Acc:MGI:1921620]	-0.933333	0.0002359	0.000440991	GO:0033138;;GO:0030307;;GO:0010800;;GO:0046676;;GO:0071902;;GO:0038202;;GO:1900087;;GO:0042325;;GO:0071230;;GO:0071233;;GO:0031929;;GO:0008361;;GO:0001558;;GO:0009267;;GO:0031669;;GO:0010506;;GO:0001938;;GO:0045945;;GO:0032008;;GO:0001932;;GO:0031931;;GO:0030425;;GO:0005737;;GO:0005654;;GO:0043025;;GO:0010494;;GO:0005829;;GO:0005764;;GO:0001030;;GO:0001031;;GO:0001032;;GO:0044877;;GO:0071889;;GO:…	BP:positive regulation of peptidyl-serine phosphorylation;;BP:positive regulation of cell growth;;BP:positive regulation of peptidyl-threonine phosphorylation;;BP:negative regulation of insulin secretion;;BP:positive regulation of protein serine/threonine kinase activity;;BP:TORC1 signaling;;BP:positive regulation of G1/S transition of mitotic cell cycle;;BP:regulation of phosphorylation;;BP:cell…	K07204	RAPTOR	map04136;;map05206;;map04910;;map05131;;map04213;;map04211;;map04150;;map04151;;map04152;;map04140	Autophagy - other;;MicroRNAs in cancer;;Insulin signaling pathway;;Shigellosis;;Longevity regulating pathway - multiple species;;Longevity regulating pathway;;mTOR signaling pathway;;PI3K-Akt signaling pathway;;AMPK signaling pathway;;Autophagy - animal
MSTRG.14718.2	ENSMUSG00000037443	novel	ENSMUSG00000027963	Extl2	exostosin-like glycosyltransferase 2 [Source:MGI Symbol;Acc:MGI:1889574]	-0.933333	0.0002359	0.000440991	GO:0006486;;GO:0006044;;GO:0019276;;GO:0005654;;GO:0005783;;GO:0005829;;GO:0016020;;GO:0005789;;GO:0016021;;GO:0030145;;GO:0005539;;GO:0016740;;GO:0001888;;GO:0016757;;GO:0047237;;GO:0046872;;GO:0035248	BP:protein glycosylation;;BP:N-acetylglucosamine metabolic process;;BP:UDP-N-acetylgalactosamine metabolic process;;CC:nucleoplasm;;CC:endoplasmic reticulum;;CC:cytosol;;CC:membrane;;CC:endoplasmic reticulum membrane;;CC:integral component of membrane;;MF:manganese ion binding;;MF:glycosaminoglycan binding;;MF:transferase activity;;MF:glucuronyl-galactosyl-proteoglycan 4-alpha-N-acetylglucosaminy…	K02369	EXTL2	map00534	Glycosaminoglycan biosynthesis - heparan sulfate / heparin
MSTRG.14718.2	ENSMUSG00000037443	novel	ENSMUSG00000068328	Aup1	ancient ubiquitous protein 1 [Source:MGI Symbol;Acc:MGI:107789]	-0.945615	0.000117091	0.000365823	GO:0009615;;GO:0030970;;GO:1990044;;GO:0034389;;GO:0030433;;GO:0071712;;GO:0140042;;GO:0061724;;GO:0005737;;GO:0016020;;GO:0005783;;GO:0016021;;GO:0005811;;GO:0005776;;GO:0000839;;GO:0030176;;GO:0031624;;GO:0097027;;GO:0005515;;GO:0031625;;GO:0043130	BP:response to virus;;BP:retrograde protein transport, ER to cytosol;;BP:protein localization to lipid particle;;BP:lipid particle organization;;BP:ER-associated ubiquitin-dependent protein catabolic process;;BP:ER-associated misfolded protein catabolic process;;BP:lipid droplet formation;;BP:lipophagy;;CC:cytoplasm;;CC:membrane;;CC:endoplasmic reticulum;;CC:integral component of membrane;;CC:lip…	K19716	AUP1
MSTRG.14718.2	ENSMUSG00000037443	novel	ENSMUSG00000020739	Nup85	nucleoporin 85 [Source:MGI Symbol;Acc:MGI:3046173]	-0.928878	0.000294526	0.000491609	GO:0019221;;GO:0030032;;GO:0048246;;GO:0051028;;GO:0006406;;GO:0006935;;GO:0006913;;GO:0006606;;GO:0045893;;GO:0072006;;GO:0015031;;GO:0005737;;GO:0005819;;GO:0005634;;GO:0016020;;GO:0031965;;GO:0005886;;GO:0000776;;GO:0000777;;GO:0031080;;GO:0005643;;GO:0005829;;GO:0017056;;GO:0031727	BP:cytokine-mediated signaling pathway;;BP:lamellipodium assembly;;BP:macrophage chemotaxis;;BP:mRNA transport;;BP:mRNA export from nucleus;;BP:chemotaxis;;BP:nucleocytoplasmic transport;;BP:protein import into nucleus;;BP:positive regulation of transcription, DNA-templated;;BP:nephron development;;BP:protein transport;;CC:cytoplasm;;CC:spindle;;CC:nucleus;;CC:membrane;;CC:nuclear membrane;;CC:pl…	K14304	NUP85	map03013	RNA transport
MSTRG.14718.2	ENSMUSG00000037443	novel	ENSMUSG00000078485	Plekhn1	pleckstrin homology domain containing, family N member 1 [Source:MGI Symbol;Acc:MGI:2387630]	-0.916667	0.000506619	0.000584646	GO:0043065;;GO:0061158;;GO:0001666;;GO:0005856;;GO:0005886;;GO:0005739;;GO:0031966;;GO:0070300;;GO:1901981;;GO:1901612;;GO:0001786	BP:positive regulation of apoptotic process;;BP:3'-UTR-mediated mRNA destabilization;;BP:response to hypoxia;;CC:cytoskeleton;;CC:plasma membrane;;CC:mitochondrion;;CC:mitochondrial membrane;;MF:phosphatidic acid binding;;MF:phosphatidylinositol phosphate binding;;MF:cardiolipin binding;;MF:phosphatidylserine binding;;	K10454	KLHL17
MSTRG.14718.2	ENSMUSG00000037443	novel	ENSMUSG00000041654	Slc39a11	solute carrier family 39 (metal ion transporter), member 11 [Source:MGI Symbol;Acc:MGI:1917056]	-0.95	8.76252e-05	0.000307081	GO:0071577;;GO:0005737;;GO:0005794;;GO:0016021;;GO:0016020;;GO:0005886;;GO:0005634;;GO:0005385	BP:zinc II ion transmembrane transport;;CC:cytoplasm;;CC:Golgi apparatus;;CC:integral component of membrane;;CC:membrane;;CC:plasma membrane;;CC:nucleus;;MF:zinc ion transmembrane transporter activity;;	K14717	SLC39A11, ZIP11
MSTRG.14718.2	ENSMUSG00000037443	novel	ENSMUSG00000032724	Abtb2	ankyrin repeat and BTB (POZ) domain containing 2 [Source:MGI Symbol;Acc:MGI:2139365]	-0.979088	4.26632e-06	7.31871e-05	GO:0097237;;GO:0005654;;GO:0005634;;GO:0046982;;GO:0005515	BP:cellular response to toxic substance;;CC:nucleoplasm;;CC:nucleus;;MF:protein heterodimerization activity;;MF:protein binding;;	K10521	ABTB2
MSTRG.14718.2	ENSMUSG00000037443	novel	ENSMUSG00000028884	Rpa2	replication protein A2 [Source:MGI Symbol;Acc:MGI:1339939]	-0.933333	0.0002359	0.000440991	GO:0034502;;GO:0006298;;GO:0000723;;GO:0010569;;GO:0031571;;GO:0006260;;GO:0006284;;GO:0006281;;GO:0006289;;GO:0006310;;GO:0000724;;GO:2000001;;GO:0000781;;GO:0000785;;GO:0016605;;GO:0016604;;GO:0005634;;GO:0005654;;GO:0035861;;GO:0005662;;GO:0019899;;GO:0003677;;GO:0003697;;GO:0019903;;GO:0098505;;GO:0031625;;GO:0047485;;GO:0003684	BP:protein localization to chromosome;;BP:mismatch repair;;BP:telomere maintenance;;BP:regulation of double-strand break repair via homologous recombination;;BP:mitotic G1 DNA damage checkpoint;;BP:DNA replication;;BP:base-excision repair;;BP:DNA repair;;BP:nucleotide-excision repair;;BP:DNA recombination;;BP:double-strand break repair via homologous recombination;;BP:regulation of DNA damage che…	K10739	RFA2, RPA2	map03430;;map03420;;map03460;;map03030;;map03440	Mismatch repair;;Nucleotide excision repair;;Fanconi anemia pathway;;DNA replication;;Homologous recombination
MSTRG.14718.2	ENSMUSG00000037443	novel	ENSMUSG00000052040	Klf13	Kruppel-like factor 13 [Source:MGI Symbol;Acc:MGI:1354948]	-0.933333	0.0002359	0.000440991	GO:0008285;;GO:0045647;;GO:0006357;;GO:0045944;;GO:0005634;;GO:0001228;;GO:0003676;;GO:0003677;;GO:0000978;;GO:0000981	BP:negative regulation of cell proliferation;;BP:negative regulation of erythrocyte differentiation;;BP:regulation of transcription from RNA polymerase II promoter;;BP:positive regulation of transcription from RNA polymerase II promoter;;CC:nucleus;;MF:transcriptional activator activity, RNA polymerase II transcription regulatory region sequence-specific binding;;MF:nucleic acid binding;;MF:DNA b…	K09208	KLF9S, BTEB
MSTRG.14718.2	ENSMUSG00000037443	novel	ENSMUSG00000022817	Itgb5	integrin beta 5 [Source:MGI Symbol;Acc:MGI:96614]	-0.933333	0.0002359	0.000440991	GO:0007160;;GO:0035987;;GO:0016477;;GO:0033627;;GO:0007155;;GO:0090136;;GO:0007179;;GO:0007229;;GO:0043149;;GO:0005925;;GO:0016021;;GO:0016020;;GO:0009986;;GO:0031252;;GO:0008305;;GO:0005886;;GO:0099699;;GO:0043235;;GO:0034684;;GO:0098978;;GO:0038023;;GO:0005178;;GO:0005102	BP:cell-matrix adhesion;;BP:endodermal cell differentiation;;BP:cell migration;;BP:cell adhesion mediated by integrin;;BP:cell adhesion;;BP:epithelial cell-cell adhesion;;BP:transforming growth factor beta receptor signaling pathway;;BP:integrin-mediated signaling pathway;;BP:stress fiber assembly;;CC:focal adhesion;;CC:integral component of membrane;;CC:membrane;;CC:cell surface;;CC:cell leading…	K06588	ITGB5	map05205;;map04510;;map04810;;map04512;;map04145;;map05412;;map04151;;map05410;;map05414	Proteoglycans in cancer;;Focal adhesion;;Regulation of actin cytoskeleton;;ECM-receptor interaction;;Phagosome;;Arrhythmogenic right ventricular cardiomyopath;;PI3K-Akt signaling pathway;;Hypertrophic cardiomyopath;;Dilated cardiomyopathy
MSTRG.14718.2	ENSMUSG00000037443	novel	ENSMUSG00000001751	Naglu	alpha-N-acetylglucosaminidase (Sanfilippo disease IIIB) [Source:MGI Symbol;Acc:MGI:1351641]	-0.916667	0.000506619	0.000584646	GO:0042474;;GO:0046548;;GO:0060119;;GO:0045475;;GO:0008152;;GO:0007040;;GO:0021680;;GO:0070062;;GO:0016787;;GO:0004561	BP:middle ear morphogenesis;;BP:retinal rod cell development;;BP:inner ear receptor cell development;;BP:locomotor rhythm;;BP:metabolic process;;BP:lysosome organization;;BP:cerebellar Purkinje cell layer development;;CC:extracellular exosome;;MF:hydrolase activity;;MF:alpha-N-acetylglucosaminidase activity;;	K01205	NAGLU	map04142;;map00531	Lysosome;;Glycosaminoglycan degradation
MSTRG.14718.2	ENSMUSG00000037443	novel	ENSMUSG00000020884	Asgr1	asialoglycoprotein receptor 1 [Source:MGI Symbol;Acc:MGI:88081]	-0.916667	0.000506619	0.000584646	GO:0031668;;GO:0006897;;GO:0016021;;GO:0016020;;GO:0030246;;GO:0004873;;GO:0046872;;GO:0042803	BP:cellular response to extracellular stimulus;;BP:endocytosis;;CC:integral component of membrane;;CC:membrane;;MF:carbohydrate binding;;MF:asialoglycoprotein receptor activity;;MF:metal ion binding;;MF:protein homodimerization activity;;	K10063	ASGR1	map04918	Thyroid hormone synthesis
MSTRG.14718.2	ENSMUSG00000037443	novel	ENSMUSG00000053253	Ndfip2	Nedd4 family interacting protein 2 [Source:MGI Symbol;Acc:MGI:1923523]	-0.916667	0.000506619	0.000584646	GO:0032410;;GO:0007034;;GO:0010629;;GO:0006511;;GO:0030001;;GO:0031398;;GO:0051224;;GO:0005737;;GO:0005794;;GO:0005783;;GO:0016021;;GO:0016020;;GO:0005739;;GO:0000139;;GO:0043231;;GO:0048471;;GO:0032585;;GO:0010008;;GO:0050699	BP:negative regulation of transporter activity;;BP:vacuolar transport;;BP:negative regulation of gene expression;;BP:ubiquitin-dependent protein catabolic process;;BP:metal ion transport;;BP:positive regulation of protein ubiquitination;;BP:negative regulation of protein transport;;CC:cytoplasm;;CC:Golgi apparatus;;CC:endoplasmic reticulum;;CC:integral component of membrane;;CC:membrane;;CC:mitoc…
MSTRG.14718.2	ENSMUSG00000037443	novel	ENSMUSG00000031399	Fam3a	family with sequence similarity 3, member A [Source:MGI Symbol;Acc:MGI:1913544]	-0.912142	0.000606851	0.000640655	GO:0019732;;GO:0006098;;GO:0055085;;GO:0046890;;GO:0006006;;GO:1905035;;GO:0045721;;GO:0061844;;GO:0016021;;GO:0016020;;GO:0005576;;GO:0050661;;GO:0004345	BP:antifungal humoral response;;BP:pentose-phosphate shunt;;BP:transmembrane transport;;BP:regulation of lipid biosynthetic process;;BP:glucose metabolic process;;BP:negative regulation of antifungal innate immune response;;BP:negative regulation of gluconeogenesis;;BP:antimicrobial humoral immune response mediated by antimicrobial peptide;;CC:integral component of membrane;;CC:membrane;;CC:extra…
MSTRG.14718.2	ENSMUSG00000037443	novel	ENSMUSG00000021733	Slc4a7	solute carrier family 4, sodium bicarbonate cotransporter, member 7 [Source:MGI Symbol;Acc:MGI:2443878]	-0.966667	2.15503e-05	0.000153517	GO:0015701;;GO:0006811;;GO:0060117;;GO:0098656;;GO:0006820;;GO:0015698;;GO:0051453;;GO:0032420;;GO:0016021;;GO:0016324;;GO:0031410;;GO:0016020;;GO:0045202;;GO:0005887;;GO:0005886;;GO:0016323;;GO:0008510;;GO:0005452;;GO:0008509	BP:bicarbonate transport;;BP:ion transport;;BP:auditory receptor cell development;;BP:anion transmembrane transport;;BP:anion transport;;BP:inorganic anion transport;;BP:regulation of intracellular pH;;CC:stereocilium;;CC:integral component of membrane;;CC:apical plasma membrane;;CC:cytoplasmic vesicle;;CC:membrane;;CC:synapse;;CC:integral component of plasma membrane;;CC:plasma membrane;;CC:baso…	K13858	SLC4A7, NBC3
MSTRG.14718.2	ENSMUSG00000037443	novel	ENSMUSG00000017760	Ctsa	cathepsin A [Source:MGI Symbol;Acc:MGI:97748]	-0.916667	0.000506619	0.000584646	GO:0051603;;GO:1904715;;GO:0031647;;GO:0006508;;GO:0043231;;GO:0005765;;GO:0005739;;GO:0004185	BP:proteolysis involved in cellular protein catabolic process;;BP:negative regulation of chaperone-mediated autophagy;;BP:regulation of protein stability;;BP:proteolysis;;CC:intracellular membrane-bounded organelle;;CC:lysosomal membrane;;CC:mitochondrion;;MF:serine-type carboxypeptidase activity;;	K13289	CTSA, CPY	map04614;;map04142	Renin-angiotensin system;;Lysosome
MSTRG.14718.2	ENSMUSG00000037443	novel	ENSMUSG00000024963	Dnajc4	DnaJ heat shock protein family (Hsp40) member C4 [Source:MGI Symbol;Acc:MGI:1927346]	-0.933333	0.0002359	0.000440991	GO:0016021;;GO:0005739	CC:integral component of membrane;;CC:mitochondrion;;	K09524	DNAJC4
MSTRG.14718.2	ENSMUSG00000037443	novel	ENSMUSG00000056133	Unc93a2	unc-93 homolog A2 [Source:MGI Symbol;Acc:MGI:3712668]	-0.916667	0.000506619	0.000584646	GO:0016021;;GO:0005886	CC:integral component of membrane;;CC:plasma membrane;;
MSTRG.14718.2	ENSMUSG00000037443	novel	ENSMUSG00000038167	Plekhg6	pleckstrin homology domain containing, family G (with RhoGef domain) member 6 [Source:MGI Symbol;Acc:MGI:2682298]	-0.916667	0.000506619	0.000584646	GO:0043547;;GO:0035023;;GO:0008150;;GO:0005737;;GO:0005856;;GO:0005819;;GO:0032154;;GO:0005902;;GO:0005813;;GO:0042995;;GO:0030054;;GO:0005085;;GO:0005096;;GO:0005089	BP:positive regulation of GTPase activity;;BP:regulation of Rho protein signal transduction;;BP:biological_process;;CC:cytoplasm;;CC:cytoskeleton;;CC:spindle;;CC:cleavage furrow;;CC:microvillus;;CC:centrosome;;CC:cell projection;;CC:cell junction;;MF:guanyl-nucleotide exchange factor activity;;MF:GTPase activator activity;;MF:Rho guanyl-nucleotide exchange factor activity;;
MSTRG.14718.2	ENSMUSG00000037443	novel	ENSMUSG00000013787	Ehmt2	euchromatic histone lysine N-methyltransferase 2 [Source:MGI Symbol;Acc:MGI:2148922]	-0.916667	0.000506619	0.000584646	GO:0018027;;GO:0051569;;GO:0048148;;GO:0007616;;GO:0044030;;GO:0035690;;GO:0035265;;GO:0051567;;GO:0036166;;GO:0031667;;GO:0006306;;GO:0000122;;GO:0034968;;GO:0016571;;GO:0071314;;GO:0060992;;GO:0010424;;GO:0048665;;GO:0007281;;GO:0045471;;GO:0009267;;GO:0007286;;GO:0051570;;GO:0007130;;GO:0070734;;GO:0009566;;GO:1902902;;GO:0006275;;GO:0006357;;GO:0016607;;GO:0005634;;GO:0005654;;GO:0000790;;GO:…	BP:peptidyl-lysine dimethylation;;BP:regulation of histone H3-K4 methylation;;BP:behavioral response to cocaine;;BP:long-term memory;;BP:regulation of DNA methylation;;BP:cellular response to drug;;BP:organ growth;;BP:histone H3-K9 methylation;;BP:phenotypic switching;;BP:response to nutrient levels;;BP:DNA methylation;;BP:negative regulation of transcription from RNA polymerase II promoter;;BP:h…	K11420;cge	EHMT;	map00310;;map04211	Lysine degradation;;Longevity regulating pathway
MSTRG.14718.2	ENSMUSG00000037443	novel	ENSMUSG00000026730	Pter	phosphotriesterase related [Source:MGI Symbol;Acc:MGI:107372]	-0.916667	0.000506619	0.000584646	GO:0009056;;GO:0030855;;GO:0008270;;GO:0016788	BP:catabolic process;;BP:epithelial cell differentiation;;MF:zinc ion binding;;MF:hydrolase activity, acting on ester bonds;;	K07048	PTER, php
MSTRG.14718.2	ENSMUSG00000037443	novel	ENSMUSG00000049303	Syt12	synaptotagmin XII [Source:MGI Symbol;Acc:MGI:2159601]	0.916667	0.000506619	0.000584646	GO:0014059;;GO:0017158;;GO:0017156;;GO:0071277;;GO:0046928;;GO:0016192;;GO:0060291;;GO:0048792;;GO:0048791;;GO:0008021;;GO:0045202;;GO:0030054;;GO:0070382;;GO:0031410;;GO:0016020;;GO:0005886;;GO:0098686;;GO:0030672;;GO:0098793;;GO:0016021;;GO:0000149;;GO:0005544;;GO:0005509;;GO:0001786;;GO:0030276;;GO:0019905	BP:regulation of dopamine secretion;;BP:regulation of calcium ion-dependent exocytosis;;BP:calcium ion regulated exocytosis;;BP:cellular response to calcium ion;;BP:regulation of neurotransmitter secretion;;BP:vesicle-mediated transport;;BP:long-term synaptic potentiation;;BP:spontaneous exocytosis of neurotransmitter;;BP:calcium ion-regulated exocytosis of neurotransmitter;;CC:synaptic vesicle;;…	K19912	SYT12
MSTRG.14718.2	ENSMUSG00000037443	novel	ENSMUSG00000032652	Crebl2	cAMP responsive element binding protein-like 2 [Source:MGI Symbol;Acc:MGI:1889385]	-0.916667	0.000506619	0.000584646	GO:0033138;;GO:0030154;;GO:0050821;;GO:0045600;;GO:0045893;;GO:0046326;;GO:0046889;;GO:0005634;;GO:0003700;;GO:0003677	BP:positive regulation of peptidyl-serine phosphorylation;;BP:cell differentiation;;BP:protein stabilization;;BP:positive regulation of fat cell differentiation;;BP:positive regulation of transcription, DNA-templated;;BP:positive regulation of glucose import;;BP:positive regulation of lipid biosynthetic process;;CC:nucleus;;MF:transcription factor activity, sequence-specific DNA binding;;MF:DNA b…
MSTRG.14718.2	ENSMUSG00000037443	novel	ENSMUSG00000026457	Adipor1	adiponectin receptor 1 [Source:MGI Symbol;Acc:MGI:1919924]	-0.933333	0.0002359	0.000440991	GO:0046628;;GO:0030308;;GO:0010906;;GO:0042593;;GO:1901223;;GO:0009755;;GO:0033211;;GO:0033210;;GO:0046426;;GO:0046427;;GO:0019216;;GO:0019395;;GO:0120162;;GO:0010719;;GO:0010633;;GO:0031226;;GO:0016021;;GO:0005886;;GO:0038023;;GO:0055100;;GO:0097003;;GO:0046872;;GO:0042802;;GO:0019901	BP:positive regulation of insulin receptor signaling pathway;;BP:negative regulation of cell growth;;BP:regulation of glucose metabolic process;;BP:glucose homeostasis;;BP:negative regulation of NIK/NF-kappaB signaling;;BP:hormone-mediated signaling pathway;;BP:adiponectin-activated signaling pathway;;BP:leptin-mediated signaling pathway;;BP:negative regulation of JAK-STAT cascade;;BP:positive re…	K07297	ADIPOR	map04920;;map04211;;map04932;;map04152	Adipocytokine signaling pathway;;Longevity regulating pathway;;Non-alcoholic fatty liver diseas;;AMPK signaling pathway
MSTRG.14718.2	ENSMUSG00000037443	novel	ENSMUSG00000047496	Rnf152	ring finger protein 152 [Source:MGI Symbol;Acc:MGI:2443787]	-0.933333	0.0002359	0.000440991	GO:0016567;;GO:0006915;;GO:1904262;;GO:0070534;;GO:0010508;;GO:0034198;;GO:0000209;;GO:0070936;;GO:0016020;;GO:0016021;;GO:0005764;;GO:0005765;;GO:0031301;;GO:0061630;;GO:0016740;;GO:0031267;;GO:0005515;;GO:0046872;;GO:0004842	BP:protein ubiquitination;;BP:apoptotic process;;BP:negative regulation of TORC1 signaling;;BP:protein K63-linked ubiquitination;;BP:positive regulation of autophagy;;BP:cellular response to amino acid starvation;;BP:protein polyubiquitination;;BP:protein K48-linked ubiquitination;;CC:membrane;;CC:integral component of membrane;;CC:lysosome;;CC:lysosomal membrane;;CC:integral component of organel…	K15705	RNF152	map04150	mTOR signaling pathway
MSTRG.14718.2	ENSMUSG00000037443	novel	ENSMUSG00000040945	Rcc2	regulator of chromosome condensation 2 [Source:MGI Symbol;Acc:MGI:1919784]	-0.933333	0.0002359	0.000440991	GO:1900025;;GO:0090630;;GO:0048041;;GO:0072356;;GO:0007049;;GO:1900027;;GO:0051301;;GO:0010762;;GO:0030334;;GO:0034260;;GO:0010971;;GO:0051987;;GO:0045184;;GO:0007229;;GO:0051895;;GO:0034506;;GO:0005874;;GO:0005737;;GO:0005819;;GO:0005730;;GO:0005634;;GO:0016020;;GO:0005694;;GO:0031901;;GO:0005856;;GO:1990023;;GO:0005886;;GO:0000775;;GO:0030496;;GO:0005085;;GO:0031267;;GO:0008017;;GO:0019901;;GO:…	BP:negative regulation of substrate adhesion-dependent cell spreading;;BP:activation of GTPase activity;;BP:focal adhesion assembly;;BP:chromosome passenger complex localization to kinetochore;;BP:cell cycle;;BP:regulation of ruffle assembly;;BP:cell division;;BP:regulation of fibroblast migration;;BP:regulation of cell migration;;BP:negative regulation of GTPase activity;;BP:positive regulation …
MSTRG.14718.2	ENSMUSG00000037443	novel	ENSMUSG00000032898	Fbxo21	F-box protein 21 [Source:MGI Symbol;Acc:MGI:1924223]	-0.933333	0.0002359	0.000440991	GO:0008150;;GO:0005575;;GO:0005515;;GO:0003677	BP:biological_process;;CC:cellular_component;;MF:protein binding;;MF:DNA binding;;	K10301	FBXO21
MSTRG.14718.2	ENSMUSG00000037443	novel	ENSMUSG00000033763	Mtss2	MTSS I-BAR domain containing 2 [Source:MGI Symbol;Acc:MGI:3039591]	-0.915999	0.000520626	0.00059796	GO:0097178;;GO:0090630;;GO:0061024;;GO:0007009;;GO:0097581;;GO:0036120;;GO:0001726;;GO:0030027;;GO:0005886;;GO:0030864;;GO:0032587;;GO:0005096;;GO:0048365;;GO:0005546;;GO:0003779;;GO:0003785	BP:ruffle assembly;;BP:activation of GTPase activity;;BP:membrane organization;;BP:plasma membrane organization;;BP:lamellipodium organization;;BP:cellular response to platelet-derived growth factor stimulus;;CC:ruffle;;CC:lamellipodium;;CC:plasma membrane;;CC:cortical actin cytoskeleton;;CC:ruffle membrane;;MF:GTPase activator activity;;MF:Rac GTPase binding;;MF:phosphatidylinositol-4,5-bisphosp…	K20128	MTSS1
MSTRG.14718.2	ENSMUSG00000037443	novel	ENSMUSG00000027907	S100a11	S100 calcium binding protein A11 [Source:MGI Symbol;Acc:MGI:1338798]	0.95	8.76252e-05	0.000307081	GO:0042127;;GO:0014911;;GO:0005737;;GO:0001726;;GO:0005634;;GO:0062023;;GO:0044548;;GO:0048306;;GO:0005509;;GO:0046872;;GO:0042803	BP:regulation of cell proliferation;;BP:positive regulation of smooth muscle cell migration;;CC:cytoplasm;;CC:ruffle;;CC:nucleus;;CC:collagen-containing extracellular matrix;;MF:S100 protein binding;;MF:calcium-dependent protein binding;;MF:calcium ion binding;;MF:metal ion binding;;MF:protein homodimerization activity;;
MSTRG.14718.2	ENSMUSG00000037443	novel	MSTRG.3022		-	-0.95	8.76252e-05	0.000307081	GO:0032392;;GO:0051103;;GO:0005634;;GO:0005623;;GO:0000400;;GO:0044378;;GO:0000405;;GO:0097100;;GO:0008301;;GO:0003677	BP:DNA geometric change;;BP:DNA ligation involved in DNA repair;;CC:nucleus;;CC:cell;;MF:four-way junction DNA binding;;MF:non-sequence-specific DNA binding, bending;;MF:bubble DNA binding;;MF:supercoiled DNA binding;;MF:DNA binding, bending;;MF:DNA binding;;	K10802;pale	HMGB1;	map03410;;map04140	Base excision repair;;Autophagy - animal
MSTRG.14718.2	ENSMUSG00000037443	novel	ENSMUSG00000003438	Timm50	translocase of inner mitochondrial membrane 50 [Source:MGI Symbol;Acc:MGI:1913775]	-0.916667	0.000506619	0.000584646	GO:0006470;;GO:0030150;;GO:0001836;;GO:0015031;;GO:0035335;;GO:0007006;;GO:0016607;;GO:0016021;;GO:0016020;;GO:0005654;;GO:0005743;;GO:0005739;;GO:0005744;;GO:0005134;;GO:0004725;;GO:0004722;;GO:0004721;;GO:0043021	BP:protein dephosphorylation;;BP:protein import into mitochondrial matrix;;BP:release of cytochrome c from mitochondria;;BP:protein transport;;BP:peptidyl-tyrosine dephosphorylation;;BP:mitochondrial membrane organization;;CC:nuclear speck;;CC:integral component of membrane;;CC:membrane;;CC:nucleoplasm;;CC:mitochondrial inner membrane;;CC:mitochondrion;;CC:mitochondrial inner membrane presequence…	K17496	TIM50
MSTRG.14718.2	ENSMUSG00000037443	novel	ENSMUSG00000043587	Pxylp1	2-phosphoxylose phosphatase 1 [Source:MGI Symbol;Acc:MGI:2442444]	-0.95	8.76252e-05	0.000307081	GO:0016311;;GO:0050650;;GO:0006024;;GO:0010909;;GO:0005794;;GO:0016021;;GO:0016020;;GO:0000139;;GO:0016791;;GO:0016787	BP:dephosphorylation;;BP:chondroitin sulfate proteoglycan biosynthetic process;;BP:glycosaminoglycan biosynthetic process;;BP:positive regulation of heparan sulfate proteoglycan biosynthetic process;;CC:Golgi apparatus;;CC:integral component of membrane;;CC:membrane;;CC:Golgi membrane;;MF:phosphatase activity;;MF:hydrolase activity;;	K21403	PXYLP1
MSTRG.14718.2	ENSMUSG00000037443	novel	ENSMUSG00000002365	Snx9	sorting nexin 9 [Source:MGI Symbol;Acc:MGI:1913866]	-0.916667	0.000506619	0.000584646	GO:0036089;;GO:0051044;;GO:0000281;;GO:0007049;;GO:0043547;;GO:0030838;;GO:0006886;;GO:0065003;;GO:0051301;;GO:0032461;;GO:0000278;;GO:0016197;;GO:0006897;;GO:0006898;;GO:0060988;;GO:0097320;;GO:0015031;;GO:0045860;;GO:0005802;;GO:0032437;;GO:0030136;;GO:0005737;;GO:0001726;;GO:0031410;;GO:0016020;;GO:0005794;;GO:0030659;;GO:0005886;;GO:0042995;;GO:0031234;;GO:0005829;;GO:0005545;;GO:0042802;;GO:…	BP:cleavage furrow formation;;BP:positive regulation of membrane protein ectodomain proteolysis;;BP:mitotic cytokinesis;;BP:cell cycle;;BP:positive regulation of GTPase activity;;BP:positive regulation of actin filament polymerization;;BP:intracellular protein transport;;BP:macromolecular complex assembly;;BP:cell division;;BP:positive regulation of protein oligomerization;;BP:mitotic cell cycle;…	K17923	SNX9_18_33	map05132	Salmonella infection
MSTRG.14718.2	ENSMUSG00000037443	novel	ENSMUSG00000019088	Dnase1l1	deoxyribonuclease 1-like 1 [Source:MGI Symbol;Acc:MGI:109628]	-0.916667	0.000506619	0.000584646	GO:0090305;;GO:0000737;;GO:0006308;;GO:0005783;;GO:0005634;;GO:0016021;;GO:0016787;;GO:0004518;;GO:0004519;;GO:0004530;;GO:0004536;;GO:0003677	BP:nucleic acid phosphodiester bond hydrolysis;;BP:DNA catabolic process, endonucleolytic;;BP:DNA catabolic process;;CC:endoplasmic reticulum;;CC:nucleus;;CC:integral component of membrane;;MF:hydrolase activity;;MF:nuclease activity;;MF:endonuclease activity;;MF:deoxyribonuclease I activity;;MF:deoxyribonuclease activity;;MF:DNA binding;;	K11995	DNASE1L
MSTRG.14718.2	ENSMUSG00000037443	novel	ENSMUSG00000019080	Mfsd3	major facilitator superfamily domain containing 3 [Source:MGI Symbol;Acc:MGI:1916822]	-0.916667	0.000506619	0.000584646	GO:0055085;;GO:0016021;;GO:0016020;;GO:0015295;;GO:0022857	BP:transmembrane transport;;CC:integral component of membrane;;CC:membrane;;MF:solut;;MF:transmembrane transporter activity;;
MSTRG.14718.2	ENSMUSG00000037443	novel	ENSMUSG00000030421	Uri1	URI1, prefoldin-like chaperone [Source:MGI Symbol;Acc:MGI:1342294]	-0.933333	0.0002359	0.000440991	GO:0032515;;GO:0071383;;GO:0010923;;GO:0000122;;GO:0009615;;GO:2001243;;GO:0001558;;GO:0071363;;GO:0006357;;GO:0030425;;GO:0005737;;GO:0005634;;GO:0005739;;GO:0005654;;GO:0042995;;GO:0005829;;GO:0003714;;GO:0019212;;GO:0004864;;GO:0003682;;GO:0051219;;GO:0000993	BP:negative regulation of phosphoprotein phosphatase activity;;BP:cellular response to steroid hormone stimulus;;BP:negative regulation of phosphatase activity;;BP:negative regulation of transcription from RNA polymerase II promoter;;BP:response to virus;;BP:negative regulation of intrinsic apoptotic signaling pathway;;BP:regulation of cell growth;;BP:cellular response to growth factor stimulus;;…	K17560	URI1
MSTRG.14718.2	ENSMUSG00000037443	novel	ENSMUSG00000020900	Myh10	myosin, heavy polypeptide 10, non-muscle [Source:MGI Symbol;Acc:MGI:1930780]	-0.933333	0.0002359	0.000440991	GO:0016459;;GO:0051015;;GO:0000166;;GO:0003779;;GO:0005515;;GO:0003774;;GO:0005524	CC:myosin complex;;MF:actin filament binding;;MF:nucleotide binding;;MF:actin binding;;MF:protein binding;;MF:motor activity;;MF:ATP binding;;	K10352	MYH	map05130;;map05132;;map04530	Pathogenic Escherichia coli infection;;Salmonella infection;;Tight junction
MSTRG.14718.2	ENSMUSG00000037443	novel	ENSMUSG00000026311	Asb1	ankyrin repeat and SOCS box-containing 1 [Source:MGI Symbol;Acc:MGI:1929735]	-0.916667	0.000506619	0.000584646	GO:0030539;;GO:0016567;;GO:0035556;;GO:0000151;;GO:0005515;;GO:0061630	BP:male genitalia development;;BP:protein ubiquitination;;BP:intracellular signal transduction;;CC:ubiquitin ligase complex;;MF:protein binding;;MF:ubiquitin protein ligase activity;;	K10323	ASB1
MSTRG.14718.2	ENSMUSG00000037443	novel	ENSMUSG00000034659	Tmem109	transmembrane protein 109 [Source:MGI Symbol;Acc:MGI:1915789]	-0.933333	0.0002359	0.000440991	GO:0071480;;GO:0060548;;GO:0034765;;GO:0042771;;GO:0005640;;GO:0005783;;GO:0016021;;GO:0016020;;GO:0031965;;GO:0033017;;GO:0005244	BP:cellular response to gamma radiation;;BP:negative regulation of cell death;;BP:regulation of ion transmembrane transport;;BP:intrinsic apoptotic signaling pathway in response to DNA damage by p53 class mediator;;CC:nuclear outer membrane;;CC:endoplasmic reticulum;;CC:integral component of membrane;;CC:membrane;;CC:nuclear membrane;;CC:sarcoplasmic reticulum membrane;;MF:voltage-gated ion chann…
MSTRG.14718.2	ENSMUSG00000037443	novel	ENSMUSG00000056300	Zfp981	zinc finger protein 981 [Source:MGI Symbol;Acc:MGI:3700965]	0.916667	0.000506619	0.000584646	GO:0016021;;GO:0005886;;GO:0046872	CC:integral component of membrane;;CC:plasma membrane;;MF:metal ion binding;;
MSTRG.14718.2	ENSMUSG00000037443	novel	ENSMUSG00000035529	Prdm4	PR domain containing 4 [Source:MGI Symbol;Acc:MGI:1920093]	0.916667	0.000506619	0.000584646	GO:2000736;;GO:0030308;;GO:0010629;;GO:0031670;;GO:2000177;;GO:0006366;;GO:0071363;;GO:0045944;;GO:0005737;;GO:0005634;;GO:0005654;;GO:0005829;;GO:0035097;;GO:0005123;;GO:0003677;;GO:0031490;;GO:0003676;;GO:1990226;;GO:0008168;;GO:0043565;;GO:0046872;;GO:0003700;;GO:0001228;;GO:0000977;;GO:0000978	BP:regulation of stem cell differentiation;;BP:negative regulation of cell growth;;BP:negative regulation of gene expression;;BP:cellular response to nutrient;;BP:regulation of neural precursor cell proliferation;;BP:transcription from RNA polymerase II promoter;;BP:cellular response to growth factor stimulus;;BP:positive regulation of transcription from RNA polymerase II promoter;;CC:cytoplasm;;…	K12463	PRDM4	map04722	Neurotrophin signaling pathway
MSTRG.14718.2	ENSMUSG00000037443	novel	ENSMUSG00000035186	Ubd	ubiquitin D [Source:MGI Symbol;Acc:MGI:1344410]	0.933333	0.0002359	0.000440991	GO:0043011;;GO:0032446;;GO:0070842;;GO:0043065;;GO:0016567;;GO:0006511;;GO:1901990;;GO:0010243;;GO:0034341;;GO:0034612;;GO:0043123;;GO:0005737;;GO:0005654;;GO:0005634;;GO:0016235;;GO:0001650;;GO:0070628;;GO:0005515	BP:myeloid dendritic cell differentiation;;BP:protein modification by small protein conjugation;;BP:aggresome assembly;;BP:positive regulation of apoptotic process;;BP:protein ubiquitination;;BP:ubiquitin-dependent protein catabolic process;;BP:regulation of mitotic cell cycle phase transition;;BP:response to organonitrogen compound;;BP:response to interferon-gamma;;BP:response to tumor necrosis …	K12157	UBD, FAT10
MSTRG.14718.2	ENSMUSG00000037443	novel	ENSMUSG00000044340	Phlpp1	PH domain and leucine rich repeat protein phosphatase 1 [Source:MGI Symbol;Acc:MGI:2138327]	-0.966667	2.15503e-05	0.000153517	GO:0090038;;GO:0006470;;GO:0021766;;GO:0051898;;GO:0007165;;GO:0046328;;GO:0042981;;GO:0043408;;GO:0002667;;GO:0051897;;GO:0007623;;GO:0006915;;GO:0009649;;GO:0090037;;GO:1900744;;GO:0001932;;GO:0070373;;GO:0005737;;GO:0042622;;GO:0005634;;GO:0016020;;GO:0005654;;GO:0031965;;GO:0005886;;GO:0043231;;GO:0001917;;GO:0046872;;GO:0016787;;GO:0003824;;GO:0004722;;GO:0004721;;GO:0005515	BP:negative regulation of protein kinase C signaling;;BP:protein dephosphorylation;;BP:hippocampus development;;BP:negative regulation of protein kinase B signaling;;BP:signal transduction;;BP:regulation of JNK cascade;;BP:regulation of apoptotic process;;BP:regulation of MAPK cascade;;BP:regulation of T cell anergy;;BP:positive regulation of protein kinase B signaling;;BP:circadian rhythm;;BP:ap…	K16340	PHLPP	map04151	PI3K-Akt signaling pathway
MSTRG.14718.2	ENSMUSG00000037443	novel	ENSMUSG00000002820	Atg4d	autophagy related 4D, cysteine peptidase [Source:MGI Symbol;Acc:MGI:2444308]	-0.95	8.76252e-05	0.000307081	GO:0006914;;GO:0006915;;GO:0015031;;GO:0005737;;GO:0005739;;GO:0005654;;GO:0005759;;GO:0008234	BP:autophagy;;BP:apoptotic process;;BP:protein transport;;CC:cytoplasm;;CC:mitochondrion;;CC:nucleoplasm;;CC:mitochondrial matrix;;MF:cysteine-type peptidase activity;;	K08342	ATG4	map04136;;map04140	Autophagy - other;;Autophagy - animal
MSTRG.14718.2	ENSMUSG00000037443	novel	ENSMUSG00000024254	Abcg8	ATP binding cassette subfamily G member 8 [Source:MGI Symbol;Acc:MGI:1914720]	-0.933333	0.0002359	0.000440991	GO:0015918;;GO:0015914;;GO:0010949;;GO:0055092;;GO:0007588;;GO:0007584;;GO:0030299;;GO:0042632;;GO:0055085;;GO:0045796;;GO:0042493;;GO:0033344;;GO:0016021;;GO:0016020;;GO:0043190;;GO:0016324;;GO:0005887;;GO:0005886;;GO:0043235;;GO:0017127;;GO:0016887;;GO:0042626;;GO:0000166;;GO:0046872;;GO:0005524;;GO:0046982	BP:sterol transport;;BP:phospholipid transport;;BP:negative regulation of intestinal phytosterol absorption;;BP:sterol homeostasis;;BP:excretion;;BP:response to nutrient;;BP:intestinal cholesterol absorption;;BP:cholesterol homeostasis;;BP:transmembrane transport;;BP:negative regulation of intestinal cholesterol absorption;;BP:response to drug;;BP:cholesterol efflux;;CC:integral component of memb…	K05684	ABCG8	map02010;;map04976;;map04975	ABC transporters;;Bile secretion;;Fat digestion and absorption
MSTRG.14718.2	ENSMUSG00000037443	novel	ENSMUSG00000015748	Prpf3	pre-mRNA processing factor 3 [Source:MGI Symbol;Acc:MGI:1918017]	0.916667	0.000506619	0.000584646	GO:0000244;;GO:0000398;;GO:0016607;;GO:0046540;;GO:0005634;;GO:0071005;;GO:0015030;;GO:0005829;;GO:0005681;;GO:0042802	BP:spliceosomal tri-snRNP complex assembly;;BP:mRNA splicing, via spliceosome;;CC:nuclear speck;;CC:U4/U6 x U5 tri-snRNP complex;;CC:nucleus;;CC:U2-type precatalytic spliceosome;;CC:Cajal body;;CC:cytosol;;CC:spliceosomal complex;;MF:identical protein binding;;	K12843	PRPF3, PRP3	map03040	Spliceosome
MSTRG.14718.2	ENSMUSG00000037443	novel	ENSMUSG00000022177	Haus4	HAUS augmin-like complex, subunit 4 [Source:MGI Symbol;Acc:MGI:1261794]	-0.933333	0.0002359	0.000440991	GO:0007098;;GO:0051225;;GO:0051301;;GO:0005737;;GO:0005819;;GO:0005813;;GO:0070652;;GO:0005874;;GO:0051011	BP:centrosome cycle;;BP:spindle assembly;;BP:cell division;;CC:cytoplasm;;CC:spindle;;CC:centrosome;;CC:HAUS complex;;CC:microtubule;;MF:microtubule minus-end binding;;	K16587	HAUS4
MSTRG.14718.2	ENSMUSG00000037443	novel	ENSMUSG00000038121	Fam210a	family with sequence similarity 210, member A [Source:MGI Symbol;Acc:MGI:1914000]	-0.933333	0.0002359	0.000440991	GO:0005737;;GO:0016021;;GO:0005739	CC:cytoplasm;;CC:integral component of membrane;;CC:mitochondrion;;
MSTRG.14718.2	ENSMUSG00000037443	novel	ENSMUSG00000048756	Foxo3	forkhead box O3 [Source:MGI Symbol;Acc:MGI:1890081]	-0.933333	0.0002359	0.000440991	GO:1990090;;GO:0030336;;GO:0071333;;GO:0033209;;GO:0097192;;GO:0071386;;GO:0043525;;GO:0042594;;GO:1902895;;GO:0031667;;GO:0001547;;GO:1901300;;GO:0001542;;GO:0045648;;GO:0006357;;GO:0071456;;GO:0010508;;GO:2000177;;GO:1904646;;GO:1990785;;GO:1903428;;GO:0001544;;GO:0090090;;GO:0008286;;GO:0045665;;GO:0030330;;GO:0006915;;GO:2000377;;GO:2000353;;GO:0045893;;GO:0014737;;GO:0034599;;GO:0001556;;GO:…	BP:cellular response to nerve growth factor stimulus;;BP:negative regulation of cell migration;;BP:cellular response to glucose stimulus;;BP:tumor necrosis factor-mediated signaling pathway;;BP:extrinsic apoptotic signaling pathway in absence of ligand;;BP:cellular response to corticosterone stimulus;;BP:positive regulation of neuron apoptotic process;;BP:response to starvation;;BP:positive regul…	K09408	FOXO3	map04137;;map05213;;map04151;;map04722;;map04068;;map05131;;map04152;;map04213;;map04212;;map04062;;map01521;;map04211;;map05223;;map04917	Mitophagy - animal;;Endometrial cancer;;PI3K-Akt signaling pathway;;Neurotrophin signaling pathway;;FoxO signaling pathway;;Shigellosis;;AMPK signaling pathway;;Longevity regulating pathway - multiple species;;Longevity regulating pathway - worm;;Chemokine signaling pathway;;EGFR tyrosine kinase inhibitor resistance;;Longevity regulating pathway;;Non-small cell lung cancer;;Prolactin signaling pa…
MSTRG.14718.2	ENSMUSG00000037443	novel	ENSMUSG00000046223	Plaur	plasminogen activator, urokinase receptor [Source:MGI Symbol;Acc:MGI:97612]	0.916667	0.000506619	0.000584646	GO:0034112;;GO:0090200;;GO:0043403;;GO:0043388;;GO:0043066;;GO:0045742;;GO:2001243;;GO:2001268;;GO:0048762;;GO:0060742;;GO:0007283;;GO:0030162;;GO:0038195;;GO:0001934;;GO:0031225;;GO:0016021;;GO:0016020;;GO:0009986;;GO:0005887;;GO:0005886;;GO:0005576;;GO:0019899;;GO:0016301;;GO:0030377;;GO:0019904;;GO:0005515;;GO:0005102	BP:positive regulation of homotypic cell-cell adhesion;;BP:positive regulation of release of cytochrome c from mitochondria;;BP:skeletal muscle tissue regeneration;;BP:positive regulation of DNA binding;;BP:negative regulation of apoptotic process;;BP:positive regulation of epidermal growth factor receptor signaling pathway;;BP:negative regulation of intrinsic apoptotic signaling pathway;;BP:nega…	K03985	PLAUR, CD87	map05205;;map04610	Proteoglycans in cancer;;Complement and coagulation cascades
MSTRG.14718.2	ENSMUSG00000037443	novel	ENSMUSG00000028126	Pip5k1a	phosphatidylinositol-4-phosphate 5-kinase, type 1 alpha [Source:MGI Symbol;Acc:MGI:107929]	0.916667	0.000506619	0.000584646	GO:0016310;;GO:0060326;;GO:0048041;;GO:0031532;;GO:0046854;;GO:0006661;;GO:0010761;;GO:0046488;;GO:0072659;;GO:0097178;;GO:0008654;;GO:0090630;;GO:0016607;;GO:0005634;;GO:0016020;;GO:0005654;;GO:0030027;;GO:0005886;;GO:0032587;;GO:0005847;;GO:0005829;;GO:0000166;;GO:0016740;;GO:0005524;;GO:0016308;;GO:0016301;;GO:0016307;;GO:0019900	BP:phosphorylation;;BP:cell chemotaxis;;BP:focal adhesion assembly;;BP:actin cytoskeleton reorganization;;BP:phosphatidylinositol phosphorylation;;BP:phosphatidylinositol biosynthetic process;;BP:fibroblast migration;;BP:phosphatidylinositol metabolic process;;BP:protein localization to plasma membrane;;BP:ruffle assembly;;BP:phospholipid biosynthetic process;;BP:activation of GTPase activity;;CC…	K00889	PIP5K	map04666;;map05231;;map04810;;map00562;;map04070;;map04072;;map04144	Fc gamma R-mediated phagocytosis;;Choline metabolism in cancer;;Regulation of actin cytoskeleton;;Inositol phosphate metabolism;;Phosphatidylinositol signaling system;;Phospholipase D signaling pathway;;Endocytosis
MSTRG.14718.2	ENSMUSG00000037443	novel	ENSMUSG00000039263	Npepl1	aminopeptidase-like 1 [Source:MGI Symbol;Acc:MGI:2448523]	-0.933333	0.0002359	0.000440991	GO:0019538;;GO:0008150;;GO:0006508;;GO:0005737;;GO:0004177;;GO:0016787;;GO:0030145;;GO:0008233;;GO:0046872;;GO:0008235	BP:protein metabolic process;;BP:biological_process;;BP:proteolysis;;CC:cytoplasm;;MF:aminopeptidase activity;;MF:hydrolase activity;;MF:manganese ion binding;;MF:peptidase activity;;MF:metal ion binding;;MF:metalloexopeptidase activity;;	K09611	NPEPL1
MSTRG.14718.2	ENSMUSG00000037443	novel	ENSMUSG00000022952	Runx1	runt related transcription factor 1 [Source:MGI Symbol;Acc:MGI:99852]	0.916667	0.000506619	0.000584646	GO:1903431;;GO:2000872;;GO:0035162;;GO:0002667;;GO:0001503;;GO:0001889;;GO:0048266;;GO:0007417;;GO:0000122;;GO:0009966;;GO:0045766;;GO:0030853;;GO:0071336;;GO:0030854;;GO:0032729;;GO:0002062;;GO:0045944;;GO:0048666;;GO:0008285;;GO:0032526;;GO:0048663;;GO:0030182;;GO:0032743;;GO:0045595;;GO:0001701;;GO:0045892;;GO:0045893;;GO:0060216;;GO:0031069;;GO:0001501;;GO:0006355;;GO:0071560;;GO:0006357;;GO:…	BP:positive regulation of cell maturation;;BP:positive regulation of progesterone secretion;;BP:embryonic hemopoiesis;;BP:regulation of T cell anergy;;BP:ossification;;BP:liver development;;BP:behavioral response to pain;;BP:central nervous system development;;BP:negative regulation of transcription from RNA polymerase II promoter;;BP:regulation of signal transduction;;BP:positive regulation of a…	K08367	RUNX1, AML1	map05202;;map05200;;map04659;;map04530;;map05221;;map05220	Transcriptional misregulation in cancer;;Pathways in cancer;;Th17 cell differentiation;;Tight junction;;Acute myeloid leukemia;;Chronic myeloid leukemia
MSTRG.14718.2	ENSMUSG00000037443	novel	ENSMUSG00000037035	Inhbb	inhibin beta-B [Source:MGI Symbol;Acc:MGI:96571]	0.933333	0.0002359	0.000440991	GO:2001235;;GO:0032924;;GO:0048468;;GO:0008585;;GO:0008584;;GO:1990636;;GO:0072520;;GO:0046676;;GO:0021983;;GO:0032869;;GO:0045444;;GO:0010862;;GO:0042981;;GO:0014070;;GO:0044320;;GO:0097067;;GO:1904017;;GO:0009611;;GO:0034698;;GO:0043408;;GO:0048599;;GO:0017085;;GO:0071397;;GO:0060279;;GO:0046881;;GO:0046882;;GO:0001654;;GO:0071277;;GO:0009267;;GO:0048178;;GO:0060395;;GO:0071347;;GO:0071320;;GO:…	BP:positive regulation of apoptotic signaling pathway;;BP:activin receptor signaling pathway;;BP:cell development;;BP:female gonad development;;BP:male gonad development;;BP:reproductive senescence;;BP:seminiferous tubule development;;BP:negative regulation of insulin secretion;;BP:pituitary gland development;;BP:cellular response to insulin stimulus;;BP:fat cell differentiation;;BP:positive regu…	K04667	INHBA	map04550;;map04350;;map04060	Signaling pathways regulating pluripotency of stem cells;;TGF-beta signaling pathway;;Cytokine-cytokine receptor interaction
MSTRG.14718.2	ENSMUSG00000037443	novel	ENSMUSG00000028803	Nipal3	NIPA-like domain containing 3 [Source:MGI Symbol;Acc:MGI:1921802]	-0.933333	0.0002359	0.000440991	GO:1903830;;GO:0002377;;GO:0015693;;GO:0016021;;GO:0016020;;GO:0015095	BP:magnesium ion transmembrane transport;;BP:immunoglobulin production;;BP:magnesium ion transport;;CC:integral component of membrane;;CC:membrane;;MF:magnesium ion transmembrane transporter activity;;	K22733	NIPA, SLC57A2S
MSTRG.14718.2	ENSMUSG00000037443	novel	ENSMUSG00000033904	Ccp110	centriolar coiled coil protein 110 [Source:MGI Symbol;Acc:MGI:2141942]	0.933333	0.0002359	0.000440991	GO:0051298;;GO:0032053;;GO:0032465;;GO:1902018;;GO:0045724;;GO:0007099;;GO:0005737;;GO:0032991;;GO:0005813;;GO:0005814;;GO:0005929;;GO:0005815	BP:centrosome duplication;;BP:ciliary basal body organization;;BP:regulation of cytokinesis;;BP:negative regulation of cilium assembly;;BP:positive regulation of cilium assembly;;BP:centriole replication;;CC:cytoplasm;;CC:macromolecular complex;;CC:centrosome;;CC:centriole;;CC:cilium;;CC:microtubule organizing center;;	K16453	CCP110, CEP110
MSTRG.14718.2	ENSMUSG00000037443	novel	ENSMUSG00000035765	Dym	dymeclin [Source:MGI Symbol;Acc:MGI:1918480]	-0.933333	0.0002359	0.000440991	GO:0007030;;GO:0060348;;GO:0005737;;GO:0005794;;GO:0016020;;GO:0019899	BP:Golgi organization;;BP:bone development;;CC:cytoplasm;;CC:Golgi apparatus;;CC:membrane;;MF:enzyme binding;;	K23951	DYM
MSTRG.14718.2	ENSMUSG00000037443	novel	ENSMUSG00000020003	Pex7	peroxisomal biogenesis factor 7 [Source:MGI Symbol;Acc:MGI:1321392]	-0.916667	0.000506619	0.000584646	GO:0007031;;GO:0006635;;GO:0001958;;GO:0006625;;GO:0016558;;GO:0001764;;GO:0008611;;GO:0005782;;GO:0005829;;GO:0005777;;GO:0005053;;GO:0019899;;GO:0005515;;GO:0042803	BP:peroxisome organization;;BP:fatty acid beta-oxidation;;BP:endochondral ossification;;BP:protein targeting to peroxisome;;BP:protein import into peroxisome matrix;;BP:neuron migration;;BP:ether lipid biosynthetic process;;CC:peroxisomal matrix;;CC:cytosol;;CC:peroxisome;;MF:peroxisome matrix targeting signal-2 binding;;MF:enzyme binding;;MF:protein binding;;MF:protein homodimerization activity;;	K13341	PEX7, PTS2R	map04146	Peroxisome
MSTRG.14718.2	ENSMUSG00000037443	novel	ENSMUSG00000051817	Sox12	SRY (sex determining region Y)-box 12 [Source:MGI Symbol;Acc:MGI:98360]	-0.933333	0.0002359	0.000440991	GO:0045165;;GO:0045591;;GO:0030154;;GO:0021510;;GO:0006355;;GO:0006357;;GO:0045944;;GO:0065004;;GO:0009653;;GO:0032993;;GO:0005634;;GO:0005654;;GO:0044798;;GO:0005667;;GO:1990837;;GO:0003713;;GO:0001228;;GO:0000976;;GO:0003677;;GO:0000981	BP:cell fate commitment;;BP:positive regulation of regulatory T cell differentiation;;BP:cell differentiation;;BP:spinal cord development;;BP:regulation of transcription, DNA-templated;;BP:regulation of transcription from RNA polymerase II promoter;;BP:positive regulation of transcription from RNA polymerase II promoter;;BP:protein-DNA complex assembly;;BP:anatomical structure morphogenesis;;CC:p…	K09268	SOX11_12
MSTRG.14718.2	ENSMUSG00000037443	novel	ENSMUSG00000037622	Wdtc1	WD and tetratricopeptide repeats 1 [Source:MGI Symbol;Acc:MGI:2685541]	-0.933333	0.0002359	0.000440991	GO:0000122;;GO:0055082;;GO:0016567;;GO:0008361;;GO:0001701;;GO:0035264;;GO:0032869;;GO:0006006;;GO:0045717;;GO:0005737;;GO:0080008;;GO:0005829;;GO:0005623;;GO:0005634;;GO:0042393;;GO:0042826;;GO:0004857	BP:negative regulation of transcription from RNA polymerase II promoter;;BP:cellular chemical homeostasis;;BP:protein ubiquitination;;BP:regulation of cell size;;BP:in utero embryonic development;;BP:multicellular organism growth;;BP:cellular response to insulin stimulus;;BP:glucose metabolic process;;BP:negative regulation of fatty acid biosynthetic process;;CC:cytoplasm;;CC:Cul4-RING E3 ubiquit…	K11807	WDTC1, DCAF9
MSTRG.14718.2	ENSMUSG00000037443	novel	ENSMUSG00000031505	Naxd	NAD(P)HX dehydratase [Source:MGI Symbol;Acc:MGI:1913353]	-0.95	8.76252e-05	0.000307081	GO:0046496;;GO:0005783;;GO:0005739;;GO:0005829;;GO:0047453;;GO:0016829;;GO:0052855;;GO:0000166;;GO:0005524	BP:nicotinamide nucleotide metabolic process;;CC:endoplasmic reticulum;;CC:mitochondrion;;CC:cytosol;;MF:ATP-dependent NA;;MF:lyase activity;;MF:ADP-dependent NA;;MF:nucleotide binding;;MF:ATP binding;;	K17757	CARKD
MSTRG.14718.2	ENSMUSG00000037443	novel	ENSMUSG00000006589	Aprt	adenine phosphoribosyl transferase [Source:MGI Symbol;Acc:MGI:88061]	-0.933333	0.0002359	0.000440991	GO:0007625;;GO:0046083;;GO:0007595;;GO:0044209;;GO:0006166;;GO:0032869;;GO:0006168;;GO:0009116;;GO:0005737;;GO:0005829;;GO:0005654;;GO:0016757;;GO:0016208;;GO:0016740;;GO:0003999;;GO:0002055	BP:grooming behavior;;BP:adenine metabolic process;;BP:lactation;;BP:AMP salvage;;BP:purine ribonucleoside salvage;;BP:cellular response to insulin stimulus;;BP:adenine salvage;;BP:nucleoside metabolic process;;CC:cytoplasm;;CC:cytosol;;CC:nucleoplasm;;MF:transferase activity, transferring glycosyl groups;;MF:AMP binding;;MF:transferase activity;;MF:adenine phosphoribosyltransferase activity;;MF:…	K00759	APRT, apt	map00230	Purine metabolism
MSTRG.14718.2	ENSMUSG00000037443	novel	ENSMUSG00000050965	Prkca	protein kinase C, alpha [Source:MGI Symbol;Acc:MGI:97595]	-0.933333	0.0002359	0.000440991	GO:0016310;;GO:0002159;;GO:0034351;;GO:0035556;;GO:0001525;;GO:0045785;;GO:0070555;;GO:0045766;;GO:0045931;;GO:0006468;;GO:0006874;;GO:0043536;;GO:0007155;;GO:0090330;;GO:0071322;;GO:0031666;;GO:0001938;;GO:0005783;;GO:0030424;;GO:0044305;;GO:0045177;;GO:0005886;;GO:0005829;;GO:0035866;;GO:0019899;;GO:0004698;;GO:0008270;;GO:0004697;;GO:0000166;;GO:0004674;;GO:0016740;;GO:0004672;;GO:0005524;;GO:…	BP:phosphorylation;;BP:desmosome assembly;;BP:negative regulation of glial cell apoptotic process;;BP:intracellular signal transduction;;BP:angiogenesis;;BP:positive regulation of cell adhesion;;BP:response to interleukin-1;;BP:positive regulation of angiogenesis;;BP:positive regulation of mitotic cell cycle;;BP:protein phosphorylation;;BP:cellular calcium ion homeostasis;;BP:positive regulation …	K02677	PRKCA	map04925;;map04745;;map05110;;map04270;;map05032;;map05231;;map04730;;map04650;;map05146;;map04015;;map04014;;map04540;;map04664;;map04012;;map04310;;map04728;;map04727;;map04726;;map04725;;map04724;;map04723;;map05031;;map05223;;map04720;;map04666;;map04261;;map04670;;map04066;;map04972;;map04970;;map04971;;map04713;;map04150;;map04151;;map05164;;map05161;;map04960;;map05143;;map04370;;map04072;…	Aldosterone synthesis and secretion;;Phototransduction - fly;;Vibrio cholerae infection;;Vascular smooth muscle contraction;;Morphine addiction;;Choline metabolism in cancer;;Long-term depression;;Natural killer cell mediated cytotoxicity;;Amoebiasis;;Rap1 signaling pathway;;Ras signaling pathway;;Gap junction;;Fc epsilon RI signaling pathway;;ErbB signaling pathway;;Wnt signaling pathway;;Dopami…
MSTRG.14718.2	ENSMUSG00000037443	novel	ENSMUSG00000050777	Tmem37	transmembrane protein 37 [Source:MGI Symbol;Acc:MGI:2157899]	-0.95	8.76252e-05	0.000307081	GO:0006811;;GO:0070588;;GO:0006816;;GO:0034765;;GO:0016020;;GO:0016021;;GO:0005262;;GO:0005244	BP:ion transport;;BP:calcium ion transmembrane transport;;BP:calcium ion transport;;BP:regulation of ion transmembrane transport;;CC:membrane;;CC:integral component of membrane;;MF:calcium channel activity;;MF:voltage-gated ion channel activity;;
MSTRG.14718.2	ENSMUSG00000037443	novel	ENSMUSG00000030737	Slco2b1	solute carrier organic anion transporter family, member 2b1 [Source:MGI Symbol;Acc:MGI:1351872]	-0.916667	0.000506619	0.000584646	GO:0015721;;GO:0015711;;GO:0001889;;GO:0006811;;GO:0043252;;GO:0055085;;GO:0071718;;GO:0016021;;GO:0005886;;GO:0016324;;GO:0005887;;GO:0009925;;GO:0008514;;GO:0015347;;GO:0015125	BP:bile acid and bile salt transport;;BP:organic anion transport;;BP:liver development;;BP:ion transport;;BP:sodium-independent organic anion transport;;BP:transmembrane transport;;BP:sodium-independent icosanoid transport;;CC:integral component of membrane;;CC:plasma membrane;;CC:apical plasma membrane;;CC:integral component of plasma membrane;;CC:basal plasma membrane;;MF:organic anion transmem…	K14352	SLCO2B
MSTRG.14718.2	ENSMUSG00000037443	novel	ENSMUSG00000025815	Dhtkd1	dehydrogenase E1 and transketolase domain containing 1 [Source:MGI Symbol;Acc:MGI:2445096]	-0.966667	2.15503e-05	0.000153517	GO:0002244;;GO:0006099;;GO:0006091;;GO:0006096;;GO:0055114;;GO:0045252;;GO:0005829;;GO:0005739;;GO:0016624;;GO:0030976;;GO:0004591;;GO:0016491	BP:hematopoietic progenitor cell differentiation;;BP:tricarboxylic acid cycle;;BP:generation of precursor metabolites and energy;;BP:glycolytic process;;BP:oxidation-reduction process;;CC:oxoglutarate dehydrogenase complex;;CC:cytosol;;CC:mitochondrion;;MF:oxidoreductase activity, acting on the aldehyde or oxo group of donors, disulfide as acceptor;;MF:thiamine pyrophosphate binding;;MF:oxoglutar…	K15791	DHKTD1	map00310;;map00380	Lysine degradation;;Tryptophan metabolism
MSTRG.14718.2	ENSMUSG00000037443	novel	ENSMUSG00000028684	Urod	uroporphyrinogen decarboxylase [Source:MGI Symbol;Acc:MGI:98916]	-0.933333	0.0002359	0.000440991	GO:0042168;;GO:0006783;;GO:0006782;;GO:0006779;;GO:0046502;;GO:0005654;;GO:0005829;;GO:0008198;;GO:0004853	BP:heme metabolic process;;BP:heme biosynthetic process;;BP:protoporphyrinogen IX biosynthetic process;;BP:porphyrin-containing compound biosynthetic process;;BP:uroporphyrinogen III metabolic process;;CC:nucleoplasm;;CC:cytosol;;MF:ferrous iron binding;;MF:uroporphyrinogen decarboxylase activity;;	K01599	hemE, UROD	map00860	Porphyrin and chlorophyll metabolism
MSTRG.14718.2	ENSMUSG00000037443	novel	ENSMUSG00000034781	Gna11	guanine nucleotide binding protein, alpha 11 [Source:MGI Symbol;Acc:MGI:95766]	-0.933333	0.0002359	0.000440991	GO:0048066;;GO:0001501;;GO:0007165;;GO:0001508;;GO:0060158;;GO:0007213;;GO:0007188;;GO:0007186;;GO:0070208;;GO:0007603;;GO:0009649;;GO:0030168;;GO:0007507;;GO:0071467;;GO:0045634;;GO:0005737;;GO:0070062;;GO:0005765;;GO:0005834;;GO:0016020;;GO:0005886;;GO:0001750;;GO:0032991;;GO:0005829;;GO:0044877;;GO:0001664;;GO:0000166;;GO:0046872;;GO:0031826;;GO:0005525;;GO:0031683;;GO:0003924;;GO:0047391;;GO:…	BP:developmental pigmentation;;BP:skeletal system development;;BP:signal transduction;;BP:action potential;;BP:phospholipase C-activating dopamine receptor signaling pathway;;BP:G-protein coupled acetylcholine receptor signaling pathway;;BP:adenylate cyclase-modulating G-protein coupled receptor signaling pathway;;BP:G-protein coupled receptor signaling pathway;;BP:protein heterotrimerization;;BP…	K04635	GNA11	map05142;;map05146;;map04540;;map04270;;map04911;;map04925;;map04725;;map05200;;map04020;;map04022;;map04912;;map04730	Chagas diseas;;Amoebiasis;;Gap junction;;Vascular smooth muscle contraction;;Insulin secretion;;Aldosterone synthesis and secretion;;Cholinergic synapse;;Pathways in cancer;;Calcium signaling pathway;;cGMP-PKG signaling pathway;;GnRH signaling pathway;;Long-term depression
MSTRG.14718.2	ENSMUSG00000037443	novel	ENSMUSG00000038844	Kif16b	kinesin family member 16B [Source:MGI Symbol;Acc:MGI:1098240]	-0.928878	0.000294526	0.000491609	GO:0007492;;GO:0032801;;GO:0001704;;GO:0008543;;GO:0007173;;GO:0045022;;GO:0006895;;GO:0071346;;GO:0007018;;GO:0001919;;GO:0031901;;GO:0005871;;GO:0005874;;GO:0005737;;GO:0016020;;GO:0005856;;GO:0045335;;GO:0005829;;GO:0005768;;GO:0005769;;GO:0016887;;GO:0005547;;GO:0080025;;GO:0000166;;GO:0043325;;GO:0003777;;GO:0008017;;GO:0008289;;GO:0017137;;GO:0008574;;GO:0035091;;GO:0032266;;GO:0005524;;GO:…	BP:endoderm development;;BP:receptor catabolic process;;BP:formation of primary germ layer;;BP:fibroblast growth factor receptor signaling pathway;;BP:epidermal growth factor receptor signaling pathway;;BP:early endosome to late endosome transport;;BP:Golgi to endosome transport;;BP:cellular response to interferon-gamma;;BP:microtubule-based movement;;BP:regulation of receptor recycling;;CC:early…	K17916	KIF16B, SNX23
MSTRG.14718.2	ENSMUSG00000037443	novel	ENSMUSG00000032788	Pdxk	pyridoxal (pyridoxine, vitamin B6) kinase [Source:MGI Symbol;Acc:MGI:1351869]	-0.928878	0.000294526	0.000491609	GO:0016310;;GO:0014075;;GO:0010165;;GO:0032094;;GO:0009636;;GO:0043066;;GO:0042823;;GO:0008283;;GO:0009443;;GO:0032570;;GO:0042493;;GO:0017085;;GO:0005737;;GO:0005654;;GO:0005829;;GO:0070280;;GO:0008144;;GO:0008270;;GO:0030955;;GO:0000287;;GO:0000166;;GO:0016740;;GO:0046872;;GO:0005524;;GO:0042803;;GO:0016301;;GO:0008478;;GO:0031402;;GO:0031403;;GO:0030170	BP:phosphorylation;;BP:response to amine;;BP:response to X-ray;;BP:response to food;;BP:response to toxic substance;;BP:negative regulation of apoptotic process;;BP:pyridoxal phosphate biosynthetic process;;BP:cell proliferation;;BP:pyridoxal 5'-phosphate salvage;;BP:response to progesterone;;BP:response to drug;;BP:response to insecticide;;CC:cytoplasm;;CC:nucleoplasm;;CC:cytosol;;MF:pyridoxal b…	K00868	pdxK, pdxY	map00750	Vitamin B6 metabolism
MSTRG.14718.2	ENSMUSG00000037443	novel	ENSMUSG00000050345	4930486L24Rik	RIKEN cDNA 4930486L24 gene [Source:MGI Symbol;Acc:MGI:1922258]	0.95	8.76252e-05	0.000307081	GO:0051603;;GO:0005764;;GO:0005615;;GO:0030054;;GO:0004197	BP:proteolysis involved in cellular protein catabolic process;;CC:lysosome;;CC:extracellular space;;CC:cell junction;;MF:cysteine-type endopeptidase activity;;	K01365;cge	CTSL;	map05205;;map05323;;map04612;;map05418;;map04145;;map04210;;map04142;;map04140	Proteoglycans in cancer;;Rheumatoid arthritis;;Antigen processing and presentation;;Fluid shear stress and atherosclerosis;;Phagosome;;Apoptosis;;Lysosome;;Autophagy - animal
MSTRG.14718.2	ENSMUSG00000037443	novel	ENSMUSG00000084128	Esrp2	epithelial splicing regulatory protein 2 [Source:MGI Symbol;Acc:MGI:1924661]	-0.933333	0.0002359	0.000440991	GO:0000380;;GO:0050679;;GO:0043484;;GO:0060441;;GO:0060445;;GO:0006397;;GO:0008380;;GO:0005634;;GO:0005654;;GO:0003723;;GO:0003676;;GO:0003729	BP:alternative mRNA splicing, via spliceosome;;BP:positive regulation of epithelial cell proliferation;;BP:regulation of RNA splicing;;BP:epithelial tube branching involved in lung morphogenesis;;BP:branching involved in salivary gland morphogenesis;;BP:mRNA processing;;BP:RNA splicing;;CC:nucleus;;CC:nucleoplasm;;MF:RNA binding;;MF:nucleic acid binding;;MF:mRNA binding;;	K14947	ESRP1_2
MSTRG.14718.2	ENSMUSG00000037443	novel	ENSMUSG00000035954	Dock4	dedicator of cytokinesis 4 [Source:MGI Symbol;Acc:MGI:1918006]	-0.933333	0.0002359	0.000440991	GO:1904754;;GO:0060326;;GO:0007264;;GO:1904694;;GO:0005794;;GO:0005730;;GO:0005829;;GO:0016020;;GO:0032420;;GO:0005886;;GO:0032421;;GO:0030676;;GO:0005096;;GO:0030971;;GO:0017124;;GO:0048365;;GO:0030165	BP:positive regulation of vascular associated smooth muscle cell migration;;BP:cell chemotaxis;;BP:small GTPase mediated signal transduction;;BP:negative regulation of vascular smooth muscle contraction;;CC:Golgi apparatus;;CC:nucleolus;;CC:cytosol;;CC:membrane;;CC:stereocilium;;CC:plasma membrane;;CC:stereocilium bundle;;MF:Rac guanyl-nucleotide exchange factor activity;;MF:GTPase activator acti…	K17697	DOCK4	map04015	Rap1 signaling pathway
MSTRG.14718.2	ENSMUSG00000037443	novel	ENSMUSG00000055850	Rnf181	ring finger protein 181 [Source:MGI Symbol;Acc:MGI:1913760]	-0.916667	0.000506619	0.000584646	GO:0016567;;GO:0051865;;GO:0005737;;GO:0061630;;GO:0046872;;GO:0004842	BP:protein ubiquitination;;BP:protein autoubiquitination;;CC:cytoplasm;;MF:ubiquitin protein ligase activity;;MF:metal ion binding;;MF:ubiquitin-protein transferase activity;;	K22378	RNF181
MSTRG.14718.2	ENSMUSG00000037443	novel	ENSMUSG00000008845	Cd163	CD163 antigen [Source:MGI Symbol;Acc:MGI:2135946]	-0.933333	0.0002359	0.000440991	GO:0006897;;GO:0006953;;GO:0006954;;GO:0009897;;GO:0016021;;GO:0016020;;GO:0005576;;GO:0005886;;GO:0005044	BP:endocytosis;;BP:acute-phase response;;BP:inflammatory response;;CC:external side of plasma membrane;;CC:integral component of membrane;;CC:membrane;;CC:extracellular region;;CC:plasma membrane;;MF:scavenger receptor activity;;	K06545	CD163
MSTRG.14718.2	ENSMUSG00000037443	novel	ENSMUSG00000027530	Fabp12	fatty acid binding protein 12 [Source:MGI Symbol;Acc:MGI:1922747]	0.912142	0.000606851	0.000640655	GO:0008150;;GO:0005575;;GO:0008289	BP:biological_process;;CC:cellular_component;;MF:lipid binding;;
MSTRG.14718.2	ENSMUSG00000037443	novel	ENSMUSG00000026116	Tmem131	transmembrane protein 131 [Source:MGI Symbol;Acc:MGI:1927110]	-0.933333	0.0002359	0.000440991	GO:0016021	CC:integral component of membrane;;
MSTRG.14718.2	ENSMUSG00000037443	novel	ENSMUSG00000026112	Coa5	cytochrome C oxidase assembly factor 5 [Source:MGI Symbol;Acc:MGI:1923428]	-0.916667	0.000506619	0.000584646	GO:0033617;;GO:0005739	BP:mitochondrial respiratory chain complex IV assembly;;CC:mitochondrion;;	K18178	COA5, PET191
MSTRG.14718.2	ENSMUSG00000037443	novel	ENSMUSG00000036817	Sun1	Sad1 and UNC84 domain containing 1 [Source:MGI Symbol;Acc:MGI:1924303]	-0.933333	0.0002359	0.000440991	GO:0001503;;GO:0006998;;GO:0090286;;GO:0007129;;GO:0009612;;GO:0021817;;GO:0007283;;GO:0051642;;GO:0070197;;GO:0090292;;GO:0002080;;GO:0002081;;GO:0005737;;GO:0005639;;GO:0016021;;GO:0005635;;GO:0031965;;GO:0034993;;GO:0043231;;GO:0005623;;GO:0005634;;GO:0005521;;GO:0043495	BP:ossification;;BP:nuclear envelope organization;;BP:cytoskeletal anchoring at nuclear membrane;;BP:synapsis;;BP:response to mechanical stimulus;;BP:nucleokinesis involved in cell motility in cerebral cortex radial glia guided migration;;BP:spermatogenesis;;BP:centrosome localization;;BP:meiotic attachment of telomere to nuclear envelope;;BP:nuclear matrix anchoring at nuclear membrane;;CC:acros…	K19347	SUN1_2
MSTRG.14718.2	ENSMUSG00000037443	novel	ENSMUSG00000029819	Npy	neuropeptide Y [Source:MGI Symbol;Acc:MGI:97374]	0.979088	4.26632e-06	7.31871e-05	GO:0007631;;GO:0019732;;GO:0032100;;GO:0019731;;GO:0042117;;GO:0002865;;GO:0032903;;GO:0008284;;GO:0008217;;GO:0031175;;GO:0050829;;GO:0050909;;GO:0021987;;GO:0061844;;GO:0007218;;GO:1904407;;GO:0060575;;GO:0021954;;GO:0007186;;GO:0007187;;GO:0007568;;GO:0010811;;GO:0045087;;GO:0050830;;GO:1904000;;GO:0007268;;GO:0008343;;GO:1901215;;GO:0045776;;GO:0001878;;GO:0048572;;GO:0045964;;GO:0070374;;GO:…	BP:feeding behavior;;BP:antifungal humoral response;;BP:positive regulation of appetite;;BP:antibacterial humoral response;;BP:monocyte activation;;BP:negative regulation of acute inflammatory response to antigenic stimulus;;BP:regulation of nerve growth factor production;;BP:positive regulation of cell proliferation;;BP:regulation of blood pressure;;BP:neuron projection development;;BP:defense r…	K05232	NPY	map04920;;map04080;;map04024;;map04923;;map05034	Adipocytokine signaling pathway;;Neuroactive ligand-receptor interaction;;cAMP signaling pathway;;Regulation of lipolysis in adipocytes;;Alcoholism
MSTRG.14718.2	ENSMUSG00000037443	novel	ENSMUSG00000029174	Tbc1d1	TBC1 domain family, member 1 [Source:MGI Symbol;Acc:MGI:1889508]	-0.916667	0.000506619	0.000584646	GO:0043547;;GO:0090630;;GO:0006886;;GO:0032880;;GO:0005634;;GO:0005623;;GO:0005829;;GO:0005096;;GO:0017137;;GO:0005515	BP:positive regulation of GTPase activity;;BP:activation of GTPase activity;;BP:intracellular protein transport;;BP:regulation of protein localization;;CC:nucleus;;CC:cell;;CC:cytosol;;MF:GTPase activator activity;;MF:Rab GTPase binding;;MF:protein binding;;	K18341	TBC1D1	map04152	AMPK signaling pathway
MSTRG.14718.2	ENSMUSG00000037443	novel	ENSMUSG00000022474	Pmm1	phosphomannomutase 1 [Source:MGI Symbol;Acc:MGI:1353418]	-0.916667	0.000506619	0.000584646	GO:0006013;;GO:1990830;;GO:0006487;;GO:0045047;;GO:0009298;;GO:0005737;;GO:0005829;;GO:0043025;;GO:0016853;;GO:0004615;;GO:0046872	BP:mannose metabolic process;;BP:cellular response to leukemia inhibitory factor;;BP:protein N-linked glycosylation;;BP:protein targeting to ER;;BP:GDP-mannose biosynthetic process;;CC:cytoplasm;;CC:cytosol;;CC:neuronal cell body;;MF:isomerase activity;;MF:phosphomannomutase activity;;MF:metal ion binding;;	K17497	PMM	map00520;;map00051	Amino sugar and nucleotide sugar metabolism;;Fructose and mannose metabolism
MSTRG.14718.2	ENSMUSG00000037443	novel	ENSMUSG00000020182	Ddc	dopa decarboxylase [Source:MGI Symbol;Acc:MGI:94876]	-0.933333	0.0002359	0.000440991	GO:0019752;;GO:0035690;;GO:0042427;;GO:0042423;;GO:0010259;;GO:0006520;;GO:0009636;;GO:0071312;;GO:0046684;;GO:0015842;;GO:0007623;;GO:0033076;;GO:0006584;;GO:0042417;;GO:0042416;;GO:0071363;;GO:0052314;;GO:0008021;;GO:0030424;;GO:0005737;;GO:0043025;;GO:0004058;;GO:0030170;;GO:0036468;;GO:0016597;;GO:0016829;;GO:0019899;;GO:0003824;;GO:0016831;;GO:0019904	BP:carboxylic acid metabolic process;;BP:cellular response to drug;;BP:serotonin biosynthetic process;;BP:catecholamine biosynthetic process;;BP:multicellular organism aging;;BP:cellular amino acid metabolic process;;BP:response to toxic substance;;BP:cellular response to alkaloid;;BP:response to pyrethroid;;BP:aminergic neurotransmitter loading into synaptic vesicle;;BP:circadian rhythm;;BP:isoq…	K01593	DDC, TDC	map05031;;map00380;;map00360;;map00350;;map04728;;map05034;;map04726;;map05030	Amphetamine addiction;;Tryptophan metabolism;;Phenylalanine metabolism;;Tyrosine metabolism;;Dopaminergic synapse;;Alcoholism;;Serotonergic synapse;;Cocaine addiction
MSTRG.14718.2	ENSMUSG00000037443	novel	ENSMUSG00000032012	Nectin1	nectin cell adhesion molecule 1 [Source:MGI Symbol;Acc:MGI:1926483]	-0.916667	0.000506619	0.000584646	GO:0019062;;GO:0046718;;GO:0007155;;GO:0006826;;GO:0007411;;GO:0002089;;GO:0051963;;GO:0098609;;GO:0048593;;GO:0070166;;GO:0002934;;GO:0007157;;GO:0007156;;GO:1902414;;GO:0060041;;GO:0030425;;GO:0030424;;GO:0045202;;GO:0099059;;GO:0016021;;GO:0043005;;GO:0044291;;GO:0005913;;GO:0005911;;GO:0005886;;GO:0032584;;GO:0098686;;GO:0043231;;GO:0043296;;GO:0038023;;GO:0030246;;GO:0050839;;GO:0042802;;GO:…	BP:virion attachment to host cell;;BP:viral entry into host cell;;BP:cell adhesion;;BP:iron ion transport;;BP:axon guidance;;BP:lens morphogenesis in camera-type eye;;BP:regulation of synapse assembly;;BP:cell-cell adhesion;;BP:camera-type eye morphogenesis;;BP:enamel mineralization;;BP:desmosome organization;;BP:heterophilic cell-cell adhesion via plasma membrane cell adhesion molecules;;BP:homo…	K06081	PVRL1, CD111	map04514;;map05168;;map04520	Cell adhesion molecule;;Herpes simplex infection;;Adherens junction
MSTRG.14718.2	ENSMUSG00000037443	novel	ENSMUSG00000024187	Fam234a	family with sequence similarity 234, member A [Source:MGI Symbol;Acc:MGI:2146854]	-0.933333	0.0002359	0.000440991	GO:0008150;;GO:0009986;;GO:0016020;;GO:0016021;;GO:0005515;;GO:0003674	BP:biological_process;;CC:cell surface;;CC:membrane;;CC:integral component of membrane;;MF:protein binding;;MF:molecular_function;;	K17258	ITFG3
MSTRG.14718.2	ENSMUSG00000037443	novel	ENSMUSG00000021972	Hmbox1	homeobox containing 1 [Source:MGI Symbol;Acc:MGI:2445066]	-0.912142	0.000606851	0.000640655	GO:0000122;;GO:0032212;;GO:0051972;;GO:0051973;;GO:0045892;;GO:0045893;;GO:0035563;;GO:0000784;;GO:0005737;;GO:0016605;;GO:0016604;;GO:0005813;;GO:0005634;;GO:0005654;;GO:0005829;;GO:0015030;;GO:0044877;;GO:0043565;;GO:0003691;;GO:0042162;;GO:0001227;;GO:0042802	BP:negative regulation of transcription from RNA polymerase II promoter;;BP:positive regulation of telomere maintenance via telomerase;;BP:regulation of telomerase activity;;BP:positive regulation of telomerase activity;;BP:negative regulation of transcription, DNA-templated;;BP:positive regulation of transcription, DNA-templated;;BP:positive regulation of chromatin binding;;CC:nuclear chromosome…
MSTRG.14718.2	ENSMUSG00000037443	novel	ENSMUSG00000037190	Cyb561d2	cytochrome b-561 domain containing 2 [Source:MGI Symbol;Acc:MGI:1929280]	-0.916667	0.000506619	0.000584646	GO:0055114;;GO:0005783;;GO:0016021;;GO:0016020;;GO:0005789;;GO:0030659;;GO:0031982;;GO:0020037;;GO:0004322;;GO:0046872	BP:oxidation-reduction process;;CC:endoplasmic reticulum;;CC:integral component of membrane;;CC:membrane;;CC:endoplasmic reticulum membrane;;CC:cytoplasmic vesicle membrane;;CC:vesicle;;MF:heme binding;;MF:ferroxidase activity;;MF:metal ion binding;;	K08371	CYB561D2
MSTRG.14718.2	ENSMUSG00000037443	novel	ENSMUSG00000059355	Wdr83os	WD repeat domain 83 opposite strand [Source:MGI Symbol;Acc:MGI:3041257]	-0.916667	0.000506619	0.000584646	GO:0006013;;GO:0016021;;GO:0016020;;GO:0030246;;GO:0046872;;GO:0004559	BP:mannose metabolic process;;CC:integral component of membrane;;CC:membrane;;MF:carbohydrate binding;;MF:metal ion binding;;MF:alpha-mannosidase activity;;
MSTRG.14718.2	ENSMUSG00000037443	novel	ENSMUSG00000027763	Mbnl1	muscleblind like splicing factor 1 [Source:MGI Symbol;Acc:MGI:1928482]	-0.95	8.76252e-05	0.000307081	GO:0043484;;GO:0008380;;GO:0005737;;GO:0010494;;GO:0005634;;GO:0005654;;GO:0005829;;GO:0001069;;GO:0003725;;GO:0003723;;GO:0046872	BP:regulation of RNA splicing;;BP:RNA splicing;;CC:cytoplasm;;CC:cytoplasmic stress granule;;CC:nucleus;;CC:nucleoplasm;;CC:cytosol;;MF:regulatory region RNA binding;;MF:double-stranded RNA binding;;MF:RNA binding;;MF:metal ion binding;;	K14943	MBNL
MSTRG.14718.2	ENSMUSG00000037443	novel	ENSMUSG00000025465	Echs1	enoyl Coenzyme A hydratase, short chain, 1, mitochondrial [Source:MGI Symbol;Acc:MGI:2136460]	-0.916667	0.000506619	0.000584646	GO:0006631;;GO:0006629;;GO:0006635;;GO:0005739;;GO:0005759;;GO:0004300;;GO:0016829;;GO:0003824	BP:fatty acid metabolic process;;BP:lipid metabolic process;;BP:fatty acid beta-oxidation;;CC:mitochondrion;;CC:mitochondrial matrix;;MF:enoyl-CoA hydratase activity;;MF:lyase activity;;MF:catalytic activity;;	K07511	ECHS1	map00310;;map00071;;map00380;;map00650;;map00062;;map00280;;map00640;;map00410	Lysine degradation;;Fatty acid degradation;;Tryptophan metabolism;;Butanoate metabolism;;Fatty acid elongation;;Valine, leucine and isoleucine degradation;;Propanoate metabolism;;beta-Alanine metabolism
MSTRG.14718.2	ENSMUSG00000037443	novel	ENSMUSG00000035064	Eef2k	eukaryotic elongation factor-2 kinase [Source:MGI Symbol;Acc:MGI:1195261]	-0.966667	2.15503e-05	0.000153517	GO:0016310;;GO:0061003;;GO:0031952;;GO:1990637;;GO:0032869;;GO:0046777;;GO:0043066;;GO:0071454;;GO:0006468;;GO:0071277;;GO:0002931;;GO:0071320;;GO:0051965;;GO:1990416;;GO:0045807;;GO:0006414;;GO:0014069;;GO:0043197;;GO:0000166;;GO:0004674;;GO:0016740;;GO:0005509;;GO:0005524;;GO:0008135;;GO:0005515;;GO:0016301;;GO:0004686;;GO:0003746;;GO:0005516	BP:phosphorylation;;BP:positive regulation of dendritic spine morphogenesis;;BP:regulation of protein autophosphorylation;;BP:response to prolactin;;BP:cellular response to insulin stimulus;;BP:protein autophosphorylation;;BP:negative regulation of apoptotic process;;BP:cellular response to anoxia;;BP:protein phosphorylation;;BP:cellular response to calcium ion;;BP:response to ischemia;;BP:cellul…	K08292	EEF2K	map04921;;map04152	Oxytocin signaling pathway;;AMPK signaling pathway
MSTRG.14718.2	ENSMUSG00000037443	novel	ENSMUSG00000020238	Ncln	nicalin [Source:MGI Symbol;Acc:MGI:1926081]	-0.916667	0.000506619	0.000584646	GO:0009966;;GO:0050821;;GO:0061635;;GO:0043254;;GO:0032991;;GO:0005783;;GO:0016021;;GO:0016020;;GO:0005789;;GO:0003674	BP:regulation of signal transduction;;BP:protein stabilization;;BP:regulation of protein complex stability;;BP:regulation of protein complex assembly;;CC:macromolecular complex;;CC:endoplasmic reticulum;;CC:integral component of membrane;;CC:membrane;;CC:endoplasmic reticulum membrane;;MF:molecular_function;;
MSTRG.14718.2	ENSMUSG00000037443	novel	ENSMUSG00000010751	Tnfrsf22	tumor necrosis factor receptor superfamily, member 22 [Source:MGI Symbol;Acc:MGI:1930270]	0.916667	0.000506619	0.000584646	GO:1902042;;GO:0043065;;GO:0036462;;GO:0009897;;GO:0009986;;GO:0016020;;GO:0031362;;GO:0005576;;GO:0005886;;GO:0016021;;GO:0045569;;GO:0005515	BP:negative regulation of extrinsic apoptotic signaling pathway via death domain receptors;;BP:positive regulation of apoptotic process;;BP:TRAIL-activated apoptotic signaling pathway;;CC:external side of plasma membrane;;CC:cell surface;;CC:membrane;;CC:anchored component of external side of plasma membrane;;CC:extracellular region;;CC:plasma membrane;;CC:integral component of membrane;;MF:TRAIL…	K05158	TNFRSF22
MSTRG.14718.2	ENSMUSG00000037443	novel	ENSMUSG00000025142	Aspscr1	alveolar soft part sarcoma chromosome region, candidate 1 (human) [Source:MGI Symbol;Acc:MGI:1916188]	-0.916667	0.000506619	0.000584646	GO:0006886;;GO:0031401;;GO:0042593;;GO:0046324;;GO:0043231;;GO:0030659;;GO:0033116;;GO:0009898;;GO:0019898;;GO:0005654;;GO:0012506;;GO:0005886;;GO:0048471;;GO:0005829;;GO:0012505	BP:intracellular protein transport;;BP:positive regulation of protein modification process;;BP:glucose homeostasis;;BP:regulation of glucose import;;CC:intracellular membrane-bounded organelle;;CC:cytoplasmic vesicle membrane;;CC:endoplasmic reticulum-Golgi intermediate compartment membrane;;CC:cytoplasmic side of plasma membrane;;CC:extrinsic component of membrane;;CC:nucleoplasm;;CC:vesicle mem…	K15627	ASPSCR1, ASPL	map05202	Transcriptional misregulation in cancer
MSTRG.14718.2	ENSMUSG00000037443	novel	ENSMUSG00000030747	Dgat2	diacylglycerol O-acyltransferase 2 [Source:MGI Symbol;Acc:MGI:1915050]	-0.933333	0.0002359	0.000440991	GO:0006651;;GO:0035356;;GO:0060613;;GO:0019915;;GO:0035336;;GO:0042572;;GO:0010867;;GO:0097006;;GO:0038183;;GO:0006071;;GO:0090181;;GO:0045722;;GO:0006629;;GO:0006640;;GO:0055089;;GO:0046322;;GO:0042632;;GO:0046339;;GO:0036155;;GO:0034383;;GO:0071400;;GO:0019432;;GO:0050746;;GO:0005811;;GO:0005783;;GO:0005789;;GO:0030176;;GO:0005737;;GO:0016021;;GO:0016020;;GO:0005739;;GO:0048471;;GO:0043231;;GO:…	BP:diacylglycerol biosynthetic process;;BP:cellular triglyceride homeostasis;;BP:fat pad development;;BP:lipid storage;;BP:long-chain fatty-acyl-CoA metabolic process;;BP:retinol metabolic process;;BP:positive regulation of triglyceride biosynthetic process;;BP:regulation of plasma lipoprotein particle levels;;BP:bile acid signaling pathway;;BP:glycerol metabolic process;;BP:regulation of cholest…	K11160	DGAT2	map00561;;map04975	Glycerolipid metabolism;;Fat digestion and absorption
MSTRG.14718.2	ENSMUSG00000037443	novel	ENSMUSG00000036904	Fzd8	frizzled class receptor 8 [Source:MGI Symbol;Acc:MGI:108460]	-0.966667	2.15503e-05	0.000153517	GO:0007165;;GO:0007166;;GO:0043507;;GO:0001525;;GO:0007275;;GO:0000122;;GO:0007186;;GO:0033077;;GO:0060070;;GO:0035567;;GO:0016055;;GO:0045944;;GO:0001934;;GO:1990851;;GO:0016021;;GO:0016020;;GO:0005794;;GO:0005886;;GO:0005576;;GO:0004930;;GO:0030165;;GO:0031625;;GO:0042813;;GO:0004888;;GO:0005515;;GO:0017147;;GO:0005102	BP:signal transduction;;BP:cell surface receptor signaling pathway;;BP:positive regulation of JUN kinase activity;;BP:angiogenesis;;BP:multicellular organism development;;BP:negative regulation of transcription from RNA polymerase II promoter;;BP:G-protein coupled receptor signaling pathway;;BP:T cell differentiation in thymus;;BP:canonical Wnt signaling pathway;;BP:non-canonical Wnt signaling pa…	K02375	FZD5_8, fz2	map04390;;map05217;;map04310;;map05010;;map05224;;map05205;;map05200;;map04550;;map04150;;map04916	Hippo signaling pathway;;Basal cell carcinoma;;Wnt signaling pathway;;Alzheimer's disease;;Breast cancer;;Proteoglycans in cancer;;Pathways in cancer;;Signaling pathways regulating pluripotency of stem cells;;mTOR signaling pathway;;Melanogenesis
MSTRG.14718.2	ENSMUSG00000037443	novel	ENSMUSG00000040111	Gramd1b	GRAM domain containing 1B [Source:MGI Symbol;Acc:MGI:1925037]	-0.933333	0.0002359	0.000440991	GO:0071397;;GO:0042632;;GO:0140268;;GO:0016021;;GO:0016020;;GO:0005886;;GO:0005789;;GO:0015485;;GO:0120020;;GO:0001786;;GO:0070300	BP:cellular response to cholesterol;;BP:cholesterol homeostasis;;CC:endoplasmic reticulum-plasma membrane contact site;;CC:integral component of membrane;;CC:membrane;;CC:plasma membrane;;CC:endoplasmic reticulum membrane;;MF:cholesterol binding;;MF:cholesterol transfer activity;;MF:phosphatidylserine binding;;MF:phosphatidic acid binding;;
MSTRG.14718.2	ENSMUSG00000037443	novel	ENSMUSG00000015932	Dstn	destrin [Source:MGI Symbol;Acc:MGI:1929270]	0.933333	0.0002359	0.000440991	GO:0030836;;GO:0048870;;GO:0051014;;GO:0030043;;GO:0030042;;GO:0005737;;GO:0015629;;GO:0030864;;GO:0051015;;GO:0003779	BP:positive regulation of actin filament depolymerization;;BP:cell motility;;BP:actin filament severing;;BP:actin filament fragmentation;;BP:actin filament depolymerization;;CC:cytoplasm;;CC:actin cytoskeleton;;CC:cortical actin cytoskeleton;;MF:actin filament binding;;MF:actin binding;;	K10363	DSTN
MSTRG.14718.2	ENSMUSG00000037443	novel	ENSMUSG00000007617	Homer1	homer scaffolding protein 1 [Source:MGI Symbol;Acc:MGI:1347345]	-0.953983	6.57887e-05	0.000307081	GO:0048148;;GO:0007623;;GO:0035418;;GO:0009967;;GO:0007216;;GO:0051262;;GO:1902950;;GO:0098962;;GO:0048741;;GO:0051592;;GO:0007268;;GO:0042220;;GO:0090279;;GO:0003009;;GO:0048875;;GO:0051928;;GO:0035094;;GO:0007206;;GO:0051966;;GO:2001256;;GO:2001257;;GO:0044309;;GO:0005886;;GO:0030425;;GO:0030424;;GO:0043025;;GO:0045202;;GO:0030054;;GO:0005737;;GO:0045177;;GO:0030018;;GO:0043005;;GO:0099524;;GO:…	BP:behavioral response to cocaine;;BP:circadian rhythm;;BP:protein localization to synapse;;BP:positive regulation of signal transduction;;BP:G-protein coupled glutamate receptor signaling pathway;;BP:protein tetramerization;;BP:regulation of dendritic spine maintenance;;BP:regulation of postsynaptic neurotransmitter receptor activity;;BP:skeletal muscle fiber development;;BP:response to calcium …	K15010	HOMER	map04068;;map04724	FoxO signaling pathway;;Glutamatergic synapse
MSTRG.14718.2	ENSMUSG00000037443	novel	ENSMUSG00000032763	Ilvbl	ilvB (bacterial acetolactate synthase)-like [Source:MGI Symbol;Acc:MGI:1351911]	-0.95	8.76252e-05	0.000307081	GO:0001561;;GO:0016021;;GO:0005789;;GO:0000287;;GO:0003824;;GO:0030976	BP:fatty acid alpha-oxidation;;CC:integral component of membrane;;CC:endoplasmic reticulum membrane;;MF:magnesium ion binding;;MF:catalytic activity;;MF:thiamine pyrophosphate binding;;	K11259	ILVBL
MSTRG.14718.2	ENSMUSG00000037443	novel	ENSMUSG00000036151	Tm6sf2	transmembrane 6 superfamily member 2 [Source:MGI Symbol;Acc:MGI:1933210]	-0.916667	0.000506619	0.000584646	GO:0055088;;GO:0019216;;GO:0016021;;GO:0005789;;GO:0033116	BP:lipid homeostasis;;BP:regulation of lipid metabolic process;;CC:integral component of membrane;;CC:endoplasmic reticulum membrane;;CC:endoplasmic reticulum-Golgi intermediate compartment membrane;;
MSTRG.14718.2	ENSMUSG00000037443	novel	ENSMUSG00000015970	Chdh	choline dehydrogenase [Source:MGI Symbol;Acc:MGI:1860776]	-0.95	8.76252e-05	0.000307081	GO:0019285;;GO:0005739;;GO:0005743;;GO:0050660;;GO:0016614;;GO:0008812	BP:glycine betaine biosynthetic process from choline;;CC:mitochondrion;;CC:mitochondrial inner membrane;;MF:flavin adenine dinucleotide binding;;MF:oxidoreductase activity, acting on CH-OH group of donors;;MF:choline dehydrogenase activity;;	K00108	betA, CHDH	map00260	Glycine, serine and threonine metabolism
MSTRG.14718.2	ENSMUSG00000037443	novel	ENSMUSG00000019302	Atp6v0a1	ATPase, H+ transporting, lysosomal V0 subunit A1 [Source:MGI Symbol;Acc:MGI:103286]	0.933333	0.0002359	0.000440991	GO:0007035;;GO:1901998;;GO:0016241;;GO:0005737;;GO:0005794;;GO:0005829;;GO:0042470;;GO:0043231;;GO:0016021;;GO:0016607;;GO:0008021;;GO:0000220;;GO:0005623;;GO:0043229;;GO:0005886;;GO:0030285;;GO:0016471;;GO:0048471;;GO:0051117;;GO:0015078;;GO:0046961	BP:vacuolar acidification;;BP:toxin transport;;BP:regulation of macroautophagy;;CC:cytoplasm;;CC:Golgi apparatus;;CC:cytosol;;CC:melanosome;;CC:intracellular membrane-bounded organelle;;CC:integral component of membrane;;CC:nuclear speck;;CC:synaptic vesicle;;CC:vacuolar proton-transporting V-type ATPase, V0 domain;;CC:cell;;CC:intracellular organelle;;CC:plasma membrane;;CC:integral component of…	K02154	ATPeV0A, ATP6N	map05152;;map05323;;map04966;;map05120;;map04145;;map00190;;map04142;;map04721;;map05110	Tuberculosis;;Rheumatoid arthritis;;Collecting duct acid secretion;;Epithelial cell signaling in Helicobacter pylori infection;;Phagosome;;Oxidative phosphorylation;;Lysosome;;Synaptic vesicle cycle;;Vibrio cholerae infection
MSTRG.14718.2	ENSMUSG00000037443	novel	ENSMUSG00000036606	Plxnb2	plexin B2 [Source:MGI Symbol;Acc:MGI:2154239]	-0.933333	0.0002359	0.000440991	GO:0008360;;GO:0045727;;GO:0007420;;GO:0050772;;GO:0043087;;GO:0071526;;GO:0001932;;GO:0007162;;GO:0030334;;GO:0010976;;GO:1904861;;GO:1902287;;GO:2001222;;GO:0001843;;GO:0007156;;GO:0007405;;GO:0002116;;GO:0016021;;GO:0005887;;GO:0062023;;GO:0017154	BP:regulation of cell shape;;BP:positive regulation of translation;;BP:brain development;;BP:positive regulation of axonogenesis;;BP:regulation of GTPase activity;;BP:semaphorin-plexin signaling pathway;;BP:regulation of protein phosphorylation;;BP:negative regulation of cell adhesion;;BP:regulation of cell migration;;BP:positive regulation of neuron projection development;;BP:excitatory synapse …	K06821	PLXNB	map04360	Axon guidance
MSTRG.14718.2	ENSMUSG00000037443	novel	ENSMUSG00000027495	Fam210b	family with sequence similarity 210, member B [Source:MGI Symbol;Acc:MGI:1914267]	-0.937247	0.000191631	0.000440991	GO:0045648;;GO:0071392;;GO:0043249;;GO:0016021;;GO:0005741;;GO:0031224	BP:positive regulation of erythrocyte differentiation;;BP:cellular response to estradiol stimulus;;BP:erythrocyte maturation;;CC:integral component of membrane;;CC:mitochondrial outer membrane;;CC:intrinsic component of membrane;;
MSTRG.14718.2	ENSMUSG00000037443	novel	ENSMUSG00000022517	Mgrn1	mahogunin, ring finger 1 [Source:MGI Symbol;Acc:MGI:2447670]	-0.933333	0.0002359	0.000440991			K10604	MGRN1	map04120;;map04340	Ubiquitin mediated proteolysis;;Hedgehog signaling pathway
MSTRG.14718.2	ENSMUSG00000037443	novel	ENSMUSG00000035203	Epn1	epsin 1 [Source:MGI Symbol;Acc:MGI:1333763]	-0.933333	0.0002359	0.000440991	GO:0090148;;GO:0001701;;GO:0006897;;GO:0048568;;GO:1903671;;GO:0007219;;GO:1905445;;GO:0007565;;GO:0005634;;GO:0031234;;GO:0098890;;GO:0098794;;GO:0098793;;GO:0098888;;GO:0098685;;GO:0005829;;GO:0005905;;GO:0008134;;GO:0008289;;GO:0044325;;GO:0035615	BP:membrane fission;;BP:in utero embryonic development;;BP:endocytosis;;BP:embryonic organ development;;BP:negative regulation of sprouting angiogenesis;;BP:Notch signaling pathway;;BP:positive regulation of clathrin coat assembly;;BP:female pregnancy;;CC:nucleus;;CC:extrinsic component of cytoplasmic side of plasma membrane;;CC:extrinsic component of postsynaptic membrane;;CC:postsynapse;;CC:pre…	K12471	EPN	map04144	Endocytosis
MSTRG.14718.2	ENSMUSG00000037443	novel	ENSMUSG00000008855	Hdac5	histone deacetylase 5 [Source:MGI Symbol;Acc:MGI:1333784]	-0.928878	0.000294526	0.000491609	GO:0045843;;GO:0007507;;GO:0010830;;GO:0042113;;GO:0006476;;GO:0010629;;GO:0043393;;GO:0000122;;GO:0006325;;GO:0040029;;GO:0016575;;GO:2000648;;GO:0045668;;GO:0061333;;GO:0030183;;GO:0048742;;GO:0071498;;GO:0051153;;GO:0010832;;GO:0006954;;GO:0042220;;GO:0007399;;GO:0042493;;GO:0090051;;GO:2000179;;GO:0045944;;GO:0033555;;GO:0045892;;GO:0051091;;GO:0002076;;GO:0016607;;GO:0090571;;GO:0005737;;GO:…	BP:negative regulation of striated muscle tissue development;;BP:heart development;;BP:regulation of myotube differentiation;;BP:B cell activation;;BP:protein deacetylation;;BP:negative regulation of gene expression;;BP:regulation of protein binding;;BP:negative regulation of transcription from RNA polymerase II promoter;;BP:chromatin organization;;BP:regulation of gene expression, epigenetic;;BP…	K11406	HDAC4_5	map05034;;map05206;;map05203;;map04371	Alcoholism;;MicroRNAs in cancer;;Viral carcinogenesis;;Apelin signaling pathway
MSTRG.14718.2	ENSMUSG00000037443	novel	ENSMUSG00000058704	Memo1	mediator of cell motility 1 [Source:MGI Symbol;Acc:MGI:1924140]	-0.916667	0.000506619	0.000584646	GO:0032886;;GO:2000145;;GO:0005829;;GO:0005634;;GO:0042277	BP:regulation of microtubule-based process;;BP:regulation of cell motility;;CC:cytosol;;CC:nucleus;;MF:peptide binding;;	K06990	MEMO1
MSTRG.14718.2	ENSMUSG00000037443	novel	ENSMUSG00000063065	Mapk3	mitogen-activated protein kinase 3 [Source:MGI Symbol;Acc:MGI:1346859]	-0.916667	0.000506619	0.000584646	GO:0000187;;GO:0000186;;GO:0016310;;GO:0009887;;GO:0060020;;GO:0007049;;GO:0000165;;GO:0006468;;GO:0006915;;GO:0007568;;GO:0019369;;GO:0005901;;GO:0005737;;GO:0005856;;GO:0005829;;GO:0000166;;GO:0004674;;GO:0016740;;GO:0004672;;GO:0042802;;GO:0016301;;GO:0004707;;GO:0005524;;GO:0004708	BP:activation of MAPK activity;;BP:activation of MAPKK activity;;BP:phosphorylation;;BP:animal organ morphogenesis;;BP:Bergmann glial cell differentiation;;BP:cell cycle;;BP:MAPK cascade;;BP:protein phosphorylation;;BP:apoptotic process;;BP:aging;;BP:arachidonic acid metabolic process;;CC:caveola;;CC:cytoplasm;;CC:cytoskeleton;;CC:cytosol;;MF:nucleotide binding;;MF:protein serine/threonine kinase…	K04371	ERK, MAPK1_3	map04360;;map04620;;map04621;;map04150;;map05133;;map04550;;map05132;;map05221;;map04320;;map04724;;map04723;;map05230;;map04730;;map04520;;map05140;;map05142;;map04650;;map04657;;map05145;;map04015;;map04014;;map04659;;map04540;;map04010;;map04013;;map04012;;map04810;;map05130;;map05034;;map04726;;map04725;;map05220;;map05223;;map04720;;map04666;;map05152;;map04664;;map04662;;map04660;;map04261;…	Axon guidance;;Toll-like receptor signaling pathway;;NOD-like receptor signaling pathway;;mTOR signaling pathway;;Pertussis;;Signaling pathways regulating pluripotency of stem cells;;Salmonella infection;;Acute myeloid leukemia;;Dorso-ventral axis formation;;Glutamatergic synapse;;Retrograde endocannabinoid signaling;;Central carbon metabolism in cancer;;Long-term depression;;Adherens junction;;L…
MSTRG.14718.2	ENSMUSG00000037443	novel	ENSMUSG00000021476	Habp4	hyaluronic acid binding protein 4 [Source:MGI Symbol;Acc:MGI:1891713]	-0.916667	0.000506619	0.000584646	GO:0071260;;GO:0008380;;GO:0030212;;GO:0033120;;GO:0043392;;GO:0030578;;GO:0045948;;GO:0006397;;GO:0016607;;GO:0030017;;GO:0005737;;GO:0005730;;GO:0005634;;GO:0005654;;GO:0005794;;GO:0010494;;GO:0005829;;GO:0097504;;GO:0016528;;GO:0015030;;GO:0005540;;GO:0032183;;GO:0003723	BP:cellular response to mechanical stimulus;;BP:RNA splicing;;BP:hyaluronan metabolic process;;BP:positive regulation of RNA splicing;;BP:negative regulation of DNA binding;;BP:PML body organization;;BP:positive regulation of translational initiation;;BP:mRNA processing;;CC:nuclear speck;;CC:sarcomere;;CC:cytoplasm;;CC:nucleolus;;CC:nucleus;;CC:nucleoplasm;;CC:Golgi apparatus;;CC:cytoplasmic stre…	K19019	HABP4
MSTRG.14718.2	ENSMUSG00000037443	novel	ENSMUSG00000047875	Gpr157	G protein-coupled receptor 157 [Source:MGI Symbol;Acc:MGI:2442046]	-0.916667	0.000506619	0.000584646	GO:0051482;;GO:0030154;;GO:0048512;;GO:0060019;;GO:0007165;;GO:0007166;;GO:0007186;;GO:0007275;;GO:0060170;;GO:0016021;;GO:0016020;;GO:0005886;;GO:0042995;;GO:0004930;;GO:0004888	BP:positive regulation of cytosolic calcium ion concentration involved in phospholipase C-activating G-protein coupled signaling pathway;;BP:cell differentiation;;BP:circadian behavior;;BP:radial glial cell differentiation;;BP:signal transduction;;BP:cell surface receptor signaling pathway;;BP:G-protein coupled receptor signaling pathway;;BP:multicellular organism development;;CC:ciliary membrane…	K08467	GPR157
MSTRG.14718.2	ENSMUSG00000037443	novel	ENSMUSG00000034258	Flvcr2	feline leukemia virus subgroup C cellular receptor 2 [Source:MGI Symbol;Acc:MGI:2384974]	-0.916667	0.000506619	0.000584646	GO:0015886;;GO:0097037;;GO:0055085;;GO:0016020;;GO:0005886;;GO:0016021;;GO:0015232;;GO:0020037;;GO:0022857	BP:heme transport;;BP:heme export;;BP:transmembrane transport;;CC:membrane;;CC:plasma membrane;;CC:integral component of membrane;;MF:heme transporter activity;;MF:heme binding;;MF:transmembrane transporter activity;;	K08220	FLVCR, SLC49A1_2
MSTRG.14718.2	ENSMUSG00000037443	novel	ENSMUSG00000027447	Cst3	cystatin C [Source:MGI Symbol;Acc:MGI:102519]	-0.916667	0.000506619	0.000584646	GO:0060009;;GO:0048678;;GO:0042747;;GO:0001666;;GO:0014070;;GO:0032355;;GO:0010035;;GO:0007431;;GO:0097435;;GO:0009636;;GO:0043067;;GO:0010466;;GO:0008284;;GO:0006915;;GO:0045740;;GO:0060548;;GO:0070301;;GO:0006952;;GO:0001775;;GO:0001654;;GO:0060311;;GO:0060313;;GO:0010951;;GO:0034599;;GO:0006979;;GO:0008584;;GO:0009743;;GO:0007420;;GO:0010716;;GO:0007566;;GO:0042493;;GO:0031667;;GO:0010711;;GO:…	BP:Sertoli cell development;;BP:response to axon injury;;BP:circadian sleep/wake cycle, REM sleep;;BP:response to hypoxia;;BP:response to organic cyclic compound;;BP:response to estradiol;;BP:response to inorganic substance;;BP:salivary gland development;;BP:fibril organization;;BP:response to toxic substance;;BP:regulation of programmed cell death;;BP:negative regulation of peptidase activity;;B…	K13899	CST3	map04970	Salivary secretion
MSTRG.14718.2	ENSMUSG00000037443	novel	ENSMUSG00000038954	Supt3	SPT3, SAGA and STAGA complex component [Source:MGI Symbol;Acc:MGI:1923723]	-0.95	8.76252e-05	0.000307081	GO:1903508;;GO:0043966;;GO:0006366;;GO:0006357;;GO:0016578;;GO:0005634;;GO:0030914;;GO:0005654;;GO:0033276;;GO:0005669;;GO:0003713;;GO:0004402;;GO:0003712;;GO:0003677;;GO:0046982	BP:positive regulation of nucleic acid-templated transcription;;BP:histone H3 acetylation;;BP:transcription from RNA polymerase II promoter;;BP:regulation of transcription from RNA polymerase II promoter;;BP:histone deubiquitination;;CC:nucleus;;CC:STAGA complex;;CC:nucleoplasm;;CC:transcription factor TFTC complex;;CC:transcription factor TFIID complex;;MF:transcription coactivator activity;;MF:…	K11313	SUPT3H, SPT3	map05202	Transcriptional misregulation in cancer
MSTRG.14718.2	ENSMUSG00000037443	novel	ENSMUSG00000036622	Atp13a2	ATPase type 13A2 [Source:MGI Symbol;Acc:MGI:1922022]	-0.916667	0.000506619	0.000584646	GO:0033157;;GO:1903543;;GO:0010628;;GO:0010821;;GO:0007041;;GO:0061909;;GO:1903710;;GO:1905037;;GO:1902047;;GO:0006882;;GO:2000152;;GO:0006874;;GO:0016243;;GO:0016241;;GO:0006879;;GO:0052548;;GO:0006812;;GO:0006914;;GO:1905123;;GO:1905165;;GO:0061462;;GO:0055088;;GO:0034599;;GO:0055069;;GO:1900180;;GO:0050714;;GO:0071287;;GO:1990938;;GO:0097734;;GO:0005770;;GO:0030133;;GO:0031982;;GO:0031410;;GO:…	BP:regulation of intracellular protein transport;;BP:positive regulation of exosomal secretion;;BP:positive regulation of gene expression;;BP:regulation of mitochondrion organization;;BP:lysosomal transport;;BP:autophagosome-lysosome fusion;;BP:spermine transmembrane transport;;BP:autophagosome organization;;BP:polyamine transmembrane transport;;BP:cellular zinc ion homeostasis;;BP:regulation of …	K13526	ATP13A2
MSTRG.14718.2	ENSMUSG00000037443	novel	ENSMUSG00000029071	Dvl1	dishevelled segment polarity protein 1 [Source:MGI Symbol;Acc:MGI:94941]	-0.916667	0.000506619	0.000584646	GO:0048675;;GO:0034504;;GO:0050808;;GO:0032436;;GO:0007269;;GO:0060029;;GO:0035372;;GO:0021915;;GO:0050821;;GO:0001505;;GO:0060134;;GO:0007411;;GO:0035556;;GO:0150012;;GO:0032091;;GO:0090103;;GO:1903827;;GO:2000300;;GO:0099173;;GO:0045893;;GO:0006366;;GO:0060997;;GO:2000463;;GO:0006469;;GO:0035176;;GO:0048668;;GO:0031122;;GO:0060070;;GO:0007409;;GO:0099054;;GO:0043113;;GO:0007528;;GO:0090179;;GO:…	BP:axon extension;;BP:protein localization to nucleus;;BP:synapse organization;;BP:positive regulation of proteasomal ubiquitin-dependent protein catabolic process;;BP:neurotransmitter secretion;;BP:convergent extension involved in organogenesis;;BP:protein localization to microtubule;;BP:neural tube development;;BP:protein stabilization;;BP:regulation of neurotransmitter levels;;BP:prepulse inhi…	K02353	DVL	map04390;;map05200;;map04550;;map05010;;map05217;;map04916;;map04330;;map05224;;map04150;;map04310	Hippo signaling pathway;;Pathways in cancer;;Signaling pathways regulating pluripotency of stem cells;;Alzheimer's disease;;Basal cell carcinoma;;Melanogenesis;;Notch signaling pathway;;Breast cancer;;mTOR signaling pathway;;Wnt signaling pathway
MSTRG.14718.2	ENSMUSG00000037443	novel	ENSMUSG00000022574	Naprt	nicotinate phosphoribosyltransferase [Source:MGI Symbol;Acc:MGI:2442664]	-0.933333	0.0002359	0.000440991	GO:0009435;;GO:0034355;;GO:0019358;;GO:0006979;;GO:0019363;;GO:0005737;;GO:0005829;;GO:0004514;;GO:0004516;;GO:0003824;;GO:0016740;;GO:0046872;;GO:0016874	BP:NAD biosynthetic process;;BP:NAD salvage;;BP:nicotinate nucleotide salvage;;BP:response to oxidative stress;;BP:pyridine nucleotide biosynthetic process;;CC:cytoplasm;;CC:cytosol;;MF:nicotinate-nucleotide diphosphorylas;;MF:nicotinate phosphoribosyltransferase activity;;MF:catalytic activity;;MF:transferase activity;;MF:metal ion binding;;MF:ligase activity;;	K00763	pncB, NAPRT1	map00760	Nicotinate and nicotinamide metabolism
MSTRG.14718.2	ENSMUSG00000037443	novel	ENSMUSG00000022994	Adcy6	adenylate cyclase 6 [Source:MGI Symbol;Acc:MGI:87917]	-0.933333	0.0002359	0.000440991	GO:1904322;;GO:0071380;;GO:0035556;;GO:0007212;;GO:1904117;;GO:0007189;;GO:0035811;;GO:0009190;;GO:0006171;;GO:0072660;;GO:0007623;;GO:0010977;;GO:0071870;;GO:0097746;;GO:0003091;;GO:0005886;;GO:0005929;;GO:0031226;;GO:0016021;;GO:0016020;;GO:0032420;;GO:0005887;;GO:0031528;;GO:0045121;;GO:0005768;;GO:0004016;;GO:0016849;;GO:0000166;;GO:0005080;;GO:0005524;;GO:0000149;;GO:0019901;;GO:0046872;;GO:…	BP:cellular response to forskolin;;BP:cellular response to prostaglandin E stimulus;;BP:intracellular signal transduction;;BP:dopamine receptor signaling pathway;;BP:cellular response to vasopressin;;BP:adenylate cyclase-activating G-protein coupled receptor signaling pathway;;BP:negative regulation of urine volume;;BP:cyclic nucleotide biosynthetic process;;BP:cAMP biosynthetic process;;BP:maint…	K08046	ADCY6	map04923;;map04925;;map04924;;map04742;;map04015;;map04540;;map04727;;map04725;;map04724;;map04723;;map05032;;map04261;;map05414;;map04972;;map04970;;map04971;;map04976;;map04713;;map05166;;map04270;;map04371;;map04072;;map04062;;map04921;;map04961;;map04962;;map04918;;map01522;;map04911;;map04912;;map04913;;map04914;;map04915;;map04916;;map04114;;map00230;;map04750;;map04213;;map04211;;map05200;…	Regulation of lipolysis in adipocytes;;Aldosterone synthesis and secretion;;Renin secretion;;Taste transduction;;Rap1 signaling pathway;;Gap junction;;GABAergic synapse;;Cholinergic synapse;;Glutamatergic synapse;;Retrograde endocannabinoid signaling;;Morphine addiction;;Adrenergic signaling in cardiomyocytes;;Dilated cardiomyopathy;;Pancreatic secretion;;Salivary secretion;;Gastric acid secretio…
MSTRG.14718.2	ENSMUSG00000037443	novel	ENSMUSG00000037709	Fam13a	family with sequence similarity 13, member A [Source:MGI Symbol;Acc:MGI:1889842]	-0.933333	0.0002359	0.000440991	GO:0008150;;GO:0005575;;GO:0003674	BP:biological_process;;CC:cellular_component;;MF:molecular_function;;
MSTRG.14718.2	ENSMUSG00000037443	novel	ENSMUSG00000024335	Brd2	bromodomain containing 2 [Source:MGI Symbol;Acc:MGI:99495]	0.966667	2.15503e-05	0.000153517	GO:0006334;;GO:0006357;;GO:0001843;;GO:0010468;;GO:0005737;;GO:0016607;;GO:0005634;;GO:0005654;;GO:0070577;;GO:0003682	BP:nucleosome assembly;;BP:regulation of transcription from RNA polymerase II promoter;;BP:neural tube closure;;BP:regulation of gene expression;;CC:cytoplasm;;CC:nuclear speck;;CC:nucleus;;CC:nucleoplasm;;MF:lysine-acetylated histone binding;;MF:chromatin binding;;	K08871	BRD2
MSTRG.14718.2	ENSMUSG00000037443	novel	ENSMUSG00000040327	Cul9	cullin 9 [Source:MGI Symbol;Acc:MGI:1925559]	-0.95	8.76252e-05	0.000307081	GO:0016567;;GO:0006511;;GO:0000226;;GO:0007088;;GO:0005737;;GO:0005829;;GO:0031461;;GO:0031625;;GO:0046872;;GO:0016740	BP:protein ubiquitination;;BP:ubiquitin-dependent protein catabolic process;;BP:microtubule cytoskeleton organization;;BP:regulation of mitotic nuclear division;;CC:cytoplasm;;CC:cytosol;;CC:cullin-RING ubiquitin ligase complex;;MF:ubiquitin protein ligase binding;;MF:metal ion binding;;MF:transferase activity;;	K11970	CUL9, PARC
MSTRG.14718.2	ENSMUSG00000037443	novel	ENSMUSG00000044005	Gls2	glutaminase 2 (liver, mitochondrial) [Source:MGI Symbol;Acc:MGI:2143539]	-0.916667	0.000506619	0.000584646	GO:0072593;;GO:0006541;;GO:0006537;;GO:0006543;;GO:0042981;;GO:0005739;;GO:0016787;;GO:0004359;;GO:0005515	BP:reactive oxygen species metabolic process;;BP:glutamine metabolic process;;BP:glutamate biosynthetic process;;BP:glutamine catabolic process;;BP:regulation of apoptotic process;;CC:mitochondrion;;MF:hydrolase activity;;MF:glutaminase activity;;MF:protein binding;;	K01425	glsA, GLS	map00220;;map04724;;map05206;;map00471;;map00250;;map04964;;map04727;;map05230	Arginine biosynthesis;;Glutamatergic synapse;;MicroRNAs in cancer;;D-Glutamine and D-glutamate metabolism;;Alanine, aspartate and glutamate metabolism;;Proximal tubule bicarbonate reclamation;;GABAergic synapse;;Central carbon metabolism in cancer
[truncated: 8,174 more rows]
