# Supplementary material for: Naringenin Prevents Oxidative Stress and Inflammation in LPS-Induced Liver Injury through the Regulation of LncRNA-mRNA in Male Mice
Source: Molecules. 2022 Dec 26;28(1):198. doi: 10.3390/molecules28010198 (PMC9821796; doi:10.3390/molecules28010198)
Supplement: Supplementary file 1 [file molecules-28-00198-s001.zip › Supplementary Table S5.xlsx]

## Sheet: CTRL_vs_LPS
Table S5. KEGG enrichment analysis after naringenin treatment.
Term	Count	Ratio	Pvalue
NOD-like receptor signaling pathway	117	0.0301469	1.23422e-18
TNF signaling pathway	86	0.0221592	5.69239e-16
Retinol metabolism	56	0.0144293	1.0442e-14
Steroid hormone biosynthesis	59	0.0152023	3.7008e-14
Bile secretion	60	0.0154599	2.56191e-11
IL-17 signaling pathway	55	0.0141716	3.39357e-11
Metabolism of xenobiotics by cytochrome P450	45	0.0115949	3.60978e-08
Ascorbate and aldarate metabolism	20	0.00515331	6.35383e-08
Jak-STAT signaling pathway	81	0.0208709	6.31895e-08
Apoptosis	80	0.0206132	1.18825e-07
Drug metabolism - cytochrome P450	39	0.010049	1.18091e-07
Toll-like receptor signaling pathway	59	0.0152023	1.36702e-07
Pentose and glucuronate interconversions	21	0.00541098	7.48238e-07
Biosynthesis of unsaturated fatty acids	23	0.00592631	3.69391e-05
Linoleic acid metabolism	23	0.00592631	5.07238e-05
Protein processing in endoplasmic reticulum	73	0.0188096	7.67507e-05
Primary bile acid biosynthesis	14	0.00360732	0.000106449
NF-kappa B signaling pathway	77	0.0198402	0.000282563
FoxO signaling pathway	60	0.0154599	0.000594448
ECM-receptor interaction	35	0.00901829	0.00203082
AGE-RAGE signaling pathway in diabetic complications	53	0.0136563	8.28536e-05
RIG-I-like receptor signaling pathway	44	0.0113373	3.18674e-09
Necroptosis	72	0.0185519	3.01222e-08
Glycerophospholipid metabolism	46	0.0118526	0.00257321
Adipocytokine signaling pathway	40	0.0103066	0.00159271

## Sheet: LPS_vs_L_Nar
Table S5. KEGG enrichment analysis after naringenin treatment
Term	Num	Ratio	Pvalue
Retinol metabolism	14	0.0292887	6.85374e-08
Chemical carcinogenesis	13	0.0271967	1.66622e-05
Linoleic acid metabolism	8	0.0167364	2.35831e-05
Steroid hormone biosynthesis	11	0.0230126	4.85252e-05
PPAR signaling pathway	13	0.0271967	6.77496e-05
Toll-like receptor signaling pathway	10	0.0209205	0.00352557
Fat digestion and absorption	6	0.0125523	0.000315053
Jak-STAT signaling pathway	10	0.0209205	0.0476087
Arachidonic acid metabolism	8	0.0167364	0.00218788
Bile secretion	9	0.0188285	0.00313987
NOD-like receptor signaling pathway	9	0.0188285	0.1606
Arginine biosynthesis	4	0.0083682	0.00485742
Insulin resistance	10	0.0209205	0.00978278
Insulin signaling pathway	13	0.0271967	0.0102047
AMPK signaling pathway	11	0.0230126	0.0162681
Glycerolipid metabolism	6	0.0125523	0.0181631
ErbB signaling pathway	8	0.0167364	0.059641
Metabolism of xenobiotics by cytochrome P450	6	0.0125523	0.0304027
ECM-receptor interaction	6	0.0125523	0.0470785
IL-17 signaling pathway	6	0.0125523	0.047875
TNF signaling pathway	8	0.0167364	0.0603702
AGE-RAGE signaling pathway in diabetic complications	7	0.0146444	0.0901068
mTOR signaling pathway	9	0.0188285	0.109297
Notch signaling pathway	4	0.0083682	0.111142
NF-kappa B signaling pathway	8	0.0167364	0.305975

## Sheet: CTRL_vs_L_Nar
Table S5. KEGG enrichment analysis after naringenin treatment
Term	Count	Ratio	Pvalue
NOD-like receptor signaling pathway	156	0.0244399	1.74811e-16
TNF signaling pathway	112	0.0175466	9.86398e-14
Retinol metabolism	69	0.01081	4.40693e-12
IL-17 signaling pathway	73	0.0114366	2.02626e-10
Influenza A	135	0.0211499	3.68295e-10
Toll-like receptor signaling pathway	90	0.0141	1.03728e-09
Cytokine-cytokine receptor interaction	145	0.0227166	1.50696e-09
RIG-I-like receptor signaling pathway	60	0.00939997	2.75516e-09
Bile secretion	76	0.0119066	6.63788e-09
Cytosolic DNA-sensing pathway	49	0.00767664	2.14188e-07
Jak-STAT signaling pathway	115	0.0180166	2.01143e-07
Apoptosis	113	0.0177033	5.81488e-07
Insulin resistance	91	0.0142566	9.75029e-07
Measles	126	0.0197399	1.86847e-06
PPAR signaling pathway	78	0.01222	3.91198e-06
Drug metabolism - cytochrome P450	46	0.00720664	6.75246e-05
p53 signaling pathway	63	0.00986997	0.000157542
Metabolism of xenobiotics by cytochrome P450	46	0.00720664	0.00375466
AMPK signaling pathway	90	0.0141	0.00510014
FoxO signaling pathway	83	0.0130033	0.00809353
Steroid hormone biosynthesis	57	0.00892997	2.45468e-05
Tryptophan metabolism	32	0.00501332	3.48614e-05
AGE-RAGE signaling pathway in diabetic complications	76	0.0119066	0.000187823
Necroptosis	83	0.0130033	0.00161379
Nicotinate and nicotinamide metabolism	31	0.00485665	0.0114371
